# Supplementary material for: Transcriptomic Identification of Long Noncoding RNAs Modulating MPK3/MPK6-Centered Immune Networks in Arabidopsis
Source: Int J Mol Sci. 2025 Aug 28;26(17):8331. doi: 10.3390/ijms26178331 (PMC12427685; doi:10.3390/ijms26178331)
Supplement: Supplementary file 1 [file ijms-26-08331-s001.zip]

Archive with 15 entries (15 files):
- Figure S2.png
- Table S1. Transcriptome quality analysis data.xlsx
- Table S2. Transcriptome-wide information for 1458 long noncoding RNA (lncRNA) transcripts in Arabidopsis thaliana WT and MPK6SR.xlsx
- Table S3. Allocation of lncRNAs class_code..xlsx
- Table S4. Homologs of 70 novel lncRNAs across 39 Species..xlsx
- Table S5. Molecular length characteristics of lncRNAs..xlsx
- Table S6. Distribution pattern of exon numbers among lncRNAs..xlsx
- Table S7. DElncRNAs and DEPCGs in WT and MPK6SR Mutants Under Pathogen Treatments..xlsx
- Table S8. DElncRNAs and DEPCGs in different immune signals..xlsx
- Table S9. lncRNAs and PCGs in different module..xlsx
- Table S10. Cis-regulated target PCGs and their DElncRNAs..xlsx
- Table S11 DElncRNA-PCG pairs in different treatment groups..xlsx
- Table S12. Disease resistance-related lncRNA.xlsx
- Table S13. RT-qPCR primers for the target genes..xlsx
- Figure S1.png
