# Supplementary material for: Transcriptomic Identification of Long Noncoding RNAs Modulating MPK3/MPK6-Centered Immune Networks in Arabidopsis
Source: Int J Mol Sci. 2025 Aug 28;26(17):8331. doi: 10.3390/ijms26178331 (PMC12427685; doi:10.3390/ijms26178331)
Supplement: Supplementary file 1 [file ijms-26-08331-s001.zip › Table S1. Transcriptome quality analysis data.xlsx]

## Sheet: Sheet1
sample	library	raw_reads	raw_bases	clean_reads	clean_bases	error_rate	Q20	Q30	GC_pct	rRNA_pct	duplication rate	total_reads	total_map	unique_map	multi_map	read1_map	read2_map	positive_map	negative_map	splice_map	unsplice_map	proper_map
WT_MOCK_1	FRAS240409814-2r	81570256	12.24G	80094814	12.01G	0.01	98.8	96.28	45.87	0.57	31.22	80094814	76846813(95.94%)	75112688(93.78%)	1734125(2.17%)	37660541(47.02%)	37452147(46.76%)	37557317(46.89%)	37555371(46.89%)	29726596(37.11%)	45386092(56.67%)	70863670(88.47%)
WT_MOCK_2	FRAS240421944-1r	81453988	12.22G	80826636	12.12G	0.01	98.77	96.21	44.7	1.38	29.1	80826636	77699962(96.13%)	75343696(93.22%)	2356266(2.92%)	37760654(46.72%)	37583042(46.5%)	37666940(46.6%)	37676756(46.61%)	29620558(36.65%)	45723138(56.57%)	71817484(88.85%)
WT_MOCK_3	FRAS240421945-1r	82011290	12.3G	81184224	12.18G	0.01	98.69	96.12	44.47	2.83	33.9	81184224	78680468(96.92%)	75878765(93.46%)	2801703(3.45%)	38030467(46.84%)	37848298(46.62%)	37919399(46.71%)	37959366(46.76%)	24823312(30.58%)	51055453(62.89%)	73793890(90.9%)
WT_DC3000_1	FRAS240409815-2r	70079050	10.51G	68909030	10.34G	0.01	98.7	95.99	45.01	0.63	35.31	68909030	66349993(96.29%)	64916170(94.21%)	1433823(2.08%)	32555850(47.24%)	32360320(46.96%)	32445391(47.08%)	32470779(47.12%)	24514305(35.57%)	40401865(58.63%)	61797004(89.68%)
WT_DC3000_2	FRAS240421946-1r	71014236	10.65G	70425876	10.56G	0.01	98.72	95.99	44.76	1.31	31.23	70425876	68051000(96.63%)	66257230(94.08%)	1793770(2.55%)	33213975(47.16%)	33043255(46.92%)	33123109(47.03%)	33134121(47.05%)	26070889(37.02%)	40186341(57.06%)	63502470(90.17%)
WT_DC3000_3	FRAS240428097-1r	94660270	14.2G	93513130	14.03G	0.01	98.54	95.83	43.77	4.08	34.94	93513130	86953289(92.99%)	83396256(89.18%)	3557033(3.8%)	41762940(44.66%)	41633316(44.52%)	41675500(44.57%)	41720756(44.61%)	23628988(25.27%)	59767268(63.91%)	81278198(86.92%)
WT_HRCC_1	FRAS240409816-2r	74638406	11.2G	73262524	10.99G	0.01	98.68	95.91	44.97	0.63	29.36	73262524	70116809(95.71%)	68606342(93.64%)	1510467(2.06%)	34394486(46.95%)	34211856(46.7%)	34285771(46.8%)	34320571(46.85%)	25737693(35.13%)	42868649(58.51%)	64779948(88.42%)
WT_HRCC_2	FRAS240421948-1r	73622518	11.04G	72978118	10.95G	0.01	98.73	96.13	44.38	1.26	29.43	72978118	70069094(96.01%)	68282550(93.57%)	1786544(2.45%)	34238742(46.92%)	34043808(46.65%)	34126491(46.76%)	34156059(46.8%)	25223273(34.56%)	43059277(59.0%)	64984114(89.05%)
WT_HRCC_3	FRAS240421949-1r	90072114	13.51G	89268932	13.39G	0.01	98.69	96.12	44.07	5.4	27.56	89268932	85943731(96.28%)	81730825(91.56%)	4212906(4.72%)	40962746(45.89%)	40768079(45.67%)	40844712(45.75%)	40886113(45.8%)	24610284(27.57%)	57120541(63.99%)	79457490(89.01%)
MPK6SR_MOCK_1	FRAS240409820-2r	80345306	12.05G	79092284	11.86G	0.01	98.82	96.35	45.76	0.95	30.73	79092284	76409283(96.61%)	74566364(94.28%)	1842919(2.33%)	37374706(47.25%)	37191658(47.02%)	37277007(47.13%)	37289357(47.15%)	28728760(36.32%)	45837604(57.95%)	71586514(90.51%)
MPK6SR_MOCK_2	FRAS240421956-1r	78941170	11.84G	78163154	11.72G	0.01	98.81	96.29	45.37	1.05	29.37	78163154	76393749(97.74%)	74168834(94.89%)	2224915(2.85%)	37152255(47.53%)	37016579(47.36%)	37082156(47.44%)	37086678(47.45%)	31473680(40.27%)	42695154(54.62%)	72376698(92.6%)
MPK6SR_MOCK_3	FRAS250001400-1a	67645192	10.15G	66706202	10.01G	0.01	99.12	97.09	45.96	0.17	25.94	66706202	64706653(97.0%)	63428367(95.09%)	1278286(1.92%)	31766690(47.62%)	31661677(47.46%)	31708336(47.53%)	31720031(47.55%)	26671716(39.98%)	36756651(55.1%)	60467894(90.65%)
MPK6SR_DC3000_1	FRAS240409821-2r	72814832	10.92G	71641706	10.75G	0.01	98.79	96.24	45.21	0.76	27.18	71641706	68898687(96.17%)	67392796(94.07%)	1505891(2.1%)	33780363(47.15%)	33612433(46.92%)	33687652(47.02%)	33705144(47.05%)	25806139(36.02%)	41586657(58.05%)	64368834(89.85%)
MPK6SR_DC3000_2	FRAS240421958-1r	89932798	13.49G	88265244	13.24G	0.01	98.73	96.11	45.04	0.66	24.28	88265244	84330192(95.54%)	82093595(93.01%)	2236597(2.53%)	41160318(46.63%)	40933277(46.38%)	41043200(46.5%)	41050395(46.51%)	34067875(38.6%)	48025720(54.41%)	77693172(88.02%)
MPK6SR_DC3000_3	FRAS250001402-1a	67703134	10.16G	66965574	10.04G	0.01	99.07	96.95	45.56	0.21	24.72	66965574	65115713(97.24%)	63923484(95.46%)	1192229(1.78%)	32024322(47.82%)	31899162(47.64%)	31961024(47.73%)	31962460(47.73%)	25683501(38.35%)	38239983(57.1%)	61130846(91.29%)
MPK6SR_HRCC_1	FRAS240409822-2r	75155286	11.27G	73772556	11.07G	0.01	98.72	96.05	45.57	0.79	26.39	73772556	70746383(95.9%)	69126407(93.7%)	1619976(2.2%)	34658458(46.98%)	34467949(46.72%)	34557424(46.84%)	34568983(46.86%)	27090336(36.72%)	42036071(56.98%)	65824260(89.23%)
MPK6SR_HRCC_2	FRAS240421960-1r	83639964	12.55G	82555130	12.38G	0.01	98.81	96.33	44.62	0.93	25.12	82555130	78975523(95.66%)	77025486(93.3%)	1950037(2.36%)	38624787(46.79%)	38400699(46.52%)	38505972(46.64%)	38519514(46.66%)	29946783(36.27%)	47078703(57.03%)	72713286(88.08%)
MPK6SR_HRCC_3	FRAS250001404-1a	68473436	10.27G	67585606	10.14G	0.01	99.08	96.99	45.69	0.32	25.45	67585606	65242996(96.53%)	63977437(94.66%)	1265559(1.87%)	32048688(47.42%)	31928749(47.24%)	31985482(47.33%)	31991955(47.34%)	26447999(39.13%)	37529438(55.53%)	60401938(89.37%)
