# Supplementary material for: Transcriptomic Identification of Long Noncoding RNAs Modulating MPK3/MPK6-Centered Immune Networks in Arabidopsis
Source: Int J Mol Sci. 2025 Aug 28;26(17):8331. doi: 10.3390/ijms26178331 (PMC12427685; doi:10.3390/ijms26178331)
Supplement: Supplementary file 1 [file ijms-26-08331-s001.zip › Table S2. Transcriptome-wide information for 1458 long noncoding RNA (lncRNA) transcripts in Arabidopsis thaliana WT and MPK6SR.xlsx]

## Sheet: lncRNA-FPKM
tracking_id	class_code	nearest_ref_id	gene_id	gene_short_name	tss_id	locus	length	coverage	MPK6SR_DC3000_FPKM	MPK6SR_HRCC_FPKM	MPK6SR_MOCK_FPKM	WT_DC3000_FPKM	WT_HRCC_FPKM	WT_MOCK_FPKM
TCONS_00028797	=	AT3G07365.1	XLOC_015231	AT3G07365	TSS18859	3:16979047-16984867	453	-	5.7627	11.7053	1.1306	0.340188	3.04481	1.73961
TCONS_00033712	=	AT3G27990.1	XLOC_017896	AT3G27990	TSS22130	3:10392570-10398235	4107	-	0.00679955	0.0145264	0	0.125045	0.0392399	0
TCONS_00033715	=	AT3G27990.3	XLOC_017896	AT3G27990	TSS22130	3:10392570-10398235	4254	-	0.0434894	0.0543428	0.125462	0.0232019	0.0469171	0.10117
TCONS_00033713	=	AT3G27990.2	XLOC_017896	AT3G27990	TSS22130	3:10392570-10398235	5069	-	0.157094	0.18078	0.15252	0.124619	0.0172771	0.102155
TCONS_00033716	=	AT3G27990.4	XLOC_017896	AT3G27990	TSS22130	3:10392570-10398235	1527	-	0.454736	0	0.169352	0.0334918	0.0612196	0.147789
TCONS_00028801	=	AT3G07415.1	XLOC_015235	AT3G07415	TSS18863	3:17025657-17026309	280	-	0	0	0	0	0.723529	0
TCONS_00031220	=	AT3G01745.1	XLOC_016561	AT3G01745	TSS20475	3:1703849-1712225	205	-	11.1158	0	3.85518	0	0	0
TCONS_00028799	=	AT3G07385.1	XLOC_015233	AT3G07385	TSS18861	3:17012499-17017825	608	-	0.684753	0.32054	0.0300308	0	0	0
TCONS_00008677	=	AT1G04577.1	XLOC_004586	AT1G04577	TSS5710	1:2291368-2294558	238	-	3.41977	0	0	6.91091	0	0
TCONS_00053899	=	AT5G02895.1	XLOC_028554	AT5G02895	TSS35299	5:6127772-6133982	1052	-	178.554	145.82	65.6535	104.721	90.1441	31.2054
TCONS_00036824	=	AT4G04515.1	XLOC_019600	AT4G04515	TSS24178	4:1466283-1470080	621	-	0.462661	0.335199	0.471482	0.104749	0.0418997	0.973459
TCONS_00036826	=	AT4G04565.1	XLOC_019602	AT4G04565	TSS24180	4:1472017-1473602	512	-	0.170353	0.0460629	0.0946932	0	0.0702467	0.520533
TCONS_00041313	=	AT4G04345.1	XLOC_021933	AT4G04345	TSS27083	4:1283654-1287832	256	-	0	1.83058	1.66002	0	0	0.983429
TCONS_00051336	=	AT5G09030.1	XLOC_027240	AT5G09030	TSS33659	5:24894052-24903131	1739	-	7.82438	6.6557	4.58615	5.76008	6.36775	2.75441
TCONS_00006060	=	AT1G08757.1	XLOC_003278	AT1G08757	TSS4024	1:24339370-24340154	784	-	6.63303	15.3593	8.64536	9.97689	8.45732	11.643
TCONS_00016871	=	AT2G18917.1	XLOC_008962	AT2G18917	TSS11129	2:8194511-8198160	831	-	4.53099	3.57907	4.64061	4.78115	2.52117	1.78693
TCONS_00006051	=	AT1G08753.1	XLOC_003273	AT1G08753	TSS4018	1:24295168-24298608	344	-	7.29872	7.72055	12.813	4.78697	0.680205	5.68982
TCONS_00028863	=	AT3G07555.1	XLOC_015269	AT3G07555	TSS18904	3:17254394-17255802	563	-	53.2484	49.5025	24.8391	51.6747	76.2716	24.2362
TCONS_00028853	=	AT3G46668.1	XLOC_015261	AT3G46668	TSS18894	3:17191597-17194444	2326	-	0.397554	0.641716	0.419611	0.725969	1.15161	0.631694
TCONS_00028852	=	AT3G46658.2	XLOC_015260	AT3G46658	TSS18893	3:17188838-17191349	2081	-	0.150697	0.260813	0.1944	0.261542	0.251546	0.11861
TCONS_00058039	=	AT5G09195.1	XLOC_030875	AT5G09195	TSS38097	5:25786691-25787325	634	-	0.255455	0.0566706	0.178702	1.66449	0.0683549	0.173239
TCONS_00011965	=	AT1G07373.1	XLOC_006310	AT1G07373	TSS7864	1:17392373-17393026	653	-	2.04221	1.26314	1.51825	1.39188	2.39734	1.11458
TCONS_00025484	=	AT3G05905.2	XLOC_013499	AT3G05905	TSS16716	3:1760904-1764212	2394	-	0	0.186859	0.358968	1.04847	0.347005	1.14874
TCONS_00025482	=	AT3G01795.1	XLOC_013498	AT3G01795	TSS16714	3:1753288-1756924	262	-	14.1558	15.748	16.367	5.76772	4.08861	34.7312
TCONS_00022821	=	AT2G08420.1	XLOC_012164	AT2G08420	TSS15027	2:13174278-13178421	201	-	2322.8	2402.09	1956.78	2121.58	1820.1	1605.85
TCONS_00053838	=	AT5G02805.1	XLOC_028516	AT5G02805	TSS35257	5:5915483-5915769	286	-	0	0	0	0.80132	0	0
TCONS_00005966	=	AT1G08707.1	XLOC_003217	AT1G08707	TSS3949	1:23974040-23974789	317	-	7.4901	5.36954	0.784587	16.952	15.5388	1.15464
TCONS_00005967	=	AT1G08713.1	XLOC_003218	AT1G08713	TSS3950	1:23975084-23978335	388	-	2.9725	2.28361	0.748157	1.39279	5.07214	1.73503
TCONS_00045590	=	AT5G00880.1	XLOC_024157	AT5G00880	TSS29873	5:642553-648538	477	-	4.83326	4.52841	12.7684	5.43157	0.367857	9.9983
TCONS_00008603	=	AT1G04507.1	XLOC_004540	AT1G04507	TSS5654	1:2083310-2091686	248	-	0	0	1.39766	0	0	1.41225
TCONS_00011212	=	AT1G06323.1	XLOC_005873	AT1G06323	TSS7355	1:10677328-10677671	343	-	0	0	0	1.66498	0	0.277893
TCONS_00000387	=	AT1G04237.1	XLOC_000186	AT1G04237	TSS232	1:1040374-1043887	298	-	1.64685	1.82734	2.58503	0	0	2.6196
TCONS_00031184	=	AT3G01635.1	XLOC_016538	AT3G01635	TSS20451	3:1539526-1548679	200	-	0	0	6.03858	9.77684	63.7305	9.17415
TCONS_00000414	=	AT1G04295.1	XLOC_000198	AT1G04295	TSS248	1:1147296-1154667	552	-	0.621844	0.919534	0.625591	0.751169	0.380401	0.802588
TCONS_00000409	=	AT1G04247.1	XLOC_000195	AT1G04247	TSS245	1:1114374-1122786	2302	-	0.581349	0.377029	2.78369	1.04283	0.165396	3.15922
TCONS_00028768	=	AT3G07315.1	XLOC_015219	AT3G07315	TSS18843	3:16896165-16898013	249	-	887.535	960.063	1097.21	771.608	591.617	854.501
TCONS_00008644	=	AT1G07128.1	XLOC_004567	AT1G07128	TSS5685	1:2184317-2188734	1169	-	0.785753	0.857628	0.308071	5.46722	4.07753	0.337243
TCONS_00053853	=	AT5G02875.1	XLOC_028530	AT5G02875	TSS35272	5:5985311-5990681	405	-	0.248795	0.978683	1.30689	1.14882	0.711793	2.84143
TCONS_00045623	=	AT5G00900.1	XLOC_024175	AT5G00900	TSS29893	5:707204-709734	234	-	14.7782	8.06543	0	0	20.9852	1.8702
TCONS_00028777	=	AT3G07325.1	XLOC_015224	AT3G07325	TSS18849	3:16944773-16945082	309	-	0	0	0	0	0	0.400753
TCONS_00033684	=	AT3G05285.1	XLOC_017880	AT3G05285	TSS22112	3:10284621-10287931	465	-	0.185209	0.39367	0.415804	0.419705	0.0986181	0.621565
TCONS_00053850	=	AT5G02865.1	XLOC_028527	AT5G02865	TSS35269	5:5967100-5967987	887	-	0.22612	0.172413	0.434518	0	0	0.611616
TCONS_00056182	=	AT5G06885.1	XLOC_029857	AT5G06885	TSS36856	5:19046338-19051379	268	-	26.7302	38.2615	8.38557	46.7859	58.3522	6.26275
TCONS_00006013	=	AT1G08733.1	XLOC_003246	AT1G08733	TSS3987	1:24129835-24136109	496	-	0.0428355	0.144918	0	0	0	0.0553168
TCONS_00048141	=	AT5G04405.1	XLOC_025495	AT5G04405	TSS31522	5:9654931-9655437	506	-	0	0	0	0	0	0.739154
TCONS_00025396	=	AT3G01625.1	XLOC_013454	AT3G01625	TSS16656	3:1534282-1535422	225	-	0	8.22819	0	0	8.99697	0
TCONS_00050445	=	AT5G08135.1	XLOC_026779	AT5G08135	TSS33075	5:21984568-21987489	315	-	4.69873	4.12057	1.4387	1.89174	5.56884	1.90004
TCONS_00000320	=	AT1G04183.1	XLOC_000148	AT1G04183	TSS191	1:844435-847683	2007	-	10.0999	9.63079	14.2922	11.2372	7.84922	19.741
TCONS_00011139	=	AT1G06227.1	XLOC_005830	AT1G06227	TSS7301	1:10300192-10301302	524	-	5.21238	7.53426	8.40523	4.94833	6.85725	7.87541
TCONS_00000329	=	AT1G03545.2	XLOC_000155	AT1G03545	TSS198	1:885622-887972	1810	-	1.33595	1.30655	1.01221	1.82731	1.74294	1.98948
TCONS_00045486	=	AT5G00810.1	XLOC_024101	AT5G00810	TSS29800	5:341375-345614	353	-	0.247631	0	0	0	0	0
TCONS_00025441	=	AT3G01675.1	XLOC_013478	AT3G01675	TSS16684	3:1644881-1648742	367	-	0.997617	0.515552	0.112459	2.68745	7.15994	0.406924
TCONS_00033597	=	AT3G05145.1	XLOC_017837	AT3G05145	TSS22060	3:10023930-10030087	227	-	1.07922	0	1.92652	0	0	14.4761
TCONS_00025433	=	AT3G01655.1	XLOC_013473	AT3G01655	TSS16679	3:1617598-1620788	285	-	0	0	0.468621	0	0	0
TCONS_00045551	=	AT5G00865.1	XLOC_024139	AT5G00865	TSS29847	5:561178-565925	304	-	2.57078	0.964769	2.24663	1.51487	1.17787	3.85751
TCONS_00008546	=	AT1G04463.1	XLOC_004522	AT1G04463	TSS5631	1:1965839-1969656	921	-	2.38411	2.13723	5.42567	2.08347	1.65684	3.50171
TCONS_00008549	=	AT1G04473.1	XLOC_004525	AT1G04473	TSS5634	1:1989478-1992228	477	-	0.74937	0.40742	1.06618	0.493488	0.172294	1.10911
TCONS_00000338	=	AT1G04203.1	XLOC_000161	AT1G04203	TSS205	1:910022-913808	206	-	4.45577	0	0	0	0	0
TCONS_00057883	=	AT5G63195.1	XLOC_030806	AT5G63195	TSS38010	5:25345541-25348800	1520	-	22.6036	23.7986	14.3325	5.63341	8.35688	8.57884
TCONS_00031135	=	AT3G01585.1	XLOC_016513	AT3G01585	TSS20419	3:1398716-1400640	365	-	0	0	0.393159	0	0	0
TCONS_00050457	=	AT5G08175.1	XLOC_026788	AT5G08175	TSS33085	5:22051033-22055443	344	-	4.49158	5.46055	5.60094	22.2239	20.288	13.2266
TCONS_00031125	=	AT3G01545.1	XLOC_016509	AT3G01545	TSS20413	3:1389370-1392954	435	-	21.7815	20.8237	22.3499	15.8876	12.9194	11.3889
TCONS_00045524	=	AT5G00825.1	XLOC_024120	AT5G00825	TSS29825	5:440986-441189	203	-	0	4.17796	3.57935	0	0	0
TCONS_00027966	=	AT3G05055.1	XLOC_014744	AT3G05055	TSS18281	3:9720252-9720673	421	-	0	0	0	0	0.808781	0
TCONS_00047978	=	AT5G04055.1	XLOC_025400	AT5G04055	TSS31414	5:8958642-8960968	721	-	0.41607	0.70348	0.301228	1.07823	1.98309	0.394264
TCONS_00047979	=	AT5G04075.1	XLOC_025401	AT5G04075	TSS31415	5:8961487-8963803	219	-	0	11.3343	7.75094	0	0	0
TCONS_00000246	=	AT1G04153.1	XLOC_000114	AT1G04153	TSS152	1:635143-638681	460	-	0.086477	0.54029	0.387862	0.881269	0.221254	1.33813
TCONS_00039476	=	AT4G08015.1	XLOC_021034	AT4G08015	TSS25931	4:13981634-13983717	438	-	3.16882	2.91554	4.19698	2.57793	1.05675	5.22792
TCONS_00044713	=	AT4G08925.1	XLOC_023699	AT4G08925	TSS29288	4:16340906-16344818	307	-	1.40357	2.27649	0	5.94882	7.31377	0.633872
TCONS_00011082	=	AT1G28715.1	XLOC_005801	AT1G28715	TSS7266	1:10095673-10102928	1672	-	2.93931	2.72763	2.88245	3.12453	3.12513	4.96046
TCONS_00011081	=	AT1G06177.1	XLOC_005800	AT1G06177	TSS7265	1:10094621-10095222	418	-	1.60532	1.43869	2.38803	1.00802	2.59001	1.71403
TCONS_00050349	=	AT5G07985.1	XLOC_026725	AT5G07985	TSS33014	5:21643766-21651713	273	-	51.9083	61.2846	73.0276	52.9919	33.1463	76.0015
TCONS_00000247	=	AT1G02952.1	XLOC_000115	AT1G02952	TSS153	1:665118-666471	422	-	0.316521	0	0	0	0	0
TCONS_00025360	=	AT3G01555.1	XLOC_013433	AT3G01555	TSS16629	3:1393141-1397627	271	-	13.2239	13.9501	23.0494	2.10277	1.40396	12.6791
TCONS_00015255	=	AT1G09823.1	XLOC_008084	AT1G09823	TSS10056	1:29549539-29560912	348	-	0.428631	0.150008	0.382155	1.01834	0	0
TCONS_00028013	=	AT3G05105.1	XLOC_014767	AT3G05105	TSS18307	3:9874683-9875026	343	-	0	0	0.605619	0	0	0
TCONS_00011098	=	AT1G06213.1	XLOC_005809	AT1G06213	TSS7275	1:10128998-10136241	494	-	3.90448	2.84078	4.2567	18.3495	6.58791	3.4
TCONS_00011097	=	AT1G06207.1	XLOC_005808	AT1G06207	TSS7274	1:10128998-10136241	324	-	0.490586	0.303599	0.492534	3.91363	5.49594	1.07151
TCONS_00048025	=	AT5G04205.1	XLOC_025425	AT5G04205	TSS31441	5:9165937-9166595	658	-	0.247372	0.356923	0.675636	3.76533	2.55827	1.53166
TCONS_00000263	=	AT1G04163.1	XLOC_000123	AT1G04163	TSS165	1:739543-746701	1424	-	2.19861	2.16153	2.23598	2.64621	2.65247	1.51985
TCONS_00039539	=	AT4G28652.1	XLOC_021063	AT4G28652	TSS25965	4:14142062-14147537	2743	-	5.16501	5.0422	4.34473	4.3935	3.91331	4.83081
TCONS_00028032	=	AT3G05135.1	XLOC_014775	AT3G05135	TSS18318	3:9944465-9952055	274	-	0	0	0	0	0	3.21099
TCONS_00033519	=	AT3G05075.1	XLOC_017800	AT3G05075	TSS22015	3:9797983-9805781	523	-	2.5061	6.99117	2.55674	56.3259	62.3575	11.6533
TCONS_00047994	=	AT5G04185.1	XLOC_025413	AT5G04185	TSS31427	5:9050659-9055255	256	-	0	0.931974	2.62617	7.82218	22.7224	1.77171
TCONS_00011118	=	AT1G29357.2	XLOC_005824	AT1G29357	TSS7291	1:10273930-10275765	1689	-	3.51603	2.91407	1.91534	4.3488	7.28063	3.11869
TCONS_00011119	=	AT1G29357.3	XLOC_005824	AT1G29357	TSS7291	1:10273930-10275765	1712	-	1.89618	2.19247	1.00612	1.60851	4.07048	1.53615
TCONS_00011120	=	AT1G29357.4	XLOC_005824	AT1G29357	TSS7291	1:10273930-10275765	1553	-	0.0981776	0.21897	0	0	0	0
TCONS_00011117	=	AT1G29357.1	XLOC_005824	AT1G29357	TSS7291	1:10273930-10275765	1761	-	1.55433	1.68807	1.142	1.30206	2.20067	0.863634
TCONS_00047992	=	AT5G04165.1	XLOC_025411	AT5G04165	TSS31425	5:9042949-9043901	375	-	0	0	0.115801	0	0	0
TCONS_00005144	=	AT1G08073.1	XLOC_002719	AT1G08073	TSS3357	1:20879899-20893268	374	-	10.3665	11.3929	10.5171	9.86237	3.51019	5.94474
TCONS_00021877	=	AT2G23040.7	XLOC_011670	AT2G23040	TSS14418	2:9808589-9810089	770	-	0.134917	0.110363	0.162589	0.427133	0.206276	0.802921
TCONS_00021872	=	AT2G23040.2	XLOC_011670	AT2G23040	TSS14418	2:9808589-9810089	1145	-	0.599837	0.281693	0.778172	1.00938	0.385948	0.899368
TCONS_00021873	=	AT2G23040.3	XLOC_011670	AT2G23040	TSS14418	2:9808589-9810089	905	-	0.0893297	0.117925	0.10799	0.180079	0.100373	0.105053
TCONS_00021874	=	AT2G23040.4	XLOC_011670	AT2G23040	TSS14418	2:9808589-9810089	1243	-	0.196529	0.301842	0.202725	0.279363	0.761191	0.243179
TCONS_00021878	=	AT2G23040.1	XLOC_011670	AT2G23040	TSS14419	2:9808589-9810089	612	-	4.55343	4.66967	3.27929	3.93848	8.37886	4.6857
TCONS_00021876	=	AT2G23040.6	XLOC_011670	AT2G23040	TSS14418	2:9808589-9810089	834	-	0.20615	0.526624	0.311889	1.64804	0.501522	0
TCONS_00021875	=	AT2G23040.5	XLOC_011670	AT2G23040	TSS14418	2:9808589-9810089	969	-	0.159729	0.061722	0.148327	0	0.363448	0.314655
TCONS_00019536	=	AT2G09310.1	XLOC_010340	AT2G09310	TSS12834	2:17421554-17427282	331	-	9.28339	11.5008	16.2126	15.0165	5.30651	11.239
TCONS_00039420	=	AT4G07895.1	XLOC_021002	AT4G07895	TSS25893	4:13830826-13836661	216	-	23.801	51.2638	53.4843	99.6615	71.422	68.8906
TCONS_00042020	=	AT4G05935.1	XLOC_022335	AT4G05935	TSS27568	4:7180349-7185581	321	-	0.140832	0.2316	1.55285	0.855376	0	7.69074
TCONS_00044656	=	AT4G08795.1	XLOC_023666	AT4G08795	TSS29244	4:16155291-16160489	346	-	25.7331	27.4847	38.3486	15.6599	6.95279	23.5381
TCONS_00019557	=	AT2G09325.1	XLOC_010352	AT2G09325	TSS12847	2:17509068-17519303	210	-	46.6826	51.8271	31.2894	85.0638	98.11	40.7961
TCONS_00005166	=	AT1G08087.2	XLOC_002731	AT1G08087	TSS3370	1:20944135-20949281	720	-	0.180673	0.0673107	0	0	0	0.0291225
TCONS_00005165	=	AT1G08087.1	XLOC_002731	AT1G08087	TSS3370	1:20944135-20949281	809	-	0	0.485414	0.329643	0.149985	0.550963	0
TCONS_00027935	=	AT3G04975.1	XLOC_014726	AT3G04975	TSS18260	3:9550559-9551135	576	-	0.452443	0.229781	0.479704	0.302277	0.677605	1.21417
TCONS_00015192	=	AT1G09757.1	XLOC_008040	AT1G09757	TSS10008	1:29253331-29260617	350	-	0	0.530047	0	3.01237	0.393532	0.579601
TCONS_00019599	=	AT2G09350.1	XLOC_010369	AT2G09350	TSS12869	2:17604075-17613660	681	-	14.2566	23.3908	13.1084	13.3672	18.4677	16.7635
TCONS_00050297	=	AT5G53048.4	XLOC_026706	AT5G53048	TSS32984	5:21509860-21513620	270	-	0	0	0.262649	0	0	0
TCONS_00050293	=	AT5G53048.1	XLOC_026706	AT5G53048	TSS32982	5:21509860-21513620	936	-	0.0471716	0	0.156292	0.102863	0.124069	0.0466318
TCONS_00050295	=	AT5G53048.2	XLOC_026706	AT5G53048	TSS32983	5:21509860-21513620	482	-	1.10606	0.977519	1.26967	7.08121	0.759275	1.23007
TCONS_00050296	=	AT5G53048.3	XLOC_026706	AT5G53048	TSS32983	5:21509860-21513620	348	-	1.42862	0	0	0.146296	0	0.139722
TCONS_00005187	=	AT1G56242.1	XLOC_002745	AT1G56242	TSS3386	1:21056098-21057815	1252	-	1.51204	2.14745	0.133623	128.185	158.599	6.75998
TCONS_00019611	=	AT2G09370.1	XLOC_010374	AT2G09370	TSS12877	2:17627330-17634370	347	-	22.2309	16.7025	9.20583	9.76355	14.7002	3.08203
TCONS_00002834	=	AT1G05977.1	XLOC_001417	AT1G05977	TSS1797	1:9020379-9024081	472	-	0.215009	0.0610651	0.418088	0.299897	0	0.162707
TCONS_00044684	=	AT4G08855.1	XLOC_023678	AT4G08855	TSS29263	4:16216409-16216802	393	-	0	0	0	0	0	0.51439
TCONS_00002843	=	AT1G05987.1	XLOC_001421	AT1G05987	TSS1802	1:9065954-9075350	414	-	0	0.186995	0.185031	0	0	0.144955
TCONS_00024395	=	AT2G09500.1	XLOC_012962	AT2G09500	TSS16023	2:18138245-18142435	267	-	0.41707	0	0	0	7.01442	0.707409
TCONS_00024398	=	AT2G09505.1	XLOC_012964	AT2G09505	TSS16025	2:18157528-18162250	356	-	3.18405	3.8306	2.75806	1.80411	1.97217	1.07111
TCONS_00034293	=	AT3G07155.1	XLOC_018266	AT3G07155	TSS22551	3:16715530-16715831	301	-	0	0	0	0	0	0.306124
TCONS_00036797	=	AT4G04455.1	XLOC_019590	AT4G04455	TSS24162	4:1403116-1407402	423	-	6.92464	6.46404	9.34942	2.10059	2.08021	7.37957
TCONS_00017571	=	AT2G24592.1	XLOC_009313	AT2G24592	TSS11559	2:10451324-10451807	483	-	13.1413	14.3662	16.5852	16.0682	16.0129	20.7863
TCONS_00002013	=	AT1G05357.1	XLOC_000991	AT1G05357	TSS1262	1:6161869-6165820	280	-	1.20603	1.50614	0.608966	0	0	0
TCONS_00044536	=	AT4G08705.1	XLOC_023611	AT4G08705	TSS29172	4:15756017-15763113	319	-	1.28239	3.57221	3.16433	0	2.26089	0.976635
TCONS_00034297	=	AT3G07175.1	XLOC_018270	AT3G07175	TSS22555	3:16732539-16735951	305	-	0.216068	1.80695	2.60582	1.21592	1.75753	0.308578
TCONS_00011950	=	AT1G07323.1	XLOC_006297	AT1G07323	TSS7849	1:17295587-17296007	420	-	35.6215	40.637	35.3979	32.6284	45.2124	38.1676
TCONS_00024435	=	AT2G09510.1	XLOC_012981	AT2G09510	TSS16047	2:18241468-18245008	387	-	0.181983	0.420039	0	0.843186	0.297144	2.7296
TCONS_00041978	=	AT4G05910.1	XLOC_022315	AT4G05910	TSS27543	4:7042353-7053148	352	-	26.2337	24.2423	18.4456	20.9879	18.7341	9.31244
TCONS_00019481	=	AT2G09270.1	XLOC_010316	AT2G09270	TSS12799	2:17263861-17264128	267	-	0.484016	0	0	0	0	0
TCONS_00021835	=	AT2G07805.1	XLOC_011647	AT2G07805	TSS14392	2:9599419-9610661	278	-	1.37055	2.48932	4.58075	0	1.73865	0.597611
TCONS_00034330	=	AT3G07305.1	XLOC_018290	AT3G07305	TSS22579	3:16867032-16876083	209	-	0	0	12.487	0	0	4.04191
TCONS_00017610	=	AT2G08100.1	XLOC_009343	AT2G08100	TSS11591	2:10675262-10675747	485	-	0.103432	0	0	0.0491581	0.287417	0
TCONS_00036743	=	AT4G04285.1	XLOC_019558	AT4G04285	TSS24126	4:1200669-1203380	244	-	5.09087	4.21948	7.28092	9.97855	0	5.34309
TCONS_00036742	=	AT4G04275.1	XLOC_019557	AT4G04275	TSS24125	4:1188982-1197630	409	-	2.74248	2.87054	4.95172	0.455046	0.973741	1.07901
TCONS_00036728	=	AT4G04225.1	XLOC_019552	AT4G04225	TSS24118	4:1143887-1151355	425	-	1.13375	1.12905	1.36007	2.54556	0.632912	0.90218
TCONS_00047055	=	AT5G02555.1	XLOC_024910	AT5G02555	TSS30818	5:5405345-5411766	435	-	0.956895	1.73377	1.52256	0.367754	0.249368	2.03741
TCONS_00028723	=	AT3G07205.1	XLOC_015193	AT3G07205	TSS18810	3:16732539-16735951	1069	-	0.0746579	0.190085	0.296914	0.103289	0	0.233651
TCONS_00001930	=	AT1G05297.1	XLOC_000941	AT1G05297	TSS1202	1:5854092-5858550	337	-	0	0.194177	0	0.188572	0	0
TCONS_00011855	=	AT1G44125.3	XLOC_006250	AT1G44125	TSS7793	1:16780058-16789436	5942	-	0.112722	0.132799	0.0204409	0.0577199	0.113394	0.0531096
TCONS_00011856	=	AT1G44125.4	XLOC_006250	AT1G44125	TSS7793	1:16780058-16789436	5734	-	0.134286	0.203995	0.0845018	0.120894	0.130608	0.203452
TCONS_00011857	=	AT1G44125.5	XLOC_006250	AT1G44125	TSS7793	1:16780058-16789436	6137	-	0	0	0	0.205157	0.019874	0.0189674
TCONS_00014330	=	AT1G09113.1	XLOC_007580	AT1G09113	TSS9429	1:26271540-26272267	462	-	0	0	0	0.520975	0	0
TCONS_00051193	=	AT5G08960.1	XLOC_027170	AT5G08960	TSS33571	5:24367141-24370404	287	-	1.42524	0.4792	2.19822	8.86048	29.8787	1.76567
TCONS_00036758	=	AT4G04335.1	XLOC_019568	AT4G04335	TSS24137	4:1274464-1280166	343	-	2.50431	3.14749	2.85788	0.668926	2.41392	1.33113
TCONS_00034234	=	AT3G06955.1	XLOC_018231	AT3G06955	TSS22508	3:16498191-16498394	203	-	0	0	0	91.2697	156.819	222.667
TCONS_00034241	=	AT3G07045.1	XLOC_018233	AT3G07045	TSS22511	3:16523876-16524348	472	-	0.178501	0.228429	0.114221	0.460965	0	0.0505279
TCONS_00001947	=	AT1G17255.2	XLOC_000950	AT1G17255	TSS1213	1:5899971-5903773	3238	-	0.161356	0.256502	0.0609463	0.0452486	0.0777973	0.0471402
TCONS_00001946	=	AT1G17255.1	XLOC_000950	AT1G17255	TSS1213	1:5899971-5903773	3391	-	0.82028	0.608069	0.267123	0.576102	0.516519	0.346926
TCONS_00024298	=	AT2G09425.1	XLOC_012925	AT2G09425	TSS15977	2:17947799-17955829	318	-	0.696137	0.577954	0.55955	1.20563	2.11377	0
TCONS_00034263	=	AT3G07105.1	XLOC_018246	AT3G07105	TSS22526	3:16617397-16621370	294	-	14.8432	26.8729	11.1613	1.74723	7.28675	3.49045
TCONS_00047080	=	AT5G02595.1	XLOC_024926	AT5G02595	TSS30836	5:5530194-5535295	398	-	0.503691	0.638314	0.0820734	0.289404	0.813524	0.33697
TCONS_00024320	=	AT2G09435.1	XLOC_012934	AT2G09435	TSS15987	2:17995900-18000027	201	-	9.58209	6.7696	7.98378	0	8.5239	0
TCONS_00011893	=	AT1G07287.1	XLOC_006273	AT1G07287	TSS7818	1:17012775-17013059	284	-	0	0	0	0	0	4.64005
TCONS_00021800	=	AT2G07525.1	XLOC_011623	AT2G07525	TSS14366	2:9430576-9430967	391	-	0.0662295	0	0.0806538	0	0	0
TCONS_00041225	=	AT4G04075.1	XLOC_021892	AT4G04075	TSS27031	4:972706-976154	379	-	1.34786	2.70212	1.13845	2.83734	5.883	1.65756
TCONS_00021789	=	AT2G07485.1	XLOC_011615	AT2G07485	TSS14358	2:9362112-9369461	309	-	0	0.718699	0	0	0.429238	0.412513
TCONS_00036664	=	AT4G04065.1	XLOC_019519	AT4G04065	TSS24078	4:948597-953690	376	-	2.28819	3.15204	4.46646	1.06133	2.50527	5.58116
TCONS_00011776	=	AT1G07133.1	XLOC_006206	AT1G07133	TSS7743	1:15943876-15944259	383	-	0	0.11885	0	0	0	0
TCONS_00016706	=	AT2G06905.1	XLOC_008865	AT2G06905	TSS11010	2:7524780-7525374	326	-	0	0	0.219583	0	0	1.19518
TCONS_00053779	=	AT5G02705.1	XLOC_028479	AT5G02705	TSS35214	5:5730568-5741500	426	-	0.279621	0.620847	0.234188	0	0	0.376456
TCONS_00053773	=	AT5G02695.1	XLOC_028476	AT5G02695	TSS35210	5:5720282-5721659	791	-	2.26328	2.38739	1.84581	3.48463	3.05395	2.85632
TCONS_00031110	=	AT3G01515.1	XLOC_016497	AT3G01515	TSS20398	3:1317244-1326005	461	-	11.6773	13.2673	14.7633	23.385	25.4478	14.6152
TCONS_00041090	=	AT4G03845.1	XLOC_021824	AT4G03845	TSS26941	4:445421-450642	269	-	1.10772	0.743308	0.781421	1.98149	0	0
TCONS_00031108	=	AT3G01505.1	XLOC_016495	AT3G01505	TSS20396	3:1313296-1314288	235	-	1858.49	2013.22	2342.89	2184.53	1610.65	2584.34
TCONS_00051106	=	AT5G08950.1	XLOC_027132	AT5G08950	TSS33522	5:24173258-24185629	269	-	4.06493	0.674135	2.83799	1.0286	0	0
TCONS_00005905	=	AT1G08657.1	XLOC_003186	AT1G08657	TSS3911	1:23824486-23827136	578	-	26.3833	27.4627	37.984	20.9321	19.1676	26.6108
TCONS_00053799	=	AT5G02745.1	XLOC_028491	AT5G02745	TSS35228	5:5792925-5798027	318	-	0.164678	0	0.381861	0.303022	0	0
TCONS_00036703	=	AT4G04135.1	XLOC_019539	AT4G04135	TSS24101	4:1072375-1075930	266	-	0.419265	0	0	5.16332	0	0.812707
TCONS_00011815	=	AT1G07187.1	XLOC_006228	AT1G07187	TSS7769	1:16471281-16471983	702	-	5.91483	5.95151	11.0827	20.5499	9.92589	19.1316
TCONS_00053803	=	AT5G02755.1	XLOC_028495	AT5G02755	TSS35232	5:5809333-5813316	296	-	66.4874	56.1588	48.5266	103.804	63.6241	91.2628
TCONS_00005931	=	AT1G08667.1	XLOC_003194	AT1G08667	TSS3922	1:23852747-23855658	214	-	71.2992	52.3768	68.2971	91.0957	61.9181	42.266
TCONS_00016733	=	AT2G06995.1	XLOC_008882	AT2G06995	TSS11029	2:7633213-7634069	856	-	0.471654	0.397972	0.653357	0.0362089	0	0.136053
TCONS_00028716	=	AT3G07125.1	XLOC_015187	AT3G07125	TSS18804	3:16656772-16660253	264	-	6.45898	4.22478	5.74814	0	0	0.978941
TCONS_00001904	=	AT1G05277.1	XLOC_000922	AT1G05277	TSS1183	1:5773511-5778529	729	-	0.866731	0.635645	0.520581	1.72553	1.26373	0.472148
TCONS_00041130	=	AT4G03875.1	XLOC_021850	AT4G03875	TSS26971	4:630578-630795	217	-	5.8952	0	5.17877	0	0	16.0421
TCONS_00014315	=	AT1G69587.3	XLOC_007567	AT1G69587	TSS9414	1:26175565-26179389	598	-	2.2487	1.83013	1.87022	2.78335	4.26436	2.15893
TCONS_00014314	=	AT1G69587.2	XLOC_007567	AT1G69587	TSS9414	1:26175565-26179389	765	-	0.198309	0.0611151	0.108817	1.57228e-05	0.158534	0
TCONS_00014312	=	AT1G69587.1	XLOC_007567	AT1G69587	TSS9414	1:26175565-26179389	1000	-	1.69812	1.34024	1.8211	0.803724	0.891743	1.73985
TCONS_00029016	=	AT3G07895.1	XLOC_015359	AT3G07895	TSS19004	3:17839019-17839345	326	-	0.222052	0	0	0	0	0
TCONS_00029015	=	AT3G07885.1	XLOC_015358	AT3G07885	TSS19003	3:17828571-17837998	492	-	15.0078	12.9591	11.2066	14.1678	15.6123	5.34949
TCONS_00037008	=	AT4G05135.1	XLOC_019711	AT4G05135	TSS24308	4:2732790-2733242	452	-	0	0.108976	0	0	0	0
TCONS_00054136	=	AT5G03195.1	XLOC_028678	AT5G03195	TSS35450	5:7014661-7022179	304	-	3.69774	0.688291	3.60984	0.391225	0.90528	2.51842
TCONS_00006232	=	AT1G08923.1	XLOC_003379	AT1G08923	TSS4146	1:25174144-25174393	249	-	0	0	0	1.49582	1.8736	0
TCONS_00012138	=	AT1G07513.1	XLOC_006404	AT1G07513	TSS7975	1:18112452-18117833	369	-	0.0684104	0.0949868	0.0869845	1.13177	0	0.153378
TCONS_00014596	=	AT1G09327.1	XLOC_007731	AT1G09327	TSS9608	1:27338033-27340328	768	-	2.26618	2.82823	2.53807	0.683147	0.825381	2.38552
TCONS_00026543	=	AT3G03145.1	XLOC_014039	AT3G03145	TSS17399	3:5267203-5271984	498	-	10.1113	10.6683	19.77	4.98187	0.462338	22.0855
TCONS_00031503	=	AT3G02035.1	XLOC_016699	AT3G02035	TSS20655	3:2457026-2463965	411	-	0.381752	0.30317	0.912242	0.295625	0.112979	0
TCONS_00026537	=	AT3G03135.1	XLOC_014033	AT3G03135	TSS17393	3:5248892-5254562	490	-	0.357698	0.113291	0.324739	0.102484	0.425484	0.501906
TCONS_00048961	=	AT5G41612.2	XLOC_026005	AT5G41612	TSS32119	5:16638301-16641933	2867	-	0.472845	0.259279	0.0862792	0.83618	0.360686	0.0447466
TCONS_00051497	=	AT5G09165.1	XLOC_027330	AT5G09165	TSS33766	5:25415599-25422517	242	-	13.3809	7.44759	1.05908	13.3846	19.7643	0
TCONS_00014624	=	AT1G72852.3	XLOC_007744	AT1G72852	TSS9627	1:27413880-27416050	1170	-	0.342112	0.164214	0.532216	0.233715	1.04126	0.403767
TCONS_00014623	=	AT1G72852.2	XLOC_007744	AT1G72852	TSS9625	1:27413880-27416050	1089	-	0.195731	0.191907	0.0699905	0.359522	0.057179	0.156121
TCONS_00014622	=	AT1G72852.1	XLOC_007744	AT1G72852	TSS9626	1:27413880-27416050	1107	-	3.38768	3.87537	3.31188	1.86342	2.55928	2.08534
TCONS_00003955	=	AT1G06993.1	XLOC_002056	AT1G06993	TSS2565	1:13872213-13872516	303	-	2.15317	2.79098	0	0	0	0.471032
TCONS_00054114	=	AT5G03165.1	XLOC_028666	AT5G03165	TSS35434	5:6938416-6946514	386	-	1.00935	1.97757	2.48003	1.50952	1.78266	1.71359
TCONS_00003949	=	AT1G06977.1	XLOC_002050	AT1G06977	TSS2559	1:13700764-13703573	779	-	0.761682	0.724446	1.09868	0.54091	0.416207	2.07396
TCONS_00006238	=	AT1G67365.1	XLOC_003384	AT1G67365	TSS4152	1:25238394-25243837	936	-	2.5303	2.44745	1.80853	2.24031	2.48181	2.47559
TCONS_00034533	=	AT3G07785.1	XLOC_018400	AT3G07785	TSS22710	3:17532611-17537580	2188	-	3.38288	3.22183	1.54047	1.68473	1.69637	1.5744
TCONS_00014648	=	AT1G09367.1	XLOC_007758	AT1G09367	TSS9643	1:27491183-27496969	228	-	4.42464	0	2.04013	13.282	2.94871	0
TCONS_00051553	=	AT5G09185.1	XLOC_027363	AT5G09185	TSS33807	5:25667323-25676823	265	-	20.2163	24.2725	19.3597	12.8462	14.0227	15.8397
TCONS_00003969	=	AT1G36992.1	XLOC_002065	AT1G36992	TSS2577	1:14027221-14030768	742	-	1.63117	1.31765	1.56254	1.05294	1.19387	0.744116
TCONS_00014644	=	AT1G09363.1	XLOC_007754	AT1G09363	TSS9639	1:27473762-27475962	543	-	23.493	18.001	13.6827	21.9165	20.5633	9.84456
TCONS_00054163	=	AT5G03235.1	XLOC_028696	AT5G03235	TSS35472	5:7090703-7094503	211	-	0	0	3.53471	5.06693	6.13978	0
TCONS_00058322	=	AT5G66558.3	XLOC_030999	AT5G66558	TSS38266	5:26563963-26566853	2850	-	0.102549	0.139944	0	0.067629	0.0706417	0
TCONS_00058319	=	AT5G66558.1	XLOC_030999	AT5G66558	TSS38266	5:26563963-26566853	2719	-	0.388952	0.404967	0.354803	0.484793	0.232261	0.476144
TCONS_00009751	=	AT1G05203.1	XLOC_005104	AT1G05203	TSS6387	1:5444219-5447880	442	-	0.088378	0	0	0.2196	0.298115	0.051588
TCONS_00012195	=	AT1G07563.1	XLOC_006433	AT1G07563	TSS8013	1:18332428-18337520	394	-	1.71268	2.67677	2.3901	2.68545	4.3984	3.44866
TCONS_00049004	=	AT5G06245.1	XLOC_026026	AT5G06245	TSS32147	5:16756697-16760576	358	-	15.9717	15.2292	13.7473	3.93093	5.41404	21.2098
TCONS_00031387	=	AT3G01895.1	XLOC_016640	AT3G01895	TSS20585	3:2143487-2145807	385	-	58.1274	50.42	52.9086	49.7055	45.6776	34.2342
TCONS_00028922	=	AT3G07765.1	XLOC_015311	AT3G07765	TSS18947	3:17495614-17495864	250	-	3.11874	0	0	0	0	0
TCONS_00023085	=	AT2G33051.9	XLOC_012285	AT2G33051	TSS15187	2:14021652-14025239	2603	-	0	0.0107885	0.0282855	0.132558	0.0285066	0.00164415
TCONS_00023084	=	AT2G33051.8	XLOC_012285	AT2G33051	TSS15187	2:14021652-14025239	2602	-	0	0.00069868	0	0.131026	1.99791e-05	0.00158819
TCONS_00045809	=	AT5G00975.1	XLOC_024279	AT5G00975	TSS30015	5:1335872-1341853	511	-	0	0.0434666	0	0	0	0.0787671
TCONS_00051459	=	AT5G09120.1	XLOC_027305	AT5G09120	TSS33739	5:25281675-25286121	350	-	3.18324	3.50345	3.11402	1.57597	2.30723	3.94276
TCONS_00011431	=	AT1G06567.1	XLOC_005997	AT1G06567	TSS7500	1:11698404-11698857	453	-	0	0.132551	0.0632174	0	0.0728372	0
TCONS_00045797	=	AT5G00970.1	XLOC_024271	AT5G00970	TSS30007	5:1294132-1294339	207	-	0	3.77925	0	0	0	0
TCONS_00011427	=	AT1G06543.1	XLOC_005995	AT1G06543	TSS7497	1:11676924-11680839	251	-	0	3.31932	0	0	0	0
TCONS_00011426	=	AT1G06537.1	XLOC_005994	AT1G06537	TSS7496	1:11672236-11672483	247	-	0	0	4.85991	0	0	0
TCONS_00008849	=	AT1G08592.2	XLOC_004660	AT1G08592	TSS5814	1:2718537-2722280	1614	-	0.103259	0.241608	0.209751	0.331202	0.242946	0.0356159
TCONS_00008848	=	AT1G08592.1	XLOC_004660	AT1G08592	TSS5813	1:2718537-2722280	3295	-	1.688	1.67666	1.96145	1.1253	0.734279	2.13722
TCONS_00028965	=	AT3G07805.1	XLOC_015327	AT3G07805	TSS18971	3:17592557-17599083	203	-	59.8827	58.7941	43.3881	69.7603	93.1328	125.031
TCONS_00028961	=	AT3G07795.1	XLOC_015323	AT3G07795	TSS18967	3:17570695-17575880	220	-	199.593	143.287	116.763	198.123	319.463	130.975
TCONS_00003911	=	AT1G06917.1	XLOC_002019	AT1G06917	TSS2525	1:13167732-13168082	350	-	0	0	0	0	0.245628	0
TCONS_00058158	=	AT5G65575.2	XLOC_030937	AT5G65575	TSS38179	5:26203967-26207981	716	-	12.0044	9.9024	5.9428	28.5013	26.125	8.58111
TCONS_00058157	=	AT5G65575.1	XLOC_030937	AT5G65575	TSS38178	5:26203967-26207981	1095	-	1.13221	0.980622	1.01388	1.82876	2.5693	1.35233
TCONS_00058159	=	AT5G65575.3	XLOC_030937	AT5G65575	TSS38178	5:26203967-26207981	469	-	0.54297	0.453089	0.000246468	1.15678	1.63349	0.286415
TCONS_00058144	=	AT5G09385.1	XLOC_030932	AT5G09385	TSS38170	5:26176020-26180316	253	-	1.98339	2.27937	0	2.73453	0	0
TCONS_00048300	=	AT5G04865.1	XLOC_025592	AT5G04865	TSS31636	5:10860773-10861155	382	-	0	0	0	0.415572	0	0
TCONS_00026480	=	AT3G03035.1	XLOC_014007	AT3G03035	TSS17363	3:5125408-5126398	990	-	0.00914073	0.0133052	0	0	0	0
TCONS_00028982	=	AT3G07825.1	XLOC_015336	AT3G07825	TSS18980	3:17634803-17639716	699	-	0.589494	0.731912	0.736756	0.356181	0.959624	0.46458
TCONS_00031439	=	AT3G01945.1	XLOC_016665	AT3G01945	TSS20615	3:2280193-2285549	224	-	2.55466	0	0	8.18172	0	0
TCONS_00058246	=	AT5G09565.1	XLOC_030967	AT5G09565	TSS38219	5:26416125-26416924	208	-	104.948	149.257	95.8216	115.339	14.4558	119.398
TCONS_00006187	=	AT1G08863.1	XLOC_003358	AT1G08863	TSS4123	1:24964332-24964615	283	-	0	0	0	2.22951	0	0
TCONS_00051496	=	AT5G09160.1	XLOC_027329	AT5G09160	TSS33765	5:25415599-25422517	202	-	0	0	0	13.6102	0	3.3443
TCONS_00054068	=	AT5G03115.1	XLOC_028650	AT5G03115	TSS35412	5:6827902-6828170	268	-	2.78501	0	1.43573	0	2.94418	0
TCONS_00006180	=	AT1G08853.1	XLOC_003354	AT1G08853	TSS4117	1:24945483-24955694	416	-	0.561998	0.41781	0	0	0	0
TCONS_00051485	=	AT5G09155.1	XLOC_027324	AT5G09155	TSS33758	5:25373954-25379674	895	-	24.4493	34.381	27.4861	179.536	156.678	91.6636
TCONS_00051482	=	AT5G09150.1	XLOC_027322	AT5G09150	TSS33756	5:25367030-25370940	437	-	3.5909	2.61771	3.94188	1.97888	3.61718	3.18901
TCONS_00026505	=	AT3G03105.1	XLOC_014018	AT3G03105	TSS17376	3:5179357-5181586	278	-	15.8821	25.1445	20.7831	16.9582	18.5208	6.06113
TCONS_00045810	=	AT5G00980.1	XLOC_024280	AT5G00980	TSS30016	5:1342499-1342973	474	-	2.80954	3.05711	3.68498	2.12422	0.947581	3.96216
TCONS_00028992	=	AT3G07835.1	XLOC_015344	AT3G07835	TSS18989	3:17692665-17700923	324	-	59.747	77.8711	112.914	174.967	82.5506	91.0372
TCONS_00058221	=	AT5G09535.1	XLOC_030959	AT5G09535	TSS38208	5:26380122-26390767	381	-	5.56886	6.39	5.60405	5.48985	14.5477	5.62319
TCONS_00056393	=	AT5G07275.1	XLOC_029977	AT5G07275	TSS36995	5:19786464-19790372	236	-	7.93597	4.39522	1.31069	0	0	1.44746
TCONS_00014583	=	AT1G09317.1	XLOC_007726	AT1G09317	TSS9601	1:27312953-27314644	322	-	0.620558	1.09441	2.18682	1.62789	6.55322	1.35263
TCONS_00058207	=	AT5G09505.1	XLOC_030955	AT5G09505	TSS38202	5:26349716-26350027	311	-	0	0.373305	0.563233	1.12868	0	0.2667
TCONS_00054067	=	AT5G20225.2	XLOC_028649	AT5G20225	TSS35411	5:6821880-6826112	1091	-	2.73731	2.14512	3.82797	3.76379	3.03773	7.41397
TCONS_00054066	=	AT5G20225.1	XLOC_028649	AT5G20225	TSS35411	5:6821880-6826112	1488	-	0.424522	0.188522	0.196511	1.70944	0.37611	0.957417
TCONS_00056384	=	AT5G07265.1	XLOC_029971	AT5G07265	TSS36989	5:19763109-19769369	319	-	9.30625	14.9613	19.6998	3.60409	0.909354	17.5079
TCONS_00045811	=	AT5G00985.1	XLOC_024281	AT5G00985	TSS30017	5:1343270-1343665	395	-	1.10948	0.891739	0.452834	0.376015	0.211105	0.146239
TCONS_00022995	=	AT2G32315.1	XLOC_012246	AT2G32315	TSS15134	2:13724393-13726700	402	-	0	0.0910463	0	0	0	0
TCONS_00011354	=	AT1G06443.1	XLOC_005951	AT1G06443	TSS7444	1:11300617-11301038	349	-	0	0	0.107672	0	0	0
TCONS_00025636	=	AT3G01995.1	XLOC_013586	AT3G01995	TSS16822	3:2392215-2394694	758	-	9.02856	9.94237	7.96648	4.96225	3.28657	9.59368
TCONS_00000566	=	AT1G04413.1	XLOC_000277	AT1G04413	TSS346	1:1717388-1721309	360	-	0	0.359536	0.586248	0.38289	0	0.330255
TCONS_00006110	=	AT1G08803.1	XLOC_003303	AT1G08803	TSS4059	1:24551806-24558322	201	-	0	0	0	35.9593	142.922	0
TCONS_00023028	=	AT2G08530.1	XLOC_012260	AT2G08530	TSS15154	2:13846918-13853343	226	-	0	0	9.51125	0	0	3.04818
TCONS_00025650	=	AT3G02015.1	XLOC_013590	AT3G02015	TSS16828	3:2413622-2417822	253	-	0	1.11362	0	1.40112	0	0
TCONS_00033784	=	AT3G05635.1	XLOC_017952	AT3G05635	TSS22188	3:10964268-10964716	333	-	0	0	0	0	0.604027	0
TCONS_00056329	=	AT5G07115.1	XLOC_029946	AT5G07115	TSS36956	5:19625246-19625721	390	-	0.147153	0	0.263417	0	0	0.159241
TCONS_00058122	=	AT5G09335.1	XLOC_030921	AT5G09335	TSS38154	5:26111728-26112048	320	-	0.30416	0.258435	0	0	0	1.05362
TCONS_00011391	=	AT1G06473.1	XLOC_005971	AT1G06473	TSS7470	1:11471860-11472650	790	-	1.64403	1.36147	1.87036	0.674023	0.409708	0.919497
TCONS_00000575	=	AT1G04427.1	XLOC_000282	AT1G04427	TSS353	1:1728657-1729890	304	-	1.17592	1.14022	0.948674	0	3.78075	1.62832
TCONS_00033817	=	AT3G05655.1	XLOC_017963	AT3G05655	TSS22206	3:11035509-11035723	214	-	0	0	0	0	9.6898	0
TCONS_00006131	=	AT1G08833.1	XLOC_003320	AT1G08833	TSS4077	1:24721320-24721663	343	-	0	0.19762	0	0	0	0
TCONS_00000602	=	AT1G04437.1	XLOC_000290	AT1G04437	TSS367	1:1762144-1766283	257	-	3.86806	0	8.91272	0	0	2.1083
TCONS_00015536	=	AT1G09967.1	XLOC_008188	AT1G09967	TSS10209	1:30239644-30239969	250	-	0	0	0	1.16781	0	0
TCONS_00022929	=	AT2G08470.1	XLOC_012213	AT2G08470	TSS15091	2:13518198-13523918	265	-	51.2576	59.981	112.593	50.106	15.1856	140.987
TCONS_00022927	=	AT2G08450.1	XLOC_012211	AT2G08450	TSS15089	2:13503211-13503920	387	-	2.02382	3.39658	2.29836	2.9887	3.06146	0.749607
TCONS_00022924	=	AT2G31751.3	XLOC_012210	AT2G31751	TSS15087	2:13497117-13502275	1850	-	5.28366	5.01266	8.10208	9.61728	5.17621	19.016
TCONS_00022925	=	AT2G31751.4	XLOC_012210	AT2G31751	TSS15088	2:13497117-13502275	457	-	0.0897177	0.316488	0.51646	0.212921	0.156848	0
TCONS_00022921	=	AT2G31751.1	XLOC_012210	AT2G31751	TSS15086	2:13497117-13502275	4798	-	0.575088	0.693032	0.683964	1.11501	0.86376	0.451757
TCONS_00022926	=	AT2G31751.5	XLOC_012210	AT2G31751	TSS15086	2:13497117-13502275	1052	-	1.54147	0.460329	0.208505	0.661574	1.13568	1.25609
TCONS_00022922	=	AT2G31751.2	XLOC_012210	AT2G31751	TSS15086	2:13497117-13502275	4695	-	0.394401	0.287343	0.0130413	0.180962	1.01044	0.348249
TCONS_00000461	=	AT1G04303.1	XLOC_000235	AT1G04303	TSS289	1:1383840-1391381	238	-	1.49281	3.27978	2.9336	0	0	2.956
TCONS_00003108	=	AT1G06163.1	XLOC_001568	AT1G06163	TSS1984	1:10012636-10013263	627	-	0.106099	0.0609653	0.0867311	0	0	0
TCONS_00005373	=	AT1G08237.1	XLOC_002895	AT1G08237	TSS3548	1:21645641-21646022	381	-	0	0.111653	0	0	0	0
TCONS_00011308	=	AT1G06417.1	XLOC_005921	AT1G06417	TSS7413	1:11139771-11140052	281	-	0	2.1797	1.95325	0	0	2.79338
TCONS_00005369	=	AT1G08213.1	XLOC_002891	AT1G08213	TSS3544	1:21616453-21617073	507	-	0	0.132953	0.150267	0.0435865	0	0
TCONS_00003102	=	AT1G06153.1	XLOC_001562	AT1G06153	TSS1978	1:9963447-9968495	220	-	9.06138	18.0935	9.66114	122.051	96.5481	12.5203
TCONS_00025584	=	AT3G01915.1	XLOC_013553	AT3G01915	TSS16783	3:2192684-2196581	294	-	1.19041	0	0.395269	0	0	0.428337
TCONS_00000479	=	AT1G04323.1	XLOC_000241	AT1G04323	TSS296	1:1446834-1447073	239	-	7.23004	2.39557	12.2083	0	2.34042	9.17588
TCONS_00039790	=	AT4G08315.1	XLOC_021184	AT4G08315	TSS26117	4:14955372-14956790	454	-	0.166765	0.317584	0.312834	0.123699	0	0.487392
TCONS_00003133	=	AT1G06173.1	XLOC_001584	AT1G06173	TSS2002	1:10094621-10095222	524	-	0	0	0.0903023	0	0.14606	0
TCONS_00039774	=	AT4G08285.1	XLOC_021172	AT4G08285	TSS26105	4:14876904-14880331	469	-	1.02442	1.41699	0.527204	1.93632	1.30802	0.269032
TCONS_00000497	=	AT1G04347.1	XLOC_000252	AT1G04347	TSS308	1:1504940-1510341	411	-	0.30842	1.0304	0.813233	4.86907	0.102588	1.01147
TCONS_00050483	=	AT5G54569.3	XLOC_026808	AT5G54569	TSS33107	5:22167272-22170610	1352	-	0.770019	0.586352	0.959307	1.20878	0.282394	0.650833
TCONS_00050484	=	AT5G54569.4	XLOC_026808	AT5G54569	TSS33108	5:22167272-22170610	1341	-	0.0240336	0.203593	0.0616076	0	0.383538	1.24222
TCONS_00050482	=	AT5G54569.2	XLOC_026808	AT5G54569	TSS33107	5:22167272-22170610	2436	-	0	0	0.0662863	2.4e-06	0.181561	0
TCONS_00050481	=	AT5G54569.1	XLOC_026808	AT5G54569	TSS33107	5:22167272-22170610	2216	-	0.666438	0.464275	0.553439	0.252422	0.0911126	1.03243
TCONS_00042220	=	AT4G06135.1	XLOC_022453	AT4G06135	TSS27705	4:7900373-7904042	235	-	0	4.17448	0	0	0	0
TCONS_00032309	=	AT3G02925.1	XLOC_017091	AT3G02925	TSS21163	3:4791447-4794417	324	-	0.587159	0.945287	1.2927	0.664048	0.955936	0.971345
TCONS_00015421	=	AT1G09897.1	XLOC_008148	AT1G09897	TSS10150	1:29975666-29979356	391	-	0.29944	0.969745	0.39601	0.469006	0.654417	0.0913318
TCONS_00042214	=	AT4G06115.1	XLOC_022450	AT4G06115	TSS27701	4:7888861-7889072	211	-	3.8395	8.87341	3.32841	0	24.1583	0
TCONS_00042200	=	AT4G06080.1	XLOC_022441	AT4G06080	TSS27689	4:7847642-7847871	229	-	3.46172	0	0	0	0	0
TCONS_00042201	=	AT4G06085.1	XLOC_022442	AT4G06085	TSS27690	4:7848261-7848999	738	-	0.0849849	0.145861	0.29965	0	0.298494	0.135682
TCONS_00044871	=	AT4G09225.1	XLOC_023775	AT4G09225	TSS29384	4:16904058-16908357	326	-	70.995	97.8501	70.7206	144.488	271.16	68.6581
TCONS_00042203	=	AT4G13505.1	XLOC_022444	AT4G13505	TSS27692	4:7857999-7860288	1625	-	0.0265673	0.0663945	0.0333086	0.477653	0.157444	0.0148077
TCONS_00015442	=	AT1G09917.1	XLOC_008157	AT1G09917	TSS10162	1:30019743-30033907	505	-	0.4679	0.428023	0.509278	0.661321	0.237162	2.2999
TCONS_00044859	=	AT4G09165.1	XLOC_023770	AT4G09165	TSS29378	4:16873769-16877451	345	-	0	0	0.177521	0	0	0
TCONS_00017885	=	AT2G08220.1	XLOC_009496	AT2G08220	TSS11773	2:11953651-11955213	859	-	0.101978	0.0913289	0.0227849	0	0.0254498	0.0212047
TCONS_00017884	=	AT2G08215.1	XLOC_009495	AT2G08215	TSS11772	2:11941295-11941533	238	-	0	2.3116	0	0	0	0
TCONS_00028184	=	AT3G05395.1	XLOC_014847	AT3G05395	TSS18411	3:10484157-10484414	224	-	0	2.33877	0	0	0	0
TCONS_00019837	=	AT2G09515.1	XLOC_010489	AT2G09515	TSS13029	2:18300724-18300931	207	-	0	0	0	0	0	6.23365
TCONS_00039718	=	AT4G08245.1	XLOC_021146	AT4G08245	TSS26070	4:14608832-14619685	252	-	2.61486	2.24969	0	0	0	3.47025
TCONS_00054910	=	AT5G04785.1	XLOC_029093	AT5G04785	TSS35959	5:10614328-10614623	295	-	0	0	0	4.69639	0	0
TCONS_00019857	=	AT2G09525.1	XLOC_010499	AT2G09525	TSS13044	2:18350807-18351515	708	-	0.139884	0.237023	0.254298	1.58808	0.298092	0.261905
TCONS_00003083	=	AT1G06127.1	XLOC_001548	AT1G06127	TSS1963	1:9848882-9849226	344	-	0	0	0	0	0.275277	0
TCONS_00003062	=	AT1G06113.1	XLOC_001541	AT1G06113	TSS1952	1:9794543-9794763	220	-	4.92694	0	0	0	0	0
TCONS_00054922	=	AT5G04845.1	XLOC_029099	AT5G04845	TSS35967	5:10805636-10805851	215	-	0	0	0	0	52.6703	0
TCONS_00022035	=	AT2G08020.1	XLOC_011752	AT2G08020	TSS14521	2:10361053-10366902	518	-	0.355949	0.145908	0.636667	0.0900614	0	0.393185
TCONS_00019698	=	AT2G09420.1	XLOC_010421	AT2G09420	TSS12942	2:17931253-17935748	390	-	0.393427	1.06462	0.501635	6.15076	11.3654	1.00233
TCONS_00019724	=	AT2G09430.1	XLOC_010425	AT2G09430	TSS12952	2:17955952-17975938	782	-	0.0436749	0.0751056	0	0.0675586	0.0282201	0.144921
TCONS_00056488	=	AT5G07455.1	XLOC_030037	AT5G07455	TSS37064	5:20214322-20214952	630	-	0.417715	0.177051	0.173013	0.514911	0.445404	0
TCONS_00034506	=	AT3G07705.1	XLOC_018385	AT3G07705	TSS22693	3:17427949-17429623	265	-	0.878631	0	1.24085	1.43087	2.21089	2.23451
TCONS_00017772	=	AT2G26692.1	XLOC_009431	AT2G26692	TSS11695	2:11347146-11351293	682	-	0	0.103595	0.0259608	0	0	0
TCONS_00009703	=	AT1G05163.1	XLOC_005083	AT1G05163	TSS6359	1:5297846-5303522	725	-	0.722658	0.775461	1.02306	0.970451	0.612102	1.00538
TCONS_00019732	=	AT2G09440.2	XLOC_010430	AT2G09440	TSS12957	2:17995900-18000027	390	-	0.4222	0.801042	0.17825	0	0.337635	0.156849
TCONS_00019737	=	AT2G09455.1	XLOC_010434	AT2G09455	TSS12961	2:18007628-18010614	381	-	0.446101	1.59062	1.37037	0.149888	4.48511	0.491019
TCONS_00022051	=	AT2G24545.1	XLOC_011764	AT2G24545	TSS14536	2:10424687-10427683	2265	-	0.230552	0.119065	0.017936	0.386644	0.519871	0.0175044
TCONS_00022053	=	AT2G24545.3	XLOC_011764	AT2G24545	TSS14536	2:10424687-10427683	1251	-	1.0723	0.539008	1.31768	0.548992	0.681155	4.20348
TCONS_00042171	=	AT4G06060.1	XLOC_022427	AT4G06060	TSS27673	4:7731188-7736745	327	-	2.88996	1.52852	0.921021	2.52056	2.18327	1.48367
TCONS_00019743	=	AT2G09470.1	XLOC_010438	AT2G09470	TSS12966	2:18021108-18035182	412	-	4.25096	2.98754	4.14331	6.91972	10.7618	10.0175
TCONS_00022105	=	AT2G24755.2	XLOC_011784	AT2G24755	TSS14565	2:10541726-10549493	1784	-	2.81453	2.82333	2.96099	1.38735	1.45904	2.19995
TCONS_00022104	=	AT2G24755.4	XLOC_011784	AT2G24755	TSS14565	2:10541726-10549493	7324	-	0.0554606	0.26183	0.0951243	4.8891e-05	0.135867	0.213321
TCONS_00022102	=	AT2G24755.1	XLOC_011784	AT2G24755	TSS14564	2:10541726-10549493	4946	-	0.31624	0.138219	0.202195	0.615456	0.509846	0.146421
TCONS_00022103	=	AT2G24755.3	XLOC_011784	AT2G24755	TSS14565	2:10541726-10549493	5566	-	0.102999	5.45473e-05	0	0.000115461	0.0690429	0.014563
TCONS_00019768	=	AT2G09495.1	XLOC_010452	AT2G09495	TSS12982	2:18095684-18099136	339	-	0.55418	0.767041	0.622776	0	0	2.22921
TCONS_00022111	=	AT2G08060.1	XLOC_011787	AT2G08060	TSS14568	2:10574941-10579230	480	-	41.3841	43.2987	54.1978	21.5416	10.8099	45.7601
TCONS_00056506	=	AT5G07525.1	XLOC_030049	AT5G07525	TSS37079	5:20315389-20323649	508	-	0.0627699	0.0437368	0.262475	0	0	0.260113
TCONS_00028110	=	AT3G05275.1	XLOC_014808	AT3G05275	TSS18361	3:10236807-10237023	216	-	5.61169	0	0	0	0	0
TCONS_00014519	=	AT1G09267.1	XLOC_007692	AT1G09267	TSS9559	1:27026676-27031461	254	-	0	3.1096	0.943702	7.89265	0	0
TCONS_00032173	=	AT3G02695.1	XLOC_017023	AT3G02695	TSS21080	3:4370830-4371195	365	-	0.739096	1.41713	0.139805	0	1.44877	0
TCONS_00032174	=	AT3G02705.1	XLOC_017024	AT3G02705	TSS21081	3:4372836-4373081	245	-	18.473	8.71734	1.28437	0	0	0
TCONS_00041436	=	AT4G04675.1	XLOC_021993	AT4G04675	TSS27169	4:1757452-1757738	286	-	0	0	1.24859	0	0	0
TCONS_00021950	=	AT2G07950.1	XLOC_011715	AT2G07950	TSS14471	2:10097264-10104050	399	-	1.4566	1.02796	1.35192	0.869786	1.09153	0.459481
TCONS_00054783	=	AT5G04375.1	XLOC_029021	AT5G04375	TSS35871	5:9617439-9620588	292	-	163.721	218.703	188.484	130.519	138.171	219.561
TCONS_00034465	=	AT3G07615.1	XLOC_018368	AT3G07615	TSS22669	3:17311671-17319531	907	-	2.14962	2.66702	3.83191	2.2415	0.861623	5.20107
TCONS_00034447	=	AT3G07605.1	XLOC_018365	AT3G07605	TSS22664	3:17289368-17298222	214	-	1.60461	12.5443	0	0	12.3563	2.69368
TCONS_00036967	=	AT4G05065.1	XLOC_019690	AT4G05065	TSS24283	4:2590064-2592541	277	-	40.9218	34.8664	32.2285	16.7499	30.1218	24.6548
TCONS_00009649	=	AT1G15002.1	XLOC_005058	AT1G15002	TSS6326	1:5168463-5170571	2056	-	5.6483	6.07193	8.35276	4.08806	2.60175	11.56
TCONS_00017748	=	AT2G26355.1	XLOC_009415	AT2G26355	TSS11676	2:11220707-11223400	828	-	8.37786	8.45714	5.83485	2.2612	2.62656	4.493
TCONS_00009653	=	AT1G05143.1	XLOC_005060	AT1G05143	TSS6328	1:5177479-5181402	265	-	4.1409	7.4563	6.05271	102.083	17.5104	0
TCONS_00038798	=	AT4G07065.1	XLOC_020678	AT4G07065	TSS25474	4:11773220-11778151	242	-	0	2.45247	1.26181	0	0	0
TCONS_00032218	=	AT3G02785.1	XLOC_017047	AT3G02785	TSS21107	3:4538327-4541823	328	-	0.233995	0.430164	0	2.6496	0.245377	0.827629
TCONS_00032207	=	AT3G02755.1	XLOC_017043	AT3G02755	TSS21101	3:4519630-4524674	290	-	2.67106	0.80776	1.50805	0	2.5194	0
TCONS_00044730	=	AT4G34332.1	XLOC_023709	AT4G34332	TSS29301	4:16424444-16425909	1058	-	0.114271	0.195702	0.0119502	0.273661	0.0718957	0.0526317
TCONS_00044734	=	AT4G08985.1	XLOC_023712	AT4G08985	TSS29304	4:16451875-16454633	661	-	2.9009	1.98116	1.38286	4.00382	1.64752	1.45795
TCONS_00009669	=	AT1G15175.1	XLOC_005068	AT1G15175	TSS6339	1:5220402-5224143	1247	-	0.0641722	0.140859	0.0559869	0.0693055	0	0
TCONS_00009671	=	AT1G15175.3	XLOC_005068	AT1G15175	TSS6339	1:5220402-5224143	1144	-	0	0.985174	0.480727	0.506232	0.428857	1.02392
TCONS_00009670	=	AT1G15175.2	XLOC_005068	AT1G15175	TSS6339	1:5220402-5224143	1035	-	1.78262	1.83468	1.58886	0.684631	2.16147	2.15534
TCONS_00038805	=	AT4G07085.1	XLOC_020683	AT4G07085	TSS25479	4:11810168-11811602	294	-	0	0	0.454876	0	0	0
TCONS_00041377	=	AT4G04505.1	XLOC_021961	AT4G04505	TSS27127	4:1466283-1470080	295	-	1.30516	2.59138	0	0	0	0
TCONS_00016924	=	AT2G07175.1	XLOC_008989	AT2G07175	TSS11161	2:8372860-8375955	860	-	12.1183	10.9239	12.1762	18.6287	15.5541	13.6408
TCONS_00038683	=	AT4G06995.1	XLOC_020614	AT4G06995	TSS25398	4:11336317-11340085	458	-	2.26218	2.01852	1.64724	2.26025	1.98487	4.68378
TCONS_00028883	=	AT3G07625.1	XLOC_015281	AT3G07625	TSS18916	3:17311671-17319531	329	-	1.74116	2.73082	2.09884	3.79403	4.78506	0.96705
TCONS_00011991	=	AT1G07423.1	XLOC_006331	AT1G07423	TSS7887	1:17588214-17588726	361	-	0.0919314	0	0.478064	0	0	0
TCONS_00038756	=	AT4G07030.1	XLOC_020648	AT4G07030	TSS25441	4:11572788-11577254	230	-	2.88819	0	0	3.34276	0	0
TCONS_00036897	=	AT4G04895.1	XLOC_019654	AT4G04895	TSS24239	4:2197649-2198150	501	-	0.141386	0	0.250196	0	0	0.277754
TCONS_00034373	=	AT3G07375.1	XLOC_018320	AT3G07375	TSS22612	3:17012499-17017825	469	-	74.5251	81.605	41.5278	82.3924	115.019	59.7067
TCONS_00028895	=	AT3G07675.1	XLOC_015292	AT3G07675	TSS18927	3:17398670-17398972	302	-	3.10746	3.85679	3.64118	0.938778	6.62684	1.55547
TCONS_00014498	=	AT1G09253.1	XLOC_007679	AT1G09253	TSS9544	1:26931851-26935825	397	-	32.7952	30.3132	36.2045	15.1358	18.4351	34.6397
TCONS_00012007	=	AT1G07463.1	XLOC_006343	AT1G07463	TSS7901	1:17695288-17696075	430	-	0.0767126	0	0	0	0	0
TCONS_00009559	=	AT1G05077.1	XLOC_005012	AT1G05077	TSS6269	1:4915490-4921682	334	-	0.863292	0.615447	0	2.38668	5.35164	0.325443
TCONS_00014502	=	AT1G71528.3	XLOC_007681	AT1G71528	TSS9547	1:26939499-26942952	709	-	0.973021	0.417324	0	0.171509	0	0.331591
TCONS_00014503	=	AT1G71528.4	XLOC_007681	AT1G71528	TSS9546	1:26939499-26942952	2777	-	1.11872	1.20744	0.605842	0.298942	1.25825	0.987276
TCONS_00014500	=	AT1G71528.1	XLOC_007681	AT1G71528	TSS9546	1:26939499-26942952	3298	-	0.275116	0.216553	0.171138	0.222492	0.615711	0.130658
TCONS_00014501	=	AT1G71528.2	XLOC_007681	AT1G71528	TSS9546	1:26939499-26942952	3310	-	0.0615127	0.0484801	0.232926	0.325438	0.00986576	0.00073178
TCONS_00009590	=	AT1G05107.1	XLOC_005028	AT1G05107	TSS6288	1:4996757-4997187	321	-	0	0	0	0.326801	0.615789	0
TCONS_00012026	=	AT1G07477.1	XLOC_006351	AT1G07477	TSS7910	1:17766737-17773518	802	-	1.39363	0.539428	2.14203	1.69965	0.730558	4.85638
TCONS_00057535	=	AT5G60022.2	XLOC_030628	AT5G60022	TSS37789	5:24167140-24170462	1247	-	0.0234772	0.133648	0.106504	0.0944994	0.147649	0.0253746
TCONS_00057534	=	AT5G60022.1	XLOC_030628	AT5G60022	TSS37789	5:24167140-24170462	659	-	0.088095	0	0.000869181	1.08464	0.025176	0.32346
TCONS_00057524	=	AT5G08945.1	XLOC_030622	AT5G08945	TSS37782	5:24132075-24132391	316	-	0	0.391245	0	0	0	0
TCONS_00005611	=	AT1G08377.1	XLOC_003016	AT1G08377	TSS3702	1:22612257-22612474	217	-	0	2.98079	0	0	0	0
TCONS_00047768	=	AT5G03635.1	XLOC_025282	AT5G03635	TSS31280	5:7981640-7986851	219	-	25.6879	18.3425	56.6058	37.1466	35.9763	35.676
TCONS_00016442	=	AT2G06185.1	XLOC_008715	AT2G06185	TSS10827	2:6212447-6212697	250	-	0.586988	1.18621	0	0	0	0
TCONS_00005620	=	AT1G08387.1	XLOC_003023	AT1G08387	TSS3711	1:22659660-22668651	1587	-	15.77	14.3825	3.66576	19.0296	26.5097	2.66992
TCONS_00010850	=	AT1G06017.1	XLOC_005681	AT1G06017	TSS7110	1:9246856-9249943	297	-	0.714684	0.7699	0.378288	0	0	0
TCONS_00008204	=	AT1G04233.1	XLOC_004360	AT1G04233	TSS5419	1:1018057-1019247	392	-	32.9152	31.7185	27.8682	8.90473	10.1368	17.2098
TCONS_00033337	=	AT3G04745.1	XLOC_017684	AT3G04745	TSS21877	3:8957883-8958491	608	-	0	0	0	0	0.184638	0.0259744
TCONS_00024983	=	AT3G01065.1	XLOC_013253	AT3G01065	TSS16396	3:314692-321690	507	-	2.39522	1.87199	1.28174	3.96008	2.31005	4.38929
TCONS_00008098	=	AT1G04157.1	XLOC_004309	AT1G04157	TSS5348	1:739543-746701	225	-	2.9526	0	0	0	0	0
TCONS_00002557	=	AT1G05777.1	XLOC_001277	AT1G05777	TSS1619	1:8079286-8082882	240	-	0.759413	0	0	0	0	0
TCONS_00010761	=	AT1G05973.1	XLOC_005636	AT1G05973	TSS7057	1:9020379-9024081	269	-	22.0866	9.20406	5.05578	5.51358	7.51705	12.7934
TCONS_00055723	=	AT5G06385.1	XLOC_029600	AT5G06385	TSS36548	5:17148807-17151681	388	-	4.92846	2.46291	5.916	3.01657	1.35601	18.7627
TCONS_00035618	=	AT3G08795.1	XLOC_018958	AT3G08795	TSS23394	3:21076504-21079925	259	-	0	0.965734	3.44603	0	4.41391	0.809239
TCONS_00013153	=	AT1G08283.1	XLOC_006971	AT1G08283	TSS8669	1:22076532-22077068	536	-	0.425447	0.487083	0.633239	0.0711163	0.332832	0.409574
TCONS_00033250	=	AT3G04615.1	XLOC_017638	AT3G04615	TSS21820	3:8678677-8679656	832	-	0.727681	0.80863	1.10039	0.591401	0.469691	2.43738
TCONS_00025034	=	AT3G01115.1	XLOC_013275	AT3G01115	TSS16424	3:429880-430395	515	-	0	0	0.0347862	0	0	0
TCONS_00055760	=	AT5G06465.1	XLOC_029626	AT5G06465	TSS36578	5:17286562-17287354	575	-	0	0	0	0.29694	0.0431326	0
TCONS_00055759	=	AT5G06445.1	XLOC_029625	AT5G06445	TSS36577	5:17282738-17283132	394	-	0	0.113089	0	0	0.118072	0.0818168
TCONS_00047733	=	AT5G03615.1	XLOC_025269	AT5G03615	TSS31262	5:7891345-7891734	389	-	0	0.495826	0	0	0	0
TCONS_00057502	=	AT5G59662.1	XLOC_030606	AT5G59662	TSS37764	5:24035649-24040530	1193	-	0.805418	1.25134	0.753771	0.500779	0.133654	0.277181
TCONS_00057503	=	AT5G59662.2	XLOC_030606	AT5G59662	TSS37765	5:24035649-24040530	1089	-	0.456283	0.209591	0.373453	0.663729	0.240896	0.97147
TCONS_00035640	=	AT3G08835.1	XLOC_018970	AT3G08835	TSS23409	3:21121322-21122569	285	-	2.17899	1.2969	0	1.53034	4.01752	5.1259
TCONS_00010837	=	AT1G06003.1	XLOC_005668	AT1G06003	TSS7097	1:9158379-9161044	684	-	0.755578	0.739107	1.36195	1.09093	0.729854	1.37126
TCONS_00013194	=	AT1G08317.1	XLOC_006996	AT1G08317	TSS8699	1:22261753-22266079	307	-	39.5327	31.0185	23.0526	23.9746	33.1089	15.2938
TCONS_00017344	=	AT2G07845.1	XLOC_009194	AT2G07845	TSS11419	2:9660857-9667038	1137	-	8.4515	9.45369	10.3569	6.92129	6.40968	5.67886
TCONS_00013078	=	AT1G08217.1	XLOC_006918	AT1G08217	TSS8609	1:21616453-21617073	480	-	0.583055	0.403318	0.651822	0.252017	0.5384	0.300514
TCONS_00047611	=	AT5G03395.1	XLOC_025205	AT5G03395	TSS31181	5:7421047-7421568	521	-	0.0367231	0	0.0518487	0	0	0.870672
TCONS_00002473	=	AT1G05707.1	XLOC_001236	AT1G05707	TSS1567	1:7771658-7781712	468	-	0.191432	0.287123	0.0591392	0	0	0.0604483
TCONS_00041723	=	AT4G05685.1	XLOC_022171	AT4G05685	TSS27376	4:5775209-5779572	697	-	1.76671	1.72833	2.29678	2.30687	2.17691	1.40084
TCONS_00049978	=	AT5G07575.1	XLOC_026532	AT5G07575	TSS32773	5:20394268-20394760	492	-	0.058826	0	0	0.14949	0	0
TCONS_00052484	=	AT5G01095.1	XLOC_027853	AT5G01095	TSS34412	5:1727367-1731090	440	-	32.5884	29.8832	23.902	27.5774	24.5562	14.9078
TCONS_00002485	=	AT1G05727.1	XLOC_001244	AT1G05727	TSS1577	1:7826267-7830424	424	-	2.42828	3.04752	0.587223	4.92675	13.3917	0.0603483
TCONS_00004846	=	AT1G07893.1	XLOC_002571	AT1G07893	TSS3174	1:19963046-19969757	1439	-	31.9434	33.7889	53.2423	30.8114	20.1742	38.5917
TCONS_00041715	=	AT4G05650.1	XLOC_022164	AT4G05650	TSS27368	4:5667893-5669541	388	-	0	0.542479	0.0654511	0.988909	0.436039	0.219562
TCONS_00035549	=	AT3G08655.1	XLOC_018928	AT3G08655	TSS23358	3:20930556-20934540	232	-	2.09931	7.32069	0	0	0	0
TCONS_00035527	=	AT3G08645.1	XLOC_018920	AT3G08645	TSS23343	3:20882728-20890102	229	-	0	4.28148	0	3.19325	0	2.4706
TCONS_00024949	=	AT3G01045.1	XLOC_013230	AT3G01045	TSS16370	3:231609-236968	971	-	0.294897	0.148023	0.165259	0.214648	0.328063	0.611084
TCONS_00033204	=	AT3G04475.1	XLOC_017608	AT3G04475	TSS21785	3:8434557-8435008	314	-	1.23231	0.697566	0	2.12261	1.7469	0
TCONS_00035551	=	AT3G08675.1	XLOC_018930	AT3G08675	TSS23360	3:20934596-20939631	425	-	6.61974	6.14413	2.88121	19.1283	16.2414	4.53128
TCONS_00052537	=	AT5G01245.1	XLOC_027878	AT5G01245	TSS34443	5:1891033-1891347	314	-	0.578565	0	0	0	0	0.280313
TCONS_00052536	=	AT5G01235.1	XLOC_027877	AT5G01235	TSS34442	5:1890128-1890406	278	-	0	0	1.55525	0	0	0
TCONS_00010742	=	AT1G05963.1	XLOC_005623	AT1G05963	TSS7042	1:8924183-8924454	271	-	0	0	0	2.30254	0	0
TCONS_00002531	=	AT1G05763.1	XLOC_001268	AT1G05763	TSS1606	1:8027125-8030136	272	-	0	0	1.52657	0	0	0.782992
TCONS_00041742	=	AT4G09432.1	XLOC_022185	AT4G09432	TSS27390	4:5970907-5975195	2281	-	0.194139	0.213513	0.130803	0.120189	0.0537156	0.102921
TCONS_00041743	=	AT4G09432.2	XLOC_022185	AT4G09432	TSS27390	4:5970907-5975195	2202	-	0	0.0263193	0.0243495	0.0727389	0.0251902	0.116781
TCONS_00002512	=	AT1G05757.1	XLOC_001260	AT1G05757	TSS1594	1:7949475-7952832	329	-	0.570668	0.243299	0	0	0.277258	0.192217
TCONS_00029833	=	AT3G08635.1	XLOC_015836	AT3G08635	TSS19581	3:20791172-20797670	288	-	2.39297	1.22335	1.76526	1.32569	0.469948	4.85659
TCONS_00027475	=	AT3G04285.1	XLOC_014500	AT3G04285	TSS17981	3:8008533-8010862	398	-	0.363906	1.15897	1.28711	1.18481	2.94544	1.61225
TCONS_00052431	=	AT5G01005.1	XLOC_027823	AT5G01005	TSS34376	5:1541217-1547207	247	-	454.043	489.958	109.358	363.12	375.326	34.7111
TCONS_00007125	=	AT1G09543.2	XLOC_003854	AT1G09543	TSS4745	1:28213665-28219186	747	-	0.301375	0.173149	0.187462	0.064344	0.130038	0.169136
TCONS_00046807	=	AT5G02225.1	XLOC_024784	AT5G02225	TSS30657	5:4652914-4657907	207	-	0	0	4.41406	0	0	0
TCONS_00041657	=	AT4G05395.1	XLOC_022127	AT4G05395	TSS27325	4:5252639-5256778	272	-	53.2059	64.9169	22.877	84.6935	187.376	65.6148
TCONS_00029879	=	AT3G08685.1	XLOC_015856	AT3G08685	TSS19606	3:20934596-20939631	224	-	0	0	0	0	3.66377	0
TCONS_00017297	=	AT2G07595.1	XLOC_009174	AT2G07595	TSS11393	2:9549144-9550378	456	-	0	0.0500535	0.101518	0.0512706	0.115977	0
TCONS_00027524	=	AT3G04395.1	XLOC_014527	AT3G04395	TSS18014	3:8232926-8233323	397	-	0.77537	0.199717	0	0	0	0
TCONS_00029877	=	AT3G08665.1	XLOC_015854	AT3G08665	TSS19604	3:20930556-20934540	360	-	67.4759	78.7645	95.1094	45.9425	44.1343	41.0113
TCONS_00029870	=	AT3G56408.2	XLOC_015851	AT3G56408	TSS19600	3:20915471-20921502	2361	-	0.276379	0.307948	0.310495	0.112558	0.0686271	0.3632
TCONS_00029871	=	AT3G56408.3	XLOC_015851	AT3G56408	TSS19601	3:20915471-20921502	5561	-	0.0165926	0.0468897	0.0149708	0.0696138	0.0680322	0.0664843
TCONS_00044303	=	AT4G08305.1	XLOC_023488	AT4G08305	TSS29014	4:14955372-14956790	299	-	0	3.48334	0.66943	0	0	1.48403
TCONS_00049941	=	AT5G07515.1	XLOC_026517	AT5G07515	TSS32753	5:20303333-20307943	236	-	0	0	1.45819	0	0	1.4542
TCONS_00004802	=	AT1G07853.1	XLOC_002543	AT1G07853	TSS3139	1:19783184-19789150	294	-	7.33828	6.67248	2.25619	1.55202	0.590086	1.55343
TCONS_00007153	=	AT1G09557.1	XLOC_003870	AT1G09557	TSS4764	1:28313378-28318375	217	-	6.84982	0	0	16.3777	3.78217	0
TCONS_00024904	=	AT3G01142.1	XLOC_013202	AT3G01142	TSS16336	3:46329-48296	1579	-	1.3333	1.70143	2.42355	0.731833	0.427656	2.36475
TCONS_00024913	=	AT3G01202.1	XLOC_013207	AT3G01202	TSS16341	3:69467-71415	1248	-	6.54011	6.59135	6.73506	4.70128	4.55715	4.40246
TCONS_00052455	=	AT5G01055.1	XLOC_027838	AT5G01055	TSS34395	5:1619136-1619371	235	-	2.88187	0	1.67056	0	0	0
TCONS_00004823	=	AT1G53233.1	XLOC_002556	AT1G53233	TSS3154	1:19849787-19852127	1927	-	4.3723	5.69044	6.44913	2.23877	1.29517	4.27161
TCONS_00007166	=	AT1G09573.1	XLOC_003882	AT1G09573	TSS4777	1:28420322-28420635	313	-	0	0	0.541434	0	0.700913	0.252803
TCONS_00024009	=	AT2G09190.1	XLOC_012764	AT2G09190	TSS15780	2:17012175-17022944	655	-	4.71115	4.23954	3.85875	2.85834	8.01162	3.53164
TCONS_00011604	=	AT1G06753.1	XLOC_006084	AT1G06753	TSS7612	1:12550338-12552629	417	-	4.65812	4.41486	1.14984	3.1526	4.72936	0.662471
TCONS_00058410	=	AT5G09855.1	XLOC_031049	AT5G09855	TSS38329	5:26854021-26857086	258	-	177.682	178.735	172.527	288.133	242.502	274.777
TCONS_00007054	=	AT1G09463.1	XLOC_003809	AT1G09463	TSS4695	1:27975167-27980456	313	-	4.78231	3.00014	2.71467	0.905742	0.871574	2.11798
TCONS_00007046	=	AT1G09443.1	XLOC_003804	AT1G09443	TSS4688	1:27954128-27959400	341	-	7.65846	13.1119	8.82599	13.4455	7.84673	8.12903
TCONS_00058398	=	AT5G09845.1	XLOC_031043	AT5G09845	TSS38320	5:26822431-26828318	403	-	10.8539	10.3717	7.58004	3.16843	1.04245	0.740586
TCONS_00038249	=	AT4G06745.1	XLOC_020394	AT4G06745	TSS25132	4:9915812-9920511	388	-	0.284625	1.02196	0.50449	0.544432	0.178295	0.375013
TCONS_00001622	=	AT1G05103.1	XLOC_000784	AT1G05103	TSS1001	1:4996757-4997187	311	-	0.31775	0	0.257413	0	0	0.305739
TCONS_00046742	=	AT5G02105.1	XLOC_024753	AT5G02105	TSS30621	5:4468507-4472946	376	-	1.50022	1.9647	1.43876	0.229938	0.930408	1.07254
TCONS_00046746	=	AT5G02125.1	XLOC_024757	AT5G02125	TSS30625	5:4488475-4500735	429	-	0.235267	0.0641395	0	0	0	0
TCONS_00024004	=	AT2G09175.1	XLOC_012759	AT2G09175	TSS15775	2:16987268-16996308	273	-	0.78775	0.598217	1.69891	0	0.859477	1.1889
TCONS_00017207	=	AT2G07435.1	XLOC_009115	AT2G07435	TSS11325	2:9257095-9257415	320	-	1.0543	0	0	0	0	0
TCONS_00019051	=	AT2G08950.1	XLOC_010113	AT2G08950	TSS12552	2:16052330-16052941	611	-	0.209722	0.601237	0.202807	2.26514	4.40974	2.53481
TCONS_00021470	=	AT2G07165.1	XLOC_011445	AT2G07165	TSS14144	2:8331184-8331608	424	-	0.0925389	0.224701	0	0	0.0855488	0
TCONS_00011613	=	AT1G06757.1	XLOC_006091	AT1G06757	TSS7619	1:12595109-12602379	347	-	0.554414	1.20525	1.34681	0	1.47919	2.71505
TCONS_00007078	=	AT1G09497.1	XLOC_003823	AT1G09497	TSS4711	1:28045331-28048289	248	-	0	0	0	0	0	5.69415
TCONS_00011621	=	AT1G06787.1	XLOC_006098	AT1G06787	TSS7627	1:12685175-12688543	297	-	9.83119	11.238	6.01355	8.19484	15.9892	14.417
TCONS_00017237	=	AT2G07475.1	XLOC_009133	AT2G07475	TSS11345	2:9350542-9354717	1335	-	24.0672	21.8258	24.8798	23.0492	22.4443	18.1556
TCONS_00024052	=	AT2G09225.1	XLOC_012786	AT2G09225	TSS15809	2:17140182-17142485	609	-	10.7052	13.3032	5.78676	18.4651	33.8417	6.21971
TCONS_00029786	=	AT3G08585.1	XLOC_015814	AT3G08585	TSS19553	3:20685990-20686246	256	-	0	0	0	0	0	2.13341
TCONS_00024043	=	AT2G09210.1	XLOC_012781	AT2G09210	TSS15802	2:17116552-17117125	573	-	0	0	0	0.148292	0	0
TCONS_00041633	=	AT4G05335.1	XLOC_022113	AT4G05335	TSS27310	4:4971299-4971907	384	-	0	0.136841	0	0	0	0
TCONS_00044239	=	AT4G08265.1	XLOC_023448	AT4G08265	TSS28964	4:14684078-14684390	312	-	0	0	0	0.390724	0	0.675113
TCONS_00019057	=	AT2G08960.1	XLOC_010118	AT2G08960	TSS12557	2:16064502-16069308	205	-	13.2829	19.294	0	0	0	11.1395
TCONS_00017240	=	AT2G07495.1	XLOC_009136	AT2G07495	TSS11348	2:9362112-9369461	270	-	83.5173	117.028	60.2459	345.505	431.703	169.782
TCONS_00041630	=	AT4G05295.1	XLOC_022110	AT4G05295	TSS27307	4:4841573-4842389	816	-	0.0545114	0.0940756	0.0441961	0.0199347	0	0.467848
TCONS_00017249	=	AT2G07515.1	XLOC_009144	AT2G07515	TSS11356	2:9388259-9390575	802	-	9.60428	11.3778	9.52011	10.8441	12.099	5.76535
TCONS_00024061	=	AT2G41178.2	XLOC_012791	AT2G41178	TSS15815	2:17164868-17166229	1125	-	0	0.0244986	0	0.192034	0.0550238	0.0203907
TCONS_00034023	=	AT3G06425.1	XLOC_018098	AT3G06425	TSS22358	3:14723981-14728327	256	-	0.63168	0	5.88776	3.4278	3.20878	0
TCONS_00007115	=	AT1G09527.1	XLOC_003847	AT1G09527	TSS4737	1:28185503-28189765	444	-	0.094897	0	0.0588397	0	0	0
TCONS_00044216	=	AT4G08225.1	XLOC_023433	AT4G08225	TSS28944	4:14597558-14601164	616	-	6.80075	7.51909	10.9703	2.82154	3.15145	4.55342
TCONS_00004754	=	AT1G07807.1	XLOC_002510	AT1G07807	TSS3101	1:19559879-19565272	334	-	0.293741	0	0.728221	0	0	0
TCONS_00029788	=	AT3G08595.1	XLOC_015816	AT3G08595	TSS19555	3:20692691-20693139	320	-	0.937708	0	0	0	0	1.63741
TCONS_00040833	=	AT4G09785.1	XLOC_021679	AT4G09785	TSS26760	4:18185436-18190608	359	-	1.4469	1.69296	1.61688	0	0	1.52142
TCONS_00036308	=	AT3G09895.1	XLOC_019350	AT3G09895	TSS23857	3:23324478-23328789	218	-	12.8334	25.1885	38.1699	74.2265	48.1659	24.562
TCONS_00038169	=	AT4G06665.1	XLOC_020353	AT4G06665	TSS25084	4:9604334-9607402	518	-	248.718	204.153	625.955	181.463	128.526	390.357
TCONS_00036362	=	AT3G63445.4	XLOC_019369	AT3G63445	TSS23883	3:23422589-23426536	1739	-	0.451156	0.407959	1.00703	0.436983	0.15181	0.560079
TCONS_00036356	=	AT3G63445.1	XLOC_019369	AT3G63445	TSS23882	3:23422589-23426536	2417	-	0.129076	0.150494	0.246555	0.125926	0	0.123106
TCONS_00036361	=	AT3G63445.3	XLOC_019369	AT3G63445	TSS23884	3:23422589-23426536	1327	-	0.231767	0.376906	0.408853	0.478473	0.123429	0.153481
TCONS_00036364	=	AT3G63445.6	XLOC_019369	AT3G63445	TSS23883	3:23422589-23426536	973	-	3.44717	3.65298	3.69516	1.1053	1.43707	5.66347
TCONS_00036360	=	AT3G63445.2	XLOC_019369	AT3G63445	TSS23883	3:23422589-23426536	2078	-	0.435845	0.678882	0.534327	0.278297	0.0628818	1.20337
TCONS_00001559	=	AT1G05047.1	XLOC_000748	AT1G05047	TSS956	1:4802719-4807517	448	-	5.98625	5.58339	7.60992	2.47291	3.0196	6.76772
TCONS_00001557	=	AT1G05043.1	XLOC_000746	AT1G05043	TSS954	1:4797357-4801850	569	-	1.06982	1.29794	1.27958	3.66277	2.45109	1.3991
TCONS_00036354	=	AT3G09955.1	XLOC_019367	AT3G09955	TSS23880	3:23412023-23417119	315	-	1.84371	2.25518	0	3.62293	2.20319	0
TCONS_00033950	=	AT3G06095.1	XLOC_018047	AT3G06095	TSS22302	3:12458777-12459124	347	-	0.100077	0	0	0	0	0
TCONS_00036375	=	AT3G09965.1	XLOC_019372	AT3G09965	TSS23889	3:23438395-23444088	462	-	0	0.581539	0.473397	0	0.23624	0.324021
TCONS_00036378	=	AT3G09985.1	XLOC_019374	AT3G09985	TSS23891	3:23444202-23450284	303	-	0.562934	0.92419	0	0	0	3.86624
TCONS_00038201	=	AT4G06695.1	XLOC_020370	AT4G06695	TSS25104	4:9708683-9715648	365	-	2.27664	3.30949	2.29961	3.23647	4.1359	5.07537
TCONS_00058366	=	AT5G09785.1	XLOC_031019	AT5G09785	TSS38294	5:26710301-26714472	383	-	5.04414	0.764948	2.42611	1.24673	2.32359	0.613596
TCONS_00013990	=	AT1G08857.2	XLOC_007398	AT1G08857	TSS9196	1:24945483-24955694	697	-	53.472	46.5785	19.9552	12.6655	18.528	6.66633
TCONS_00011582	=	AT1G06737.1	XLOC_006073	AT1G06737	TSS7599	1:12383776-12384244	374	-	0.759065	0	0	0	0	0
TCONS_00046662	=	AT5G02015.1	XLOC_024715	AT5G02015	TSS30566	5:4202661-4202928	267	-	0	0	0	0	0	0.703594
TCONS_00001601	=	AT1G05083.1	XLOC_000772	AT1G05083	TSS987	1:4915490-4921682	698	-	0.152089	0.150242	0.438172	0.161892	0.144625	0.12209
TCONS_00038068	=	AT4G06390.1	XLOC_020308	AT4G06390	TSS25023	4:9251776-9252014	238	-	0	0	0	0	2.26689	0
TCONS_00040746	=	AT4G09685.1	XLOC_021636	AT4G09685	TSS26700	4:17904531-17909743	1791	-	2.05732	2.62572	1.6935	1.638	0.841655	1.48244
TCONS_00040749	=	AT4G38215.1	XLOC_021638	AT4G38215	TSS26702	4:17922755-17924252	1340	-	1.69628	1.76659	1.87219	5.02698	6.15145	2.95436
TCONS_00057475	=	AT5G08920.1	XLOC_030593	AT5G08920	TSS37746	5:23974457-23978399	1587	-	36.1525	25.807	14.5787	23.5588	27.5474	11.1681
TCONS_00036252	=	AT3G09795.1	XLOC_019312	AT3G09795	TSS23818	3:23146808-23150606	387	-	59.5689	59.3803	68.3506	76.9216	71.6323	83.6651
TCONS_00016376	=	AT2G05875.1	XLOC_008668	AT2G05875	TSS10776	2:5508350-5508837	447	-	0.938317	1.80103	0.752926	14.7445	30.607	2.78641
TCONS_00011446	=	AT1G06577.1	XLOC_006005	AT1G06577	TSS7511	1:11778400-11778712	312	-	0	0.245095	0	0	0.737981	0
TCONS_00016380	=	AT2G05895.1	XLOC_008671	AT2G05895	TSS10779	2:5587756-5588175	419	-	1.59996	1.09764	1.00177	0.105631	1.15054	0.701036
TCONS_00013901	=	AT1G08797.1	XLOC_007340	AT1G08797	TSS9129	1:24551806-24558322	324	-	1.98002	1.8267	5.66868	2.00604	2.02063	7.08703
TCONS_00020793	=	AT2G05914.1	XLOC_010993	AT2G05914	TSS13649	2:2263123-2264543	1420	-	0.229573	0.202154	0.617351	4.03595e-06	0.0161605	0.0515214
TCONS_00036261	=	AT3G09855.1	XLOC_019321	AT3G09855	TSS23827	3:23181620-23182015	395	-	0.204878	0.908194	0.228346	0.564579	0.485746	1.20499
TCONS_00053431	=	AT5G02155.1	XLOC_028290	AT5G02155	TSS34979	5:4555820-4560315	374	-	0.721369	0.652316	1.63755	2.16405	1.54065	0.500904
TCONS_00033893	=	AT3G29644.1	XLOC_018009	AT3G29644	TSS22261	3:11498878-11501424	1012	-	2.16997	1.25878	1.80655	0.879506	1.66948	4.0594
TCONS_00033896	=	AT3G29644.4	XLOC_018009	AT3G29644	TSS22261	3:11498878-11501424	951	-	2.87295	2.85853	2.8299	2.80113	2.20001	2.06418
TCONS_00033895	=	AT3G29644.3	XLOC_018009	AT3G29644	TSS22261	3:11498878-11501424	1056	-	0.532148	0.366335	0.350236	0.745474	0.0880021	0.253041
TCONS_00033897	=	AT3G29644.5	XLOC_018009	AT3G29644	TSS22261	3:11498878-11501424	386	-	0.383376	0.0554777	0.173717	0	1.14411	0
TCONS_00033894	=	AT3G29644.2	XLOC_018009	AT3G29644	TSS22261	3:11498878-11501424	1443	-	0.108014	0.143474	0.203456	0.327728	0.312672	0.131775
TCONS_00001490	=	AT1G13448.1	XLOC_000716	AT1G13448	TSS917	1:4612242-4615353	592	-	1.20069	1.31555	0.716783	0.0994274	0	0.731501
TCONS_00001489	=	AT1G05013.1	XLOC_000715	AT1G05013	TSS916	1:4611525-4611773	248	-	0	0	0	0	0	2.34467
TCONS_00043330	=	AT4G22233.1	XLOC_022989	AT4G22233	TSS28378	4:11763228-11764328	897	-	6.11462e-05	0	0.0322384	0	2.10407e-05	0.0116811
TCONS_00036277	=	AT3G09875.1	XLOC_019330	AT3G09875	TSS23837	3:23232271-23236816	731	-	54.5504	65.2559	41.1571	55.9174	52.8563	27.1559
TCONS_00011471	=	AT1G06637.1	XLOC_006025	AT1G06637	TSS7532	1:11937182-11944982	208	-	0	0	0	0	0	5.55346
TCONS_00016397	=	AT2G13665.3	XLOC_008685	AT2G13665	TSS10793	2:5692089-5693030	822	-	0.590735	0.581736	0.604678	2.97352	4.62473	2.66433
TCONS_00016396	=	AT2G13665.2	XLOC_008685	AT2G13665	TSS10793	2:5692089-5693030	594	-	0.454161	1.29369	0.670409	1.60219	3.27757	0.909696
TCONS_00016394	=	AT2G13665.1	XLOC_008685	AT2G13665	TSS10793	2:5692089-5693030	941	-	10.9142	9.8541	5.58095	29.4032	28.2074	4.43313
TCONS_00038104	=	AT4G06415.1	XLOC_020330	AT4G06415	TSS25051	4:9385118-9391726	467	-	3.4846	5.30869	2.78908	6.00973	19.8102	1.61375
TCONS_00033903	=	AT3G05955.1	XLOC_018015	AT3G05955	TSS22267	3:11586004-11586548	544	-	0.0610535	0.154148	0	0	0	0.0837066
TCONS_00001506	=	AT1G05023.1	XLOC_000728	AT1G05023	TSS930	1:4693281-4696023	280	-	1.2785	0	1.71136	7.66206	0	0.608411
TCONS_00033898	=	AT3G05945.1	XLOC_018010	AT3G05945	TSS22262	3:11510089-11510510	421	-	2.30299	4.90105	2.7118	12.0808	13.0342	54.2571
TCONS_00023903	=	AT2G09085.1	XLOC_012708	AT2G09085	TSS15713	2:16653248-16653524	276	-	0	0	0	1.96777	0	0
TCONS_00030621	=	AT3G09905.1	XLOC_016240	AT3G09905	TSS20082	3:23324478-23328789	286	-	487.03	432.663	544.213	252.258	231.388	275.729
TCONS_00043211	=	AT4G06985.1	XLOC_022928	AT4G06985	TSS28302	4:11288891-11294014	488	-	33.2344	38.1488	34.3102	43.3669	40.7104	71.5955
TCONS_00053326	=	AT5G01995.1	XLOC_028239	AT5G01995	TSS34914	5:4202199-4202509	310	-	0	0	0	0	0.421857	0
TCONS_00018765	=	AT2G08750.1	XLOC_009959	AT2G08750	TSS12359	2:14992564-14999125	309	-	93.2824	62.6358	55.7593	33.2054	44.0774	33.311
TCONS_00055664	=	AT5G42092.1	XLOC_029564	AT5G42092	TSS36506	5:16826541-16829101	1891	-	70.9688	69.2831	70.9362	69.1547	63.7676	54.6932
TCONS_00007995	=	AT1G04097.1	XLOC_004261	AT1G04097	TSS5290	1:455687-463618	319	-	0	0.539639	0	0	0	0.416317
TCONS_00057388	=	AT5G08870.1	XLOC_030542	AT5G08870	TSS37680	5:23693258-23697452	250	-	38.3127	51.3182	33.2401	23.965	26.2142	32.0472
TCONS_00030657	=	AT3G09995.1	XLOC_016258	AT3G09995	TSS20104	3:23444202-23450284	240	-	97.7488	111.572	84.6787	107.179	202.903	50.8911
TCONS_00043199	=	AT4G06975.1	XLOC_022918	AT4G06975	TSS28292	4:11209000-11209363	363	-	0.265332	0	0	0	0	0.223074
TCONS_00008026	=	AT1G04133.1	XLOC_004277	AT1G04133	TSS5312	1:557091-558774	422	-	0.249145	0.358028	0.291096	0	0.723502	0.430915
TCONS_00018780	=	AT2G35738.8	XLOC_009963	AT2G35738	TSS12363	2:15023486-15026812	655	-	0.148799	0.138951	0.102124	0	0	0.0814351
TCONS_00018769	=	AT2G35738.1	XLOC_009963	AT2G35738	TSS12363	2:15023486-15026812	2329	-	0	0	0.0120811	0.105442	0	0
TCONS_00018778	=	AT2G35738.6	XLOC_009963	AT2G35738	TSS12363	2:15023486-15026812	2600	-	0.0848635	0.0838736	0.0782768	0.0263253	0.0266369	0.0970054
TCONS_00008021	=	AT1G04127.1	XLOC_004274	AT1G04127	TSS5308	1:551288-551529	241	-	0	0	0	2.21048	0	0
TCONS_00020735	=	AT2G04852.3	XLOC_010949	AT2G04852	TSS13603	2:1704110-1706465	1318	-	1.24344	1.26229	2.01089	1.00147	0.967139	2.46116
TCONS_00020733	=	AT2G04852.1	XLOC_010949	AT2G04852	TSS13603	2:1704110-1706465	1221	-	0.612067	0.770713	0.319343	1.37389	1.06537	0.37432
TCONS_00020734	=	AT2G04852.2	XLOC_010949	AT2G04852	TSS13603	2:1704110-1706465	600	-	3.86854	3.78202	6.32904	0.788658	1.22734	4.65408
TCONS_00030692	=	AT3G00975.1	XLOC_016266	AT3G00975	TSS20116	3:48371-48583	212	-	0	0	0	0	0	3.25056
TCONS_00043254	=	AT4G07020.1	XLOC_022946	AT4G07020	TSS28327	4:11462968-11470569	309	-	0	1.38862	0	0	0	2.36252
TCONS_00040719	=	AT4G37895.1	XLOC_021622	AT4G37895	TSS26682	4:17812697-17815178	1554	-	0.455151	0.452949	0.626628	0.146155	0.189922	0.724114
TCONS_00053359	=	AT5G02095.1	XLOC_028255	AT5G02095	TSS34935	5:4341235-4344792	455	-	1.15689	0.940129	0.861185	0.383469	0.46025	0.944022
TCONS_00018805	=	AT2G35945.1	XLOC_009976	AT2G35945	TSS12382	2:15088761-15092415	1246	-	20.9278	17.123	25.3046	13.0002	8.6438	24.9275
TCONS_00008040	=	AT1G04147.1	XLOC_004290	AT1G04147	TSS5325	1:635143-638681	278	-	10.1824	7.56481	5.28161	3.12497	1.92923	4.20389
TCONS_00043219	=	AT4G06990.1	XLOC_022933	AT4G06990	TSS28309	4:11336317-11340085	223	-	0	0	0	0	11.1622	9.21196
TCONS_00057423	=	AT5G08880.1	XLOC_030563	AT5G08880	TSS37707	5:23805716-23811292	613	-	0.365251	0.610595	0.669674	0	0.102054	0.221999
TCONS_00016363	=	AT2G05825.1	XLOC_008658	AT2G05825	TSS10764	2:5081721-5082662	941	-	0.19051	0.188748	0.136148	0.031739	0.111793	0.0283086
TCONS_00016361	=	AT2G05785.1	XLOC_008656	AT2G05785	TSS10762	2:5040156-5040392	236	-	3.24401	0	0	0	0	2.90605
TCONS_00053330	=	AT5G02055.1	XLOC_028242	AT5G02055	TSS34917	5:4221881-4222321	440	-	0.0484129	0.303029	0	0.147923	0	0.175361
TCONS_00053340	=	AT5G02085.1	XLOC_028248	AT5G02085	TSS34926	5:4263481-4265952	275	-	0	0	0	1.47991	0	0
TCONS_00011073	=	AT1G28685.1	XLOC_005795	AT1G28685	TSS7258	1:10077922-10079909	1534	-	0.471766	0.444909	0.362147	0.281976	0.533168	0.560202
TCONS_00045439	=	AT5G01542.1	XLOC_024077	AT5G01542	TSS29769	5:210978-213593	2577	-	123.17	122.019	59.6648	229.684	168.134	48.74
TCONS_00056009	=	AT5G06715.1	XLOC_029763	AT5G06715	TSS36743	5:18333426-18333871	335	-	0	0	0.560601	0	0	0
TCONS_00033492	=	AT3G05015.1	XLOC_017785	AT3G05015	TSS21998	3:9685931-9690966	262	-	9.64744	1.76884	0.688858	0	1.04947	0
TCONS_00008460	=	AT1G04433.1	XLOC_004488	AT1G04433	TSS5584	1:1762144-1766283	331	-	2.69359	0.739438	1.94479	2.02754	1.04861	0.389831
TCONS_00008455	=	AT1G04417.1	XLOC_004484	AT1G04417	TSS5580	1:1717388-1721309	360	-	0.301423	0.35925	0.340734	0	0	0.275618
TCONS_00036636	=	AT4G04035.1	XLOC_019504	AT4G04035	TSS24060	4:841056-843531	379	-	0.609647	0	0.115204	0	0.182901	0.0841584
TCONS_00041058	=	AT4G03725.1	XLOC_021801	AT4G03725	TSS26913	4:314238-320935	973	-	0.191092	0.80315	0.149917	0.282843	0.144048	0.174847
TCONS_00036634	=	AT4G04015.1	XLOC_019502	AT4G04015	TSS24058	4:837665-838160	495	-	0	0.238971	0.110942	0	0	0.0567667
TCONS_00031074	=	AT3G01485.1	XLOC_016478	AT3G01485	TSS20375	3:1225918-1229763	251	-	156.223	259.304	260.052	114.094	23.5941	203.951
TCONS_00045464	=	AT5G00785.1	XLOC_024084	AT5G00785	TSS29782	5:266277-270646	235	-	7.44738	4.65854	7.5323	24.7493	23.93	16.1641
TCONS_00045465	=	AT5G01732.1	XLOC_024085	AT5G01732	TSS29783	5:272831-277886	3426	-	0.476548	0.398995	0.31862	1.4427	0.987248	0.520653
TCONS_00016688	=	AT2G06815.1	XLOC_008850	AT2G06815	TSS10995	2:7440668-7441021	353	-	0	0	0	0.797282	0	0
TCONS_00051066	=	AT5G59732.1	XLOC_027112	AT5G59732	TSS33497	5:24063874-24066215	2232	-	100.333	70.8689	59.0418	234.753	216.538	74.1427
TCONS_00051067	=	AT5G59732.2	XLOC_027112	AT5G59732	TSS33497	5:24063874-24066215	2168	-	0.666778	1.11034	0.92035	2.246	1.98038	1.08354
TCONS_00053710	=	AT5G02605.1	XLOC_028444	AT5G02605	TSS35169	5:5535844-5543657	750	-	0.699167	0.608891	0.851186	0.327234	0.0954687	0.238341
TCONS_00005865	=	AT1G08633.1	XLOC_003163	AT1G08633	TSS3882	1:23657505-23667372	590	-	1.09927	1.47191	1.1563	0.366917	0.140589	0.779472
TCONS_00055943	=	AT5G06595.1	XLOC_029726	AT5G06595	TSS36696	5:17984526-17986452	661	-	1.38444	1.64685	0.384252	10.9601	5.02398	0.549471
TCONS_00008351	=	AT1G04313.1	XLOC_004427	AT1G04313	TSS5510	1:1444691-1446116	348	-	4.45122	2.11141	4.32426	0.309237	1.84712	2.28039
TCONS_00055940	=	AT5G06575.1	XLOC_029723	AT5G06575	TSS36693	5:17949327-17950254	206	-	0	0	0	0	26.1418	0
TCONS_00055939	=	AT5G44562.1	XLOC_029722	AT5G44562	TSS36692	5:17945922-17948400	696	-	1.33574	0.762634	2.46934	1.56731	1.6927	2.49354
TCONS_00002790	=	AT1G05933.1	XLOC_001391	AT1G05933	TSS1766	1:8835385-8839609	695	-	1.21541	1.2714	0.218142	4.00256	6.04291	0.538889
TCONS_00045355	=	AT4G09955.1	XLOC_024034	AT4G09955	TSS29716	4:18533733-18538506	382	-	2.52749	2.37048	2.70808	0.732322	1.87673	2.2456
TCONS_00030958	=	AT3G01295.1	XLOC_016417	AT3G01295	TSS20300	3:872995-873346	351	-	0.739747	0	0.2504	0	0.289546	0.391275
TCONS_00045348	=	AT4G09945.1	XLOC_024028	AT4G09945	TSS29710	4:18498201-18501682	232	-	0	1.88487	1.5487	3.01737	0	0
TCONS_00000173	=	AT1G04103.1	XLOC_000075	AT1G04103	TSS102	1:455687-463618	862	-	0.0533797	0.0715796	0	0	0	0
TCONS_00030972	=	AT3G03702.2	XLOC_016425	AT3G03702	TSS20310	3:916305-918887	1514	-	0.100462	0.0630837	0.200464	0.0323316	9.43208e-06	0.183583
TCONS_00033442	=	AT3G04965.1	XLOC_017753	AT3G04965	TSS21957	3:9489220-9492655	269	-	0	0	0	0	0.931115	0
TCONS_00045403	=	AT5G01175.2	XLOC_024059	AT5G01175	TSS29747	5:60207-63936	1007	-	0.111752	0.132775	0.107267	0.09395	0	0.19873
TCONS_00045402	=	AT5G01175.1	XLOC_024059	AT5G01175	TSS29747	5:60207-63936	528	-	2.70494	3.79	3.48424	9.15785	3.78677	5.70634
TCONS_00016584	=	AT2G06595.1	XLOC_008807	AT2G06595	TSS10937	2:7049769-7050110	341	-	0.131537	0	0	0	0	0
TCONS_00047947	=	AT5G04015.1	XLOC_025389	AT5G04015	TSS31402	5:8880862-8884838	231	-	7.76573	9.57581	10.2228	0	0	16.6112
TCONS_00025254	=	AT3G01445.1	XLOC_013390	AT3G01445	TSS16568	3:1108724-1112437	245	-	0	0	0	13.4887	0	0
TCONS_00000188	=	AT1G04123.1	XLOC_000084	AT1G04123	TSS112	1:493638-497555	304	-	0.612306	0	0.241865	0	1.76832	0
TCONS_00008393	=	AT1G04367.1	XLOC_004444	AT1G04367	TSS5533	1:1524571-1525242	671	-	0.0172737	0.02629	0.0902085	0	0.085448	0.691177
TCONS_00008392	=	AT1G04357.1	XLOC_004443	AT1G04357	TSS5532	1:1523560-1524069	509	-	1.51714	1.55876	1.86253	0.79241	1.58913	1.04132
TCONS_00055970	=	AT5G06655.1	XLOC_029744	AT5G06655	TSS36717	5:18133841-18134285	444	-	0.0879283	0.26828	0.140425	0	0	0.0518207
TCONS_00008374	=	AT1G04343.1	XLOC_004440	AT1G04343	TSS5526	1:1504940-1510341	370	-	30.1661	25.3463	53.1413	126.747	55.9929	154.918
TCONS_00053655	=	AT5G16235.1	XLOC_028411	AT5G16235	TSS35129	5:5302904-5306088	1236	-	0	0	0.0343928	0	0	0.208923
TCONS_00053656	=	AT5G16235.2	XLOC_028411	AT5G16235	TSS35130	5:5302904-5306088	1443	-	0.286889	0.290294	0.182034	0.132058	0.128688	0.1537
TCONS_00016603	=	AT2G06655.1	XLOC_008816	AT2G06655	TSS10950	2:7158990-7160934	327	-	0.289164	0	0	0	0	0
TCONS_00045380	=	AT4G40085.1	XLOC_024046	AT4G40085	TSS29732	4:18579193-18580717	1509	-	0.0339566	0.054492	0.00754702	0.337493	0.775076	0.0352041
TCONS_00030136	=	AT3G59068.1	XLOC_015991	AT3G59068	TSS19777	3:21832191-21834514	850	-	1.23194	1.71879	1.08801	2.33068	2.59995	1.7868
TCONS_00010892	=	AT1G06083.1	XLOC_005710	AT1G06083	TSS7146	1:9483156-9486002	314	-	0.947927	0.283333	0.800153	0.731233	2.80794	0.41414
TCONS_00000057	=	AT1G01448.1	XLOC_000027	AT1G01448	TSS34	1:163277-166353	2386	-	2.48571	2.54166	2.14458	2.00746	1.68497	3.36065
TCONS_00000058	=	AT1G01448.2	XLOC_000027	AT1G01448	TSS34	1:163277-166353	2274	-	0.669946	0.571836	0.542932	0.294056	0.234737	0.949913
TCONS_00000059	=	AT1G01448.3	XLOC_000027	AT1G01448	TSS34	1:163277-166353	1990	-	0.207673	0.179954	0.254689	0.132613	0.185639	0.126734
TCONS_00050191	=	AT5G07865.1	XLOC_026645	AT5G07865	TSS32914	5:21159575-21159931	356	-	0	0.146903	0	0	0.484513	0
TCONS_00010930	=	AT1G06093.1	XLOC_005728	AT1G06093	TSS7170	1:9572454-9572795	235	-	0	0	0	1.4349	0	0
TCONS_00005081	=	AT1G08047.1	XLOC_002693	AT1G08047	TSS3320	1:20617312-20620146	330	-	0.465086	0.205244	0.581294	0	0	0.443725
TCONS_00027826	=	AT3G04915.1	XLOC_014684	AT3G04915	TSS18203	3:9278877-9282906	260	-	1.34785	2.79609	0	0	1.12034	0
TCONS_00000096	=	AT1G04047.1	XLOC_000044	AT1G04047	TSS59	1:267992-274930	451	-	1.92478	1.67024	1.16395	1.95326	1.27519	4.34264
TCONS_00047875	=	AT5G03825.1	XLOC_025341	AT5G03825	TSS31350	5:8515199-8522800	350	-	1.90427	0.639523	0.228001	1.12835	1.04625	0.935122
TCONS_00045323	=	AT4G09885.1	XLOC_024012	AT4G09885	TSS29692	4:18391844-18392336	492	-	0.0735669	0	0	0	0.281644	0
TCONS_00000113	=	AT1G04083.1	XLOC_000056	AT1G04083	TSS74	1:310168-319667	275	-	0.302762	4.10321	1.0305	0	0	2.94542
TCONS_00008322	=	AT1G04297.1	XLOC_004415	AT1G04297	TSS5495	1:1383840-1391381	655	-	0.235579	0.379579	0.797747	0.489172	0.809797	0.48354
TCONS_00010969	=	AT1G27921.1	XLOC_005745	AT1G27921	TSS7193	1:9726606-9730424	2564	-	0.834764	0.833807	0.853025	1.17667	0.651422	2.10856
TCONS_00010970	=	AT1G27921.2	XLOC_005745	AT1G27921	TSS7193	1:9726606-9730424	2863	-	0	8.69182e-05	0.0229008	0.126625	0.162736	0
TCONS_00010973	=	AT1G27921.4	XLOC_005745	AT1G27921	TSS7194	1:9726606-9730424	2824	-	0.168185	0.683941	0.238846	0.455294	1.98188	1.29915
TCONS_00010972	=	AT1G27921.3	XLOC_005745	AT1G27921	TSS7194	1:9726606-9730424	2716	-	2.50112	2.48702	3.33415	2.11666	2.5152	2.41038
TCONS_00000110	=	AT1G04073.1	XLOC_000053	AT1G04073	TSS71	1:303462-306310	233	-	0.832489	1.70257	1.78541	0	0	6.99553
TCONS_00019376	=	AT2G09165.1	XLOC_010265	AT2G09165	TSS12734	2:16982729-16985791	1068	-	0.710666	0.50931	0.372207	0.724097	1.07305	0.446882
TCONS_00019377	=	AT2G09170.1	XLOC_010266	AT2G09170	TSS12735	2:16982729-16985791	282	-	1.97887	2.09192	2.18218	2.85315	0.655912	11.1755
TCONS_00007323	=	AT1G09713.1	XLOC_003970	AT1G09713	TSS4891	1:28975254-28978750	320	-	31.891	42.6132	48.6916	5.75936	9.29692	30.7904
TCONS_00017530	=	AT2G07990.1	XLOC_009287	AT2G07990	TSS11527	2:10308263-10308536	273	-	0.937422	0	0	0	2.72146	0
TCONS_00019393	=	AT2G09200.1	XLOC_010276	AT2G09200	TSS12746	2:17032411-17036281	449	-	0.662002	0.662208	1.19498	0.150987	0.37839	0.330251
TCONS_00027699	=	AT3G04785.1	XLOC_014633	AT3G04785	TSS18140	3:9003568-9008801	207	-	4.66547	0	5.08075	0	0	0
TCONS_00019404	=	AT2G09205.1	XLOC_010279	AT2G09205	TSS12751	2:17057387-17060652	529	-	0.207027	0.232295	0.307275	1.55415	0.893604	0.126246
TCONS_00052642	=	AT5G01295.1	XLOC_027927	AT5G01295	TSS34507	5:2204205-2209556	302	-	9.85638	12.8987	15.5668	7.54062	2.73656	9.76882
TCONS_00004989	=	AT1G07983.1	XLOC_002649	AT1G07983	TSS3263	1:20413011-20415287	240	-	63.0625	95.9247	58.2027	37.4328	33.4016	55.3677
TCONS_00019388	=	AT2G09195.1	XLOC_010274	AT2G09195	TSS12744	2:17030958-17031365	407	-	0	0	0	0	0	0.0705346
TCONS_00052649	=	AT5G07152.3	XLOC_027930	AT5G07152	TSS34510	5:2212825-2218171	2033	-	2.88423	1.99747	2.2368	0.771242	1.35119	2.32758
TCONS_00052648	=	AT5G07152.2	XLOC_027930	AT5G07152	TSS34510	5:2212825-2218171	2248	-	0.197216	0.248529	0.348412	0.0687004	0	0.348749
TCONS_00052647	=	AT5G07152.1	XLOC_027930	AT5G07152	TSS34510	5:2212825-2218171	2284	-	0.493668	0.879023	0.812574	0.55174	0.242688	1.85752
TCONS_00052657	=	AT5G01375.1	XLOC_027937	AT5G01375	TSS34518	5:2271889-2276039	331	-	15.5856	22.3433	39.3913	11.6088	2.74324	28.3492
TCONS_00004991	=	AT1G07987.1	XLOC_002651	AT1G07987	TSS3265	1:20416769-20421156	366	-	0.46219	0.387259	0.696459	0.217032	1.02438	0.108753
TCONS_00017543	=	AT2G08025.1	XLOC_009296	AT2G08025	TSS11537	2:10361053-10366902	517	-	0.357129	0.864167	0.590669	0.118703	0.0925532	0.132643
TCONS_00025138	=	AT3G01215.1	XLOC_013318	AT3G01215	TSS16481	3:651571-654487	241	-	1.59899	0	1.54403	0	4.69799	0
TCONS_00017539	=	AT2G08005.1	XLOC_009293	AT2G08005	TSS11534	2:10350396-10350998	602	-	0	0.0418492	0	0.360498	0.0542441	0
TCONS_00005035	=	AT1G08027.1	XLOC_002668	AT1G08027	TSS3287	1:20496760-20497288	528	-	0.660915	0.244356	0.454097	0	0	0
TCONS_00000002	=	AT1G03987.1	XLOC_000002	AT1G03987	TSS2	1:11100-11372	272	-	0	0	0	0	0	2.43951
TCONS_00000011	=	AT1G04013.1	XLOC_000008	AT1G04013	TSS10	1:72338-74737	249	-	1.90769	8.00488	7.98641	0	0	5.58264
TCONS_00052721	=	AT5G01435.1	XLOC_027969	AT5G01435	TSS34558	5:2520163-2524390	440	-	3.933	6.67249	6.14132	2.24231	0.308085	5.28988
TCONS_00030134	=	AT3G09175.1	XLOC_015989	AT3G09175	TSS19775	3:21819039-21824425	380	-	0.179847	0.417482	0.0787244	0	0.812777	0
TCONS_00025147	=	AT3G01225.1	XLOC_013322	AT3G01225	TSS16487	3:670656-672526	269	-	0	0	1.34957	1.01672	0	2.19169
TCONS_00030116	=	AT3G58795.1	XLOC_015981	AT3G58795	TSS19766	3:21738159-21746545	964	-	0.13575	0.231422	0.218665	0.0869379	0.242216	1.04399
TCONS_00019450	=	AT2G09230.1	XLOC_010294	AT2G09230	TSS12775	2:17140182-17142485	269	-	19.7342	16.0029	14.4396	24.0387	9.64831	9.88642
TCONS_00002699	=	AT1G05873.1	XLOC_001348	AT1G05873	TSS1712	1:8609337-8614283	885	-	1.97667	2.24809	3.32053	0.739628	0.831713	3.74044
TCONS_00041904	=	AT4G05840.1	XLOC_022268	AT4G05840	TSS27488	4:6671646-6671874	228	-	0	2.76848	0	0	0	0
TCONS_00021671	=	AT2G07345.1	XLOC_011550	AT2G07345	TSS14276	2:8987583-8993275	213	-	0	0	2.4799	0	0	3.41618
TCONS_00034160	=	AT3G06835.1	XLOC_018189	AT3G06835	TSS22459	3:16071670-16072151	481	-	0.0828511	0	0	0	0	0.136284
TCONS_00034154	=	AT3G06805.1	XLOC_018183	AT3G06805	TSS22453	3:16049941-16051241	245	-	0	0	0	1.4309	0	0
TCONS_00007269	=	AT1G09663.1	XLOC_003944	AT1G09663	TSS4854	1:28811039-28814378	383	-	0	0.374896	0	0.315836	0.208432	0.444219
TCONS_00044391	=	AT4G31398.1	XLOC_023535	AT4G31398	TSS29071	4:15233041-15239474	921	-	0.391425	0.785973	0.68649	0.399826	1.1237	0.844613
TCONS_00044392	=	AT4G31398.2	XLOC_023535	AT4G31398	TSS29072	4:15233041-15239474	578	-	0.76034	0.244574	0.202397	2.48632	1.76469	0.270892
TCONS_00046959	=	AT5G02455.1	XLOC_024865	AT5G02455	TSS30754	5:5148721-5154253	449	-	0.642615	0.175431	0.675829	0	0.344336	0.162152
TCONS_00017445	=	AT2G23672.1	XLOC_009254	AT2G23672	TSS11490	2:10063064-10064078	1014	-	0.461402	0.468867	0.488723	0.364149	0.758416	1.62706
TCONS_00027652	=	AT3G04635.1	XLOC_014602	AT3G04635	TSS18105	3:8743112-8751685	447	-	2.64017	1.60657	0.964593	2.37429	0.118058	0.910373
TCONS_00004937	=	AT1G07943.1	XLOC_002616	AT1G07943	TSS3227	1:20215394-20219452	398	-	0.903707	1.69951	0.122332	2.17023	0.492962	0.425148
TCONS_00044445	=	AT4G08575.1	XLOC_023564	AT4G08575	TSS29111	4:15402767-15409056	362	-	13.3485	17.5592	24.7436	9.25338	7.90115	31.1398
TCONS_00047025	=	AT5G02525.1	XLOC_024898	AT5G02525	TSS30802	5:5337894-5344285	328	-	1.83071	0	0.505572	0	0	0
TCONS_00007283	=	AT1G76892.1	XLOC_003953	AT1G76892	TSS4867	1:28873051-28875435	309	-	1.35039	0	0.674374	0	0.542575	0
TCONS_00027675	=	AT3G04695.1	XLOC_014614	AT3G04695	TSS18119	3:8912342-8923296	253	-	1.34823	2.8776	7.75655	19.0785	0	0
TCONS_00041815	=	AT4G05760.1	XLOC_022221	AT4G05760	TSS27435	4:6308679-6310910	200	-	0	0	4.22151	0	5.44969	0
TCONS_00052627	=	AT5G06865.1	XLOC_027914	AT5G06865	TSS34494	5:2132196-2133746	1402	-	0.583562	0.334313	0.471542	1.59282	1.591	0.3265
TCONS_00052628	=	AT5G06865.2	XLOC_027914	AT5G06865	TSS34494	5:2132196-2133746	1381	-	0.0481556	0.0205984	0.0277235	0.146198	0.190943	0.0946889
TCONS_00007292	=	AT1G09697.1	XLOC_003960	AT1G09697	TSS4875	1:28928286-28928704	418	-	0.0961188	0.250375	0	0	0	0
TCONS_00017475	=	AT2G07965.1	XLOC_009268	AT2G07965	TSS11507	2:10183866-10186738	265	-	0	0	1.19802	0	0	0
TCONS_00001744	=	AT1G05207.1	XLOC_000856	AT1G05207	TSS1089	1:5444219-5447880	358	-	10.5053	11.8499	32.3495	3.01179	5.56954	29.257
TCONS_00036594	=	AT4G01593.1	XLOC_019476	AT4G01593	TSS24028	4:690642-692176	1349	-	2.19228	2.68797	2.37856	2.62789	2.88108	4.14129
TCONS_00036597	=	AT4G01593.3	XLOC_019476	AT4G01593	TSS24029	4:690642-692176	759	-	4.76792	3.78738	4.15605	13.264	15.6604	22.7942
TCONS_00036595	=	AT4G01593.2	XLOC_019476	AT4G01593	TSS24028	4:690642-692176	1197	-	8.86385	7.95973	10.5708	6.73821	5.04865	13.5284
TCONS_00034084	=	AT3G06655.1	XLOC_018140	AT3G06655	TSS22404	3:15612536-15612836	300	-	0	0.312142	0.352112	0	0	0
TCONS_00011716	=	AT1G06953.1	XLOC_006164	AT1G06953	TSS7699	1:13470979-13471267	221	-	7.61132	2.96503	2.92072	0	4.52416	0
TCONS_00046872	=	AT5G15022.1	XLOC_024818	AT5G15022	TSS30698	5:4866236-4866939	703	-	0.308306	0.119282	0.283223	0.078533	0.584286	0.352423
TCONS_00036609	=	AT4G03985.1	XLOC_019484	AT4G03985	TSS24040	4:729862-733510	271	-	2532.65	2769.27	662.962	2216.41	2303.29	104.499
TCONS_00041048	=	AT4G03705.1	XLOC_021794	AT4G03705	TSS26905	4:274251-279197	214	-	0	0	0	0	22.0615	0
TCONS_00011731	=	AT1G06983.1	XLOC_006177	AT1G06983	TSS7712	1:13838400-13839087	447	-	5.87323	3.75013	1.53886	11.94	10.0883	0.108757
TCONS_00017359	=	AT2G07850.1	XLOC_009203	AT2G07850	TSS11430	2:9728479-9733612	856	-	3.30475	3.19735	3.15669	3.53117	2.27645	2.71487
TCONS_00017357	=	AT2G22821.1	XLOC_009201	AT2G22821	TSS11428	2:9721074-9721960	829	-	0.395627	0.519213	0.88695	0.784568	0.400957	1.65041
TCONS_00024166	=	AT2G09335.2	XLOC_012860	AT2G09335	TSS15897	2:17572304-17577495	344	-	0.198085	1.51108	0.110769	0.628081	0.176637	0.840484
TCONS_00021634	=	AT2G07325.1	XLOC_011534	AT2G07325	TSS14257	2:8925925-8930120	1252	-	2.70315	2.96471	3.19901	2.4742	1.25954	7.26432
TCONS_00036627	=	AT4G04005.1	XLOC_019499	AT4G04005	TSS24055	4:819956-823569	392	-	0.271052	0.357878	0.934632	0.106917	0	0.461302
TCONS_00017401	=	AT2G07875.1	XLOC_009221	AT2G07875	TSS11455	2:9827103-9830434	272	-	7.0326	5.89874	5.04129	7.33753	20.1946	6.35483
TCONS_00024194	=	AT2G42365.3	XLOC_012872	AT2G42365	TSS15913	2:17640545-17645998	1657	-	0.536679	0.398404	0.293718	0.265596	1.31939	0.31662
TCONS_00024197	=	AT2G42365.6	XLOC_012872	AT2G42365	TSS15915	2:17640545-17645998	1224	-	0	0	0.104657	0	0	0.0150971
TCONS_00024189	=	AT2G42365.1	XLOC_012872	AT2G42365	TSS15911	2:17640545-17645998	4044	-	0.325666	0.242027	0.322912	0.22898	0.0156979	0.316434
TCONS_00024195	=	AT2G42365.4	XLOC_012872	AT2G42365	TSS15913	2:17640545-17645998	1882	-	14.2957	12.3817	5.13949	31.8582	30.9175	4.12265
TCONS_00011759	=	AT1G07027.1	XLOC_006191	AT1G07027	TSS7728	1:14285891-14286203	312	-	0.606793	0.23521	0	0	0	0
TCONS_00007230	=	AT1G09623.1	XLOC_003919	AT1G09623	TSS4825	1:28639452-28646721	291	-	172.439	190.308	76.9044	49.2174	41.665	54.261
TCONS_00034132	=	AT3G06755.1	XLOC_018172	AT3G06755	TSS22441	3:15971854-15972088	234	-	0.969662	6.95233	4.66514	0	0	0
TCONS_00038383	=	AT4G06875.1	XLOC_020480	AT4G06875	TSS25231	4:10469663-10472742	416	-	2.54828	2.03795	2.08152	3.02074	4.7727	4.75361
TCONS_00044339	=	AT4G08415.1	XLOC_023512	AT4G08415	TSS29043	4:15078287-15078663	376	-	0.203996	0	0	0	0	0.0848084
TCONS_00046925	=	AT5G02425.1	XLOC_024845	AT5G02425	TSS30732	5:5040956-5045978	678	-	3.14152	3.53479	3.20898	2.35974	1.8289	2.07845
TCONS_00024072	=	AT2G09250.1	XLOC_012800	AT2G09250	TSS15825	2:17221839-17224880	299	-	16.8051	12.4239	17.6649	9.11807	26.1026	28.3087
TCONS_00038299	=	AT4G06775.1	XLOC_020426	AT4G06775	TSS25171	4:10148950-10152139	398	-	1.30764	2.33511	2.25585	0.683691	3.25865	1.95383
TCONS_00053632	=	AT5G02515.1	XLOC_028398	AT5G02515	TSS35112	5:5237969-5243473	1063	-	1.40228	2.40283	4.78716	0.0924174	0	5.93641
TCONS_00050984	=	AT5G08885.1	XLOC_027067	AT5G08885	TSS33440	5:23805716-23811292	547	-	0.95931	1.16689	1.32985	1.33059	0.192751	2.38005
TCONS_00053630	=	AT5G02485.1	XLOC_028396	AT5G02485	TSS35110	5:5216102-5216471	369	-	0	0	0.155451	0.423231	0.426141	0.108307
TCONS_00038308	=	AT4G06810.1	XLOC_020432	AT4G06810	TSS25177	4:10180046-10180748	507	-	0.38728	0.134459	0.402335	1.33515	0.603346	0.490801
TCONS_00005739	=	AT1G08537.1	XLOC_003096	AT1G08537	TSS3799	1:23173285-23179248	327	-	1.09055	3.55358	6.78204	1.73396	0.958487	2.71172
TCONS_00016555	=	AT2G06465.1	XLOC_008783	AT2G06465	TSS10910	2:6830994-6833777	1279	-	5.63342	6.43281	6.69481	6.25784	4.06154	4.51468
TCONS_00016566	=	AT2G06525.1	XLOC_008791	AT2G06525	TSS10919	2:6927023-6935514	271	-	0.366411	1.40586	2.50329	8.81542	3.57167	0.686563
TCONS_00011670	=	AT1G06867.1	XLOC_006133	AT1G06867	TSS7663	1:12986719-12987066	347	-	0.23521	0.393532	0.334568	0.541832	2.45867	2.60967
TCONS_00011671	=	AT1G06883.1	XLOC_006134	AT1G06883	TSS7664	1:12995686-12996713	1027	-	0.480211	0.249864	0.406739	0.176533	0.349437	0
TCONS_00021570	=	AT2G07265.1	XLOC_011503	AT2G07265	TSS14216	2:8725540-8730525	381	-	0.107722	0.101554	0.296438	0	0.625746	0
TCONS_00024117	=	AT2G09300.1	XLOC_012828	AT2G09300	TSS15857	2:17397269-17403050	573	-	0.183884	0.298845	0.50161	0.377177	1.24797	0.176751
TCONS_00033353	=	AT3G04825.1	XLOC_017698	AT3G04825	TSS21892	3:9073622-9085419	238	-	23.5322	43.7243	18.9339	58.8705	31.6369	12.8489
TCONS_00030874	=	AT3G01165.1	XLOC_016368	AT3G01165	TSS20241	3:618397-623739	210	-	411.125	244.401	52.5808	241.174	438.087	43.2218
TCONS_00057612	=	AT5G08980.1	XLOC_030669	AT5G08980	TSS37841	5:24484497-24487906	419	-	6.25109	8.02583	7.85576	8.93846	3.40917	9.23584
TCONS_00057611	=	AT5G08975.1	XLOC_030668	AT5G08975	TSS37840	5:24482214-24482821	607	-	0	0	0	0	0	0.0582659
TCONS_00036432	=	AT4G03595.1	XLOC_019406	AT4G03595	TSS23931	4:160642-166357	292	-	0.232915	0.435007	0.614855	0	0	0
TCONS_00030890	=	AT3G01205.1	XLOC_016373	AT3G01205	TSS20249	3:649762-650933	1171	-	0.0466868	0.0437753	0.107763	0	0.0134964	0.0600544
TCONS_00005692	=	AT1G08463.1	XLOC_003064	AT1G08463	TSS3761	1:22947413-22950488	230	-	0	0	0	4.03982	0	0
TCONS_00057652	=	AT5G08990.1	XLOC_030690	AT5G08990	TSS37867	5:24623247-24626965	257	-	48.1025	35.9609	27.3418	82.7204	72.9816	1.22975
TCONS_00028497	=	AT3G06525.1	XLOC_015053	AT3G06525	TSS18639	3:15080304-15080687	210	-	0	0	3.9305	0	0	0
TCONS_00028496	=	AT3G06495.1	XLOC_015052	AT3G06495	TSS18638	3:15078986-15079636	650	-	0	0	0	0	0.150071	0
TCONS_00030911	=	AT3G01235.1	XLOC_016384	AT3G01235	TSS20260	3:720359-720570	211	-	18.9236	20.9737	0	4.79843	32.9672	2.81886
TCONS_00040948	=	AT4G09975.1	XLOC_021740	AT4G09975	TSS26836	4:18533733-18538506	332	-	122.642	116.667	141.735	74.3216	68.0603	94.1899
TCONS_00001648	=	AT1G05123.1	XLOC_000800	AT1G05123	TSS1021	1:5099571-5104850	323	-	0.522242	0	0.588094	0.638132	0.351775	0.796287
TCONS_00005709	=	AT1G08513.1	XLOC_003077	AT1G08513	TSS3775	1:23033402-23039787	615	-	2.32208	2.51214	1.93836	6.00154	4.18003	2.69768
TCONS_00014066	=	AT1G67328.1	XLOC_007435	AT1G67328	TSS9246	1:25213851-25215290	1438	-	6.57942	6.00997	5.09075	2.00508	1.04477	3.10962
TCONS_00050952	=	AT5G08855.1	XLOC_027049	AT5G08855	TSS33418	5:23683019-23683567	483	-	0.616079	0.24979	0.709618	0.168826	0.198835	1.47646
TCONS_00028515	=	AT3G06575.1	XLOC_015066	AT3G06575	TSS18653	3:15232193-15232689	496	-	0	0.303484	0	0	0	0
TCONS_00001652	=	AT1G05133.1	XLOC_000804	AT1G05133	TSS1025	1:5146657-5147266	609	-	0.0206828	0.0626198	0.0247933	0	0	0.0459536
TCONS_00036476	=	AT4G03755.1	XLOC_019423	AT4G03755	TSS23961	4:327024-333477	839	-	0.285491	0.470527	0.271235	0.159083	0.226082	0.576723
TCONS_00001659	=	AT1G05147.1	XLOC_000810	AT1G05147	TSS1031	1:5177479-5181402	553	-	8.01591	1.19989	0.161184	24.4679	41.4392	0.840674
TCONS_00050914	=	AT5G08825.1	XLOC_027031	AT5G08825	TSS33391	5:23569051-23576084	279	-	0	0	0	0.668703	0	0
TCONS_00053581	=	AT5G02415.1	XLOC_028368	AT5G02415	TSS35074	5:5012060-5018347	769	-	1.74946	1.57429	1.49213	0.472231	1.1507	0.805334
TCONS_00012771	=	AT1G08033.1	XLOC_006768	AT1G08033	TSS8419	1:20582296-20582564	268	-	0	0	0.867327	0	0	0
TCONS_00035203	=	AT3G08350.1	XLOC_018759	AT3G08350	TSS23139	3:19845096-19851045	394	-	2.53262	3.39704	6.64841	1.6404	0.413843	8.06636
TCONS_00024621	=	AT2G09660.1	XLOC_013064	AT2G09660	TSS16162	2:18833085-18839273	753	-	9.40583	7.59335	12.5282	3.88323	1.5204	7.93046
TCONS_00010406	=	AT1G05703.1	XLOC_005442	AT1G05703	TSS6817	1:7771658-7781712	450	-	0	0.0645426	0.0685751	0.125817	0	0.10226
TCONS_00007612	=	AT1G09907.1	XLOC_004111	AT1G09907	TSS5080	1:29985045-29993766	355	-	1.01101	3.85176	0.241291	0.455375	0	0.264554
TCONS_00007617	=	AT1G09913.1	XLOC_004113	AT1G09913	TSS5082	1:29994961-29999045	434	-	0.592422	0.922891	1.04621	0.847225	1.36352	0.647064
TCONS_00052202	=	AT5G00895.1	XLOC_027697	AT5G00895	TSS34222	5:707204-709734	266	-	0	1.15991	0.683996	1.98954	1.99801	0
TCONS_00049665	=	AT5G07025.1	XLOC_026391	AT5G07025	TSS32585	5:19331546-19337148	412	-	7.16548	5.12747	2.03047	12.0203	25.3442	4.90992
TCONS_00010429	=	AT1G05733.1	XLOC_005454	AT1G05733	TSS6834	1:7858863-7865263	637	-	1.03336	0.525342	1.201	0.37218	0.656962	0.287638
TCONS_00055432	=	AT5G05975.1	XLOC_029421	AT5G05975	TSS36336	5:15821292-15825566	219	-	9.10827	9.74819	0	3.93429	0	0
TCONS_00032941	=	AT3G04035.1	XLOC_017448	AT3G04035	TSS21599	3:7263899-7274013	278	-	0.978334	0.625215	0	0	0	0
TCONS_00032936	=	AT3G04015.1	XLOC_017443	AT3G04015	TSS21594	3:7239895-7252452	386	-	0.39809	1.78312	1.46426	1.91685	0.750449	0.232546
TCONS_00030365	=	AT3G09525.1	XLOC_016113	AT3G09525	TSS19926	3:22555642-22557106	550	-	0	0	0	0	0.208501	0
TCONS_00024668	=	AT2G09710.1	XLOC_013087	AT2G09710	TSS16193	2:18981910-18985959	426	-	3.30281	4.40643	4.37212	3.31182	4.41185	4.61692
TCONS_00024512	=	AT2G09560.1	XLOC_013017	AT2G09560	TSS16096	2:18498671-18502562	206	-	0	0	0	0	0	3.08006
TCONS_00024515	=	AT2G09570.1	XLOC_013019	AT2G09570	TSS16098	2:18505100-18510364	320	-	0.166091	0	0	0	0	0
TCONS_00035097	=	AT3G52605.1	XLOC_018704	AT3G52605	TSS23074	3:19510337-19512714	870	-	0.0797153	0	0.0404864	0.0152162	0	0.217703
TCONS_00035096	=	AT3G52605.2	XLOC_018704	AT3G52605	TSS23074	3:19510337-19512714	989	-	0.00478076	0.0587449	0.0211712	0	0	0
TCONS_00012701	=	AT1G54355.1	XLOC_006729	AT1G54355	TSS8371	1:20286855-20290401	468	-	0.269238	0.273905	0.478503	0.251692	0	0.436931
TCONS_00047224	=	AT5G02885.1	XLOC_025004	AT5G02885	TSS30932	5:6055027-6058368	209	-	0	13.9189	0	0	0	3.14892
TCONS_00047221	=	AT5G18255.1	XLOC_025003	AT5G18255	TSS30931	5:6035618-6038106	1917	-	1.80819	2.00394	1.71066	1.54895	2.08055	2.56217
TCONS_00047222	=	AT5G18255.2	XLOC_025003	AT5G18255	TSS30931	5:6035618-6038106	1351	-	0	0.015225	0	0.617023	0.212137	0
TCONS_00047213	=	AT5G18245.2	XLOC_025001	AT5G18245	TSS30926	5:6028019-6033342	704	-	0.532578	0.144486	0.287782	0.337435	0.0799645	0.687744
TCONS_00047218	=	AT5G18245.7	XLOC_025001	AT5G18245	TSS30928	5:6028019-6033342	2323	-	0.0768795	0.420762	0.522744	0.254227	0.271628	0.740846
TCONS_00047217	=	AT5G18245.6	XLOC_025001	AT5G18245	TSS30927	5:6028019-6033342	3039	-	0.380715	0.23241	0.491648	0.460424	0.108183	0.951243
TCONS_00047219	=	AT5G18245.8	XLOC_025001	AT5G18245	TSS30929	5:6028019-6033342	2047	-	1.02701	0.850329	1.22599	0.656874	0.632714	0.788435
TCONS_00047215	=	AT5G18245.4	XLOC_025001	AT5G18245	TSS30927	5:6028019-6033342	2220	-	0.766219	1.18069	0.485313	0.0908655	0.774158	0.963786
TCONS_00027205	=	AT3G03965.1	XLOC_014351	AT3G03965	TSS17802	3:7054827-7056847	522	-	3.54181	2.56405	6.2209	1.74687	0.300472	5.44187
TCONS_00029555	=	AT3G08355.1	XLOC_015685	AT3G08355	TSS19396	3:19864630-19872749	444	-	0.410184	0.179227	0	0	0	0
TCONS_00002129	=	AT1G05453.1	XLOC_001047	AT1G05453	TSS1337	1:6520720-6526075	671	-	115.241	92.158	35.7023	81.836	94.2197	17.2773
TCONS_00054715	=	AT5G04215.1	XLOC_028980	AT5G04215	TSS35825	5:9165937-9166595	258	-	0	0	0	26.5735	7.29574	1.71158
TCONS_00052136	=	AT5G00815.1	XLOC_027651	AT5G00815	TSS34168	5:423201-427461	257	-	0	1.06036	0.8672	0	0	0
TCONS_00052189	=	AT5G00875.2	XLOC_027686	AT5G00875	TSS34211	5:624121-629280	594	-	0.319254	0.107841	0.15477	0.640158	0	0.930544
TCONS_00052188	=	AT5G00875.1	XLOC_027686	AT5G00875	TSS34211	5:624121-629280	688	-	0.258372	0.177951	0.0878394	0	0.153819	0.188416
TCONS_00024564	=	AT2G09605.1	XLOC_013040	AT2G09605	TSS16127	2:18698591-18703101	237	-	1.49479	0	0	4.22682	0	0
TCONS_00027250	=	AT3G03975.1	XLOC_014374	AT3G03975	TSS17828	3:7229389-7231194	202	-	35.0447	74.8129	64.3796	30.3684	28.9411	151.745
TCONS_00010391	=	AT1G05687.1	XLOC_005429	AT1G05687	TSS6804	1:7680389-7685662	842	-	5.60866	6.73846	11.0838	4.04942	2.93752	8.37922
TCONS_00052178	=	AT5G00870.1	XLOC_027679	AT5G00870	TSS34203	5:583049-586953	306	-	10.1661	15.9374	20.3188	5.63779	12.9905	27.9357
TCONS_00004526	=	AT1G07653.1	XLOC_002399	AT1G07653	TSS2955	1:18724189-18728369	298	-	2.92116	1.21339	4.24926	0.415193	3.05278	0
TCONS_00012751	=	AT1G08003.1	XLOC_006755	AT1G08003	TSS8405	1:20451082-20454266	222	-	87.2763	123.978	127.807	118.11	88.8916	131.706
TCONS_00012747	=	AT1G07993.1	XLOC_006753	AT1G07993	TSS8402	1:20439382-20444066	526	-	0.156608	0	0.22288	0	0	2.10385
TCONS_00052167	=	AT5G00855.1	XLOC_027670	AT5G00855	TSS34193	5:545744-545953	209	-	4.33221	0	0	6.78794	0	0
TCONS_00052173	=	AT5G00860.1	XLOC_027675	AT5G00860	TSS34199	5:561178-565925	246	-	0	1.68359	1.08722	0	0	0
TCONS_00002161	=	AT1G05467.1	XLOC_001063	AT1G05467	TSS1357	1:6608114-6612609	373	-	12.8458	11.9242	8.07815	28.8527	41.6785	8.54798
TCONS_00006776	=	AT1G09273.1	XLOC_003659	AT1G09273	TSS4511	1:27042716-27043026	310	-	0.40428	0	0	0	0.883235	0
TCONS_00043905	=	AT4G26795.6	XLOC_023263	AT4G26795	TSS28735	4:13487208-13489637	1391	-	0	0	0.0122468	0.00174601	0.0103856	0.318995
TCONS_00043900	=	AT4G26795.1	XLOC_023263	AT4G26795	TSS28735	4:13487208-13489637	1415	-	0.0347856	0.0681627	0.151547	4.77231e-06	0	0.315838
TCONS_00043904	=	AT4G26795.5	XLOC_023263	AT4G26795	TSS28735	4:13487208-13489637	1581	-	0.133283	0.120883	0.267405	0.038102	0.110101	0.219432
TCONS_00043901	=	AT4G26795.2	XLOC_023263	AT4G26795	TSS28735	4:13487208-13489637	1702	-	0.050027	0.0251242	0.0795212	0.0210191	0	0.107692
TCONS_00043906	=	AT4G26795.7	XLOC_023263	AT4G26795	TSS28735	4:13487208-13489637	1368	-	0.0995983	0.101612	0.0905649	0.0659011	0.0246265	0.160898
TCONS_00004416	=	AT1G07547.1	XLOC_002337	AT1G07547	TSS2888	1:18264943-18269465	591	-	0.702552	0.691722	0.253814	0.370767	0.0816154	0.266156
TCONS_00006795	=	AT1G09287.1	XLOC_003668	AT1G09287	TSS4522	1:27078523-27081641	487	-	0.588998	1.27749	1.12318	2.41995	0.646216	1.76625
TCONS_00052059	=	AT5G00770.1	XLOC_027616	AT5G00770	TSS34125	5:190862-194933	391	-	0.534172	0.739905	0.407651	0.865295	1.18529	0.162349
TCONS_00046407	=	AT5G01675.5	XLOC_024584	AT5G01675	TSS30396	5:3173370-3179600	587	-	0.030989	0.155808	0	0.0375214	0	0
TCONS_00021196	=	AT2G06605.1	XLOC_011291	AT2G06605	TSS13968	2:7054056-7054338	282	-	0	0.60742	0	0	0	0
TCONS_00021199	=	AT2G06615.1	XLOC_011294	AT2G06615	TSS13971	2:7074118-7079519	204	-	2.24383	33.0211	21.5174	7.45004	23.6781	29.483
TCONS_00004436	=	AT1G07567.1	XLOC_002349	AT1G07567	TSS2901	1:18332428-18337520	292	-	14.7952	15.0689	13.8447	13.3533	15.277	18.5252
TCONS_00012652	=	AT1G53801.1	XLOC_006702	AT1G53801	TSS8336	1:20081643-20084551	630	-	0.716708	1.11331	0.404222	0.434911	0.263307	0.449945
TCONS_00049529	=	AT5G06845.1	XLOC_026317	AT5G06845	TSS32494	5:18891002-18891437	435	-	0.803602	0.160434	0.0742059	0	0.502148	0
TCONS_00006809	=	AT1G09297.1	XLOC_003677	AT1G09297	TSS4532	1:27118176-27119918	398	-	4.46728	2.1764	1.89185	16.1934	13.0809	1.53572
TCONS_00027160	=	AT3G03935.1	XLOC_014334	AT3G03935	TSS17775	3:6977471-6977911	440	-	0	0.0689005	0	0	0	0
TCONS_00032123	=	AT3G02655.1	XLOC_016994	AT3G02655	TSS21045	3:4179225-4179463	238	-	0	0	1.77586	0	0	0
TCONS_00032124	=	AT3G13061.1	XLOC_016995	AT3G13061	TSS21046	3:4180153-4183975	687	-	6.29479	6.68998	6.06476	4.02756	4.5259	4.89779
TCONS_00052091	=	AT5G00790.1	XLOC_027631	AT5G00790	TSS34144	5:288328-288574	246	-	0	0	0.953178	0	0	0
TCONS_00043925	=	AT4G07735.1	XLOC_023275	AT4G07735	TSS28750	4:13542917-13550722	256	-	0.982771	0	0	8.32603	11.4361	0
TCONS_00054607	=	AT5G03875.1	XLOC_028909	AT5G03875	TSS35744	5:8643661-8647817	349	-	0.623591	0.425389	0.487269	0.839862	0.16156	0.174498
TCONS_00021114	=	AT2G06355.1	XLOC_011231	AT2G06355	TSS13901	2:6508615-6508815	200	-	30.9327	44.1622	9.23008	65.2598	145.321	7.8535
TCONS_00009433	=	AT1G04997.1	XLOC_004944	AT1G04997	TSS6183	1:4526959-4527364	405	-	0.271511	0.116618	0.169651	1.52918	4.34848	0
TCONS_00006700	=	AT1G09217.1	XLOC_003612	AT1G09217	TSS4458	1:26794195-26794614	419	-	0	0.241813	0	0	0.53446	0
TCONS_00021112	=	AT2G06345.1	XLOC_011229	AT2G06345	TSS13899	2:6503313-6503553	240	-	0.998461	3.06899	6.86179	0	0	0
TCONS_00021131	=	AT2G06435.1	XLOC_011248	AT2G06435	TSS13918	2:6692956-6693673	717	-	0.0907507	0.12818	0.0261268	0.201271	0.328447	0.146827
TCONS_00043790	=	AT4G25885.1	XLOC_023209	AT4G25885	TSS28666	4:13154707-13160565	797	-	0.548446	0.360965	0.315844	0.13892	0.17443	0.121858
TCONS_00021124	=	AT2G06405.1	XLOC_011241	AT2G06405	TSS13911	2:6664648-6665385	316	-	0.308651	0.285577	0	0	0	0.646962
TCONS_00037810	=	AT4G06215.1	XLOC_020181	AT4G06215	TSS24858	4:8422172-8426575	375	-	2.70445	2.51866	1.2723	2.15903	5.17829	1.72447
TCONS_00032018	=	AT3G02485.2	XLOC_016941	AT3G02485	TSS20969	3:3905422-3910475	310	-	1.26551	2.64973	1.36859	4.59379	3.62658	6.1953
TCONS_00054636	=	AT5G03975.1	XLOC_028928	AT5G03975	TSS35767	5:8856916-8858476	299	-	0	1.05065	0	0.722264	0.388255	2.27481
TCONS_00043866	=	AT4G26488.1	XLOC_023246	AT4G26488	TSS28711	4:13380152-13393265	1464	-	0.0422695	0	0.00524307	0	0.273963	0.28896
TCONS_00006727	=	AT1G09233.1	XLOC_003631	AT1G09233	TSS4478	1:26874063-26880064	267	-	6.65193	7.83628	8.97338	4.28433	0.979248	10.9496
TCONS_00046384	=	AT5G01645.1	XLOC_024573	AT5G01645	TSS30383	5:3124567-3126379	357	-	12.7758	15.7427	20.1304	6.0856	6.07839	10.9281
TCONS_00021151	=	AT2G06475.1	XLOC_011265	AT2G06475	TSS13936	2:6876055-6876750	626	-	0.0381858	0	0	0	0.732109	0
TCONS_00054620	=	AT5G03955.1	XLOC_028921	AT5G03955	TSS35756	5:8776925-8777236	311	-	0	0	0.292817	0	0	0
TCONS_00009508	=	AT1G05033.1	XLOC_004979	AT1G05033	TSS6232	1:4713432-4718269	494	-	1.09343	1.13893	1.62758	1.3905	0.361131	2.03185
TCONS_00004374	=	AT1G07517.1	XLOC_002313	AT1G07517	TSS2861	1:18112452-18117833	1219	-	0.306257	0.348812	0.318414	0.10196	0.463192	0.282643
TCONS_00006741	=	AT1G09257.1	XLOC_003641	AT1G09257	TSS4488	1:26931851-26935825	577	-	0.487259	0.682589	0.592834	0.901085	0.977692	1.22333
TCONS_00001117	=	AT1G04793.1	XLOC_000538	AT1G04793	TSS688	1:3422719-3423058	339	-	0	0	0	0	0.650053	0
TCONS_00035978	=	AT3G09305.1	XLOC_019154	AT3G09305	TSS23628	3:22151163-22155641	266	-	3.29165	0.84616	0.792022	1.02323	0	3.25932
TCONS_00001132	=	AT1G04803.1	XLOC_000546	AT1G04803	TSS697	1:3469511-3472674	432	-	0.436885	0.853735	0.855524	0.243059	1.08391	0.0511393
TCONS_00046229	=	AT5G01545.1	XLOC_024501	AT5G01545	TSS30290	5:2661641-2665826	420	-	2.97346	2.10658	2.59921	1.73831	3.7462	1.34531
TCONS_00003676	=	AT1G33415.4	XLOC_001888	AT1G33415	TSS2376	1:12118989-12126651	3837	-	0.0423163	0.000102322	0.111105	0	0.0166993	0
TCONS_00003674	=	AT1G33415.2	XLOC_001888	AT1G33415	TSS2376	1:12118989-12126651	1400	-	2.55028	2.51594	2.32006	2.05669	2.17366	2.445
TCONS_00003672	=	AT1G33415.1	XLOC_001888	AT1G33415	TSS2376	1:12118989-12126651	4235	-	0.122373	0.321053	0.0421742	0.216275	0.557807	0.175926
TCONS_00003677	=	AT1G33415.5	XLOC_001888	AT1G33415	TSS2377	1:12118989-12126651	2473	-	0.0554527	0.0552324	0.0973129	0.47389	0.0245614	0.209181
TCONS_00003675	=	AT1G33415.3	XLOC_001888	AT1G33415	TSS2376	1:12118989-12126651	4053	-	0.314699	0.220874	0.0883168	0.380985	0.0231403	0.0612654
TCONS_00035988	=	AT3G09335.1	XLOC_019160	AT3G09335	TSS23635	3:22173820-22175334	261	-	0	0	0	2.67697	0	0
TCONS_00021082	=	AT2G06215.1	XLOC_011212	AT2G06215	TSS13882	2:6277801-6286055	269	-	0	2.24804	0	0	0	0
TCONS_00031914	=	AT3G02455.3	XLOC_016901	AT3G02455	TSS20914	3:3639411-3647542	392	-	0.0583253	0.180587	0.0912553	0.0861192	0.390523	0
TCONS_00009395	=	AT1G04973.1	XLOC_004919	AT1G04973	TSS6157	1:4367255-4371298	726	-	1.45	1.94201	1.38363	1.37254	1.47024	2.05053
TCONS_00003693	=	AT1G06687.1	XLOC_001897	AT1G06687	TSS2388	1:12199358-12199789	431	-	0.406631	0.423662	0.087408	0	0	0.343263
TCONS_00001180	=	AT1G04827.1	XLOC_000567	AT1G04827	TSS723	1:3611489-3616308	800	-	0.565557	0.767851	0.32513	0.745406	1.10151	0.57219
TCONS_00046272	=	AT5G01555.1	XLOC_024518	AT5G01555	TSS30313	5:2763822-2770282	246	-	12.13	16.5307	11.2513	2.07198	26.7653	11.1112
TCONS_00036047	=	AT3G09415.1	XLOC_019188	AT3G09415	TSS23675	3:22365704-22366487	783	-	0.0595088	0.0482085	0.511927	0	0	0.249923
TCONS_00037785	=	AT4G06195.1	XLOC_020167	AT4G06195	TSS24842	4:8346103-8346501	398	-	1.04739	0.855603	2.41199	0.531121	0.64075	4.34116
TCONS_00057115	=	AT5G08425.1	XLOC_030392	AT5G08425	TSS37489	5:22652714-22660505	280	-	142.079	126.963	96.1504	537.782	417.347	143.261
TCONS_00037664	=	AT4G06105.1	XLOC_020107	AT4G06105	TSS24769	4:7879557-7883926	221	-	7.06723	22.4244	12.496	8.49229	22.7625	110.303
TCONS_00003590	=	AT1G06587.1	XLOC_001834	AT1G06587	TSS2311	1:11779271-11779894	279	-	0	0.544469	0.571078	0	0	0.64724
TCONS_00042906	=	AT4G06770.1	XLOC_022774	AT4G06770	TSS28111	4:10148950-10152139	377	-	0.901158	0.513615	1.34892	0.867283	0	1.48704
TCONS_00020438	=	AT2G04075.1	XLOC_010778	AT2G04075	TSS13406	2:289114-289752	351	-	0	0	0	0	0	0.149117
TCONS_00020464	=	AT2G04125.1	XLOC_010792	AT2G04125	TSS13423	2:388054-390454	234	-	6.22069	5.323	17.066	0	17.9075	7.95888
TCONS_00040364	=	AT4G09015.1	XLOC_021431	AT4G09015	TSS26437	4:16565260-16565533	273	-	0.876304	0	0	0	4.51356	0
TCONS_00001069	=	AT1G04743.1	XLOC_000511	AT1G04743	TSS654	1:3201684-3205411	961	-	0.152835	0.0120691	0.0870405	0.0466031	0	0.0181323
TCONS_00013534	=	AT1G08557.1	XLOC_007149	AT1G08557	TSS8894	1:23227531-23230818	295	-	0.947065	3.00732	4.76798	3.62353	0.670602	0.412022
TCONS_00037657	=	AT4G06095.1	XLOC_020102	AT4G06095	TSS24762	4:7855605-7856047	442	-	0	0.20779	0	1.16847	0	0
TCONS_00037656	=	AT4G06090.1	XLOC_020101	AT4G06090	TSS24761	4:7850240-7850473	233	-	2.18045	0	0	0	0	0
TCONS_00026112	=	AT3G02495.1	XLOC_013819	AT3G02495	TSS17117	3:3905422-3910475	725	-	0.126574	0.169412	0.218385	0.0628378	0.0958779	0.4411
TCONS_00035926	=	AT3G59695.1	XLOC_019133	AT3G59695	TSS23601	3:22048556-22051673	1698	-	0.846277	0.81972	0.751246	1.11119	1.62151	1.13684
TCONS_00042942	=	AT4G06835.1	XLOC_022796	AT4G06835	TSS28135	4:10268701-10268965	264	-	6.66012	14.7308	12.5668	0	0	0
TCONS_00001094	=	AT1G04773.1	XLOC_000523	AT1G04773	TSS671	1:3304038-3306956	741	-	0.243503	0.139218	0.292174	0.0376388	0	0.0949128
TCONS_00037723	=	AT4G06175.1	XLOC_020138	AT4G06175	TSS24806	4:8120716-8123835	217	-	1.56965	6.47083	14.2945	0	10.0517	5.76112
TCONS_00026125	=	AT3G02525.1	XLOC_013828	AT3G02525	TSS17129	3:3957762-3961920	286	-	1.98097	3.59835	3.84489	0.754858	1.70929	1.08216
TCONS_00013541	=	AT1G08563.1	XLOC_007155	AT1G08563	TSS8900	1:23252139-23257546	237	-	11.9496	15.2267	10.1387	5.64611	46.7074	23.0264
TCONS_00026126	=	AT3G12502.1	XLOC_013829	AT3G12502	TSS17130	3:3962135-3964222	727	-	0.277945	0.33454	0.231996	0.283575	0.648777	0.0270804
TCONS_00016138	=	AT2G05812.3	XLOC_008492	AT2G05812	TSS10582	2:2213959-2217448	283	-	0.271953	0.749623	0.730015	1.28329	0	0.927647
TCONS_00016136	=	AT2G05812.1	XLOC_008492	AT2G05812	TSS10580	2:2213959-2217448	910	-	0.196492	0.285726	0.634933	0.253173	0	0.867293
TCONS_00042925	=	AT4G06820.1	XLOC_022788	AT4G06820	TSS28126	4:10210702-10210984	206	-	0	0	0	0	0	7.22784
TCONS_00040426	=	AT4G09105.1	XLOC_021458	AT4G09105	TSS26475	4:16720174-16720536	362	-	0	0.149745	0.363853	0	0	0.11788
TCONS_00026151	=	AT3G02575.1	XLOC_013838	AT3G02575	TSS17142	3:4014046-4018664	414	-	27.7071	27.2672	22.6393	20.1567	23.3515	16.4017
TCONS_00032809	=	AT3G03825.1	XLOC_017377	AT3G03825	TSS21513	3:6783365-6783683	318	-	1.0773	0	0	1.59071	0	0.233429
TCONS_00030246	=	AT3G09325.1	XLOC_016048	AT3G09325	TSS19848	3:22173820-22175334	257	-	0	1.16786	0	0	0	0
TCONS_00030248	=	AT3G09345.1	XLOC_016049	AT3G09345	TSS19849	3:22173820-22175334	243	-	1.3312	2.3841	2.32497	1.73342	9.97848	0
TCONS_00007517	=	AT1G09833.1	XLOC_004064	AT1G09833	TSS5020	1:29646002-29649951	447	-	0	0.137402	0	0.516127	0	0
TCONS_00052862	=	AT5G09443.1	XLOC_028038	AT5G09443	TSS34640	5:2940442-2941597	1051	-	0.278336	0.338512	0.249373	0.316956	0.600903	0.466376
TCONS_00018406	=	AT2G08525.1	XLOC_009760	AT2G08525	TSS12110	2:13787171-13790077	249	-	79.6761	102.241	143.657	49.9126	47.7548	99.1267
TCONS_00052829	=	AT5G01615.1	XLOC_028024	AT5G01615	TSS34622	5:2871364-2874989	225	-	0	0	0	0	0	3.11623
TCONS_00016005	=	AT2G04805.1	XLOC_008434	AT2G04805	TSS10514	2:1604664-1604938	274	-	0	0	0.605614	0	0	0
TCONS_00018429	=	AT2G08535.1	XLOC_009771	AT2G08535	TSS12124	2:13853698-13856487	365	-	0	0	0	0	0.185509	0
TCONS_00020408	=	AT2G03945.1	XLOC_010760	AT2G03945	TSS13384	2:171097-171472	277	-	0	0	0	2.14412	9.62415	0
TCONS_00032834	=	AT3G03895.1	XLOC_017395	AT3G03895	TSS21534	3:6870129-6875911	396	-	1.33662	1.15109	1.91922	0.956102	0.890376	3.78063
TCONS_00020426	=	AT2G04005.1	XLOC_010770	AT2G04005	TSS13398	2:238680-239055	375	-	0	0.250299	0	0	0	0
TCONS_00057040	=	AT5G08275.1	XLOC_030362	AT5G08275	TSS37451	5:22467336-22468306	616	-	49.0008	39.9621	24.2315	5.11588	1.98706	5.34113
TCONS_00013496	=	AT1G08507.1	XLOC_007127	AT1G08507	TSS8867	1:23032346-23033035	536	-	1.6957	1.48549	1.54328	3.01075	3.03791	3.33938
TCONS_00049480	=	AT5G06795.1	XLOC_026293	AT5G06795	TSS32463	5:18769156-18769416	260	-	0	0	0.799917	0	0	0.975995
TCONS_00035020	=	AT3G08220.1	XLOC_018668	AT3G08220	TSS23030	3:19301777-19304861	324	-	2.31971	2.15491	2.08136	0.491702	0.261989	3.87631
TCONS_00035018	=	AT3G08215.1	XLOC_018666	AT3G08215	TSS23028	3:19284338-19287552	236	-	7.54637	0	8.53742	3.32613	0	4.33149
TCONS_00037438	=	AT4G05915.1	XLOC_019997	AT4G05915	TSS24627	4:7042353-7053148	264	-	0	0	0	4.24571	7.98717	0
TCONS_00037431	=	AT4G05900.1	XLOC_019991	AT4G05900	TSS24621	4:7013173-7013585	338	-	0	0.523884	0	0	0	0
TCONS_00018298	=	AT2G08480.1	XLOC_009719	AT2G08480	TSS12054	2:13554869-13559880	592	-	17.7509	19.6749	21.5906	11.0335	9.58723	12.9656
TCONS_00012622	=	AT1G07923.1	XLOC_006688	AT1G07923	TSS8316	1:20018633-20019086	453	-	0	0.139118	0	0	0	0
TCONS_00007438	=	AT1G09777.1	XLOC_004023	AT1G09777	TSS4963	1:29347580-29352946	349	-	0.342342	0	0.137753	0	0.952646	0
TCONS_00035036	=	AT3G08230.1	XLOC_018672	AT3G08230	TSS23037	3:19323157-19325895	202	-	100.077	122.501	89.179	45.2646	82.0304	77.6611
TCONS_00035041	=	AT3G08240.1	XLOC_018674	AT3G08240	TSS23040	3:19328489-19331970	448	-	3.43085	3.23572	2.71634	3.70074	6.29385	1.43269
TCONS_00007465	=	AT1G09797.1	XLOC_004038	AT1G09797	TSS4983	1:29427764-29428566	765	-	0.0611209	0.0914302	0.242397	0.0572769	0.041489	0.351091
TCONS_00020259	=	AT2G09935.1	XLOC_010706	AT2G09935	TSS13302	2:19508928-19512728	239	-	1.55673	1.64638	0	2.20527	0	0
TCONS_00018352	=	AT2G32179.1	XLOC_009739	AT2G32179	TSS12083	2:13671840-13673376	1004	-	0.134881	0.0265448	0.0807891	0.566428	0.582479	0.0782142
TCONS_00018353	=	AT2G32179.2	XLOC_009739	AT2G32179	TSS12084	2:13671840-13673376	998	-	1.64143	2.14759	2.30249	0.443919	0.592907	3.80898
TCONS_00020284	=	AT2G09955.1	XLOC_010714	AT2G09955	TSS13315	2:19560126-19564064	368	-	0.0780829	0	0	0	0	0
TCONS_00055311	=	AT5G38212.3	XLOC_029345	AT5G38212	TSS36246	5:15260663-15265630	3770	-	0.0692126	0.0855964	0.19901	0.118522	0.0414665	0.256097
TCONS_00055310	=	AT5G38212.2	XLOC_029345	AT5G38212	TSS36245	5:15260663-15265630	4541	-	0.538646	0.289634	0.251774	0.249199	0.385422	0.478456
TCONS_00055308	=	AT5G38212.1	XLOC_029345	AT5G38212	TSS36245	5:15260663-15265630	4835	-	8.33369	10.3079	3.54408	2.0147	2.36877	0.389631
TCONS_00020323	=	AT2G09975.1	XLOC_010730	AT2G09975	TSS13339	2:19625458-19638678	556	-	10.2234	15.5227	13.9378	9.99283	16.8603	15.1065
TCONS_00056952	=	AT5G08235.1	XLOC_030318	AT5G08235	TSS37397	5:22216933-22221968	630	-	0.37281	0.683027	0.584955	0.382798	0.242997	0.546023
TCONS_00015959	=	AT2G04725.2	XLOC_008413	AT2G04725	TSS10485	2:1401267-1407827	358	-	0	0.168532	0.113206	0	3.58276	1.05256
TCONS_00007488	=	AT1G09827.1	XLOC_004053	AT1G09827	TSS5001	1:29549539-29560912	429	-	0.233369	0.113605	0.485893	0.435757	0.129371	0.47195
TCONS_00030563	=	AT3G09815.1	XLOC_016209	AT3G09815	TSS20046	3:23146808-23150606	360	-	0	0	0.229787	0.216422	0	0
TCONS_00030552	=	AT3G09775.1	XLOC_016201	AT3G09775	TSS20036	3:23116273-23116904	432	-	0.177088	0.120955	0.440571	0	0	0.0807944
TCONS_00018683	=	AT2G08700.1	XLOC_009912	AT2G08700	TSS12308	2:14726799-14731534	209	-	0	2.99565	0	0	0	0
TCONS_00047525	=	AT5G03245.1	XLOC_025161	AT5G03245	TSS31122	5:7090703-7094503	270	-	51.2491	42.7077	34.5388	26.1966	37.4162	11.8976
TCONS_00013005	=	AT1G08173.1	XLOC_006884	AT1G08173	TSS8565	1:21376425-21376913	488	-	1.33767	0.373381	0.312708	0	0	0.413305
TCONS_00033110	=	AT3G04275.1	XLOC_017543	AT3G04275	TSS21712	3:7965953-7970843	241	-	0	1.45022	0	0	0	0
TCONS_00035450	=	AT3G08515.1	XLOC_018876	AT3G08515	TSS23290	3:20593660-20597603	332	-	0.151221	0	0	0	0	0.885941
TCONS_00007954	=	AT1G04077.1	XLOC_004239	AT1G04077	TSS5264	1:310168-319667	1057	-	3.78859	2.51119	4.43114	1.32424	0.807225	1.52632
TCONS_00047498	=	AT5G03185.1	XLOC_025152	AT5G03185	TSS31108	5:6984239-6986037	266	-	177.507	158.545	165.985	94.8677	140.148	170.906
TCONS_00010654	=	AT1G05857.1	XLOC_005570	AT1G05857	TSS6981	1:8539956-8540308	352	-	2.44202	1.89598	0.309664	0	0	0
TCONS_00016313	=	AT2G05515.1	XLOC_008618	AT2G05515	TSS10722	2:4019466-4019852	386	-	0.114119	0	0	0	0	0.253742
TCONS_00018734	=	AT2G08735.1	XLOC_009943	AT2G08735	TSS12342	2:14907256-14907716	460	-	2.04411	3.33038	3.24057	2.50274	0.503219	0.0492298
TCONS_00018732	=	AT2G08730.1	XLOC_009941	AT2G08730	TSS12340	2:14898255-14902385	687	-	3.17041	1.94406	2.35321	4.24699	3.92026	2.9838
TCONS_00010676	=	AT1G05867.1	XLOC_005582	AT1G05867	TSS6996	1:8609337-8614283	315	-	0	0	0	0	0	0.228764
TCONS_00027400	=	AT3G22121.1	XLOC_014467	AT3G22121	TSS17937	3:7794757-7796460	1371	-	557.121	589.548	523.32	464.351	349.895	817.666
TCONS_00027401	=	AT3G22121.2	XLOC_014467	AT3G22121	TSS17938	3:7794757-7796460	698	-	0.22887	0.50979	0.116796	0.0583375	0.150435	0.129916
TCONS_00029757	=	AT3G08525.1	XLOC_015795	AT3G08525	TSS19533	3:20593660-20597603	432	-	0.0920357	0.135235	0.195537	0.58499	0.0758314	0.0760026
TCONS_00027394	=	AT3G22072.1	XLOC_014464	AT3G22072	TSS17932	3:7775328-7776209	852	-	6.12754	3.4225	2.5518	8.15852	6.01175	1.87756
TCONS_00049809	=	AT5G07285.1	XLOC_026456	AT5G07285	TSS32673	5:19786464-19790372	502	-	4.10878	3.36131	5.38219	1.52936	0.761839	4.47334
TCONS_00052356	=	AT5G00965.1	XLOC_027780	AT5G00965	TSS34323	5:1243683-1249943	375	-	0	0.52507	0.499262	0	0.280538	0
TCONS_00012921	=	AT1G56165.1	XLOC_006840	AT1G56165	TSS8512	1:21022383-21024402	1180	-	0.682787	0.710981	0.954647	0.492142	0.206491	0.842669
TCONS_00049802	=	AT5G48775.2	XLOC_026453	AT5G48775	TSS32670	5:19772843-19777242	3969	-	0.04746	0.0697278	0.087109	0.163041	0.00314426	0.100798
TCONS_00049801	=	AT5G48775.1	XLOC_026453	AT5G48775	TSS32670	5:19772843-19777242	4078	-	0.18584	0.207964	0.153716	0	0.0103285	0.292223
TCONS_00049805	=	AT5G48775.4	XLOC_026453	AT5G48775	TSS32670	5:19772843-19777242	3484	-	0.0434983	0.00247553	0.0581422	0.0860045	0.0201777	0.00956425
TCONS_00033061	=	AT3G21755.4	XLOC_017506	AT3G21755	TSS21671	3:7664344-7669480	2885	-	0.00228306	0.00804996	0.0147658	0	0.00922007	0.00704971
TCONS_00033062	=	AT3G21755.5	XLOC_017506	AT3G21755	TSS21672	3:7664344-7669480	2369	-	0.033378	0.0293999	0.080085	0.0148257	0	0.171974
TCONS_00033059	=	AT3G21755.2	XLOC_017506	AT3G21755	TSS21671	3:7664344-7669480	3103	-	0.410729	0.40453	0.599343	0.145816	0.0320708	1.3641
TCONS_00033060	=	AT3G21755.3	XLOC_017506	AT3G21755	TSS21671	3:7664344-7669480	3006	-	0.0338536	0.094428	0.115284	0.0436305	0.0428957	0.246636
TCONS_00033058	=	AT3G21755.1	XLOC_017506	AT3G21755	TSS21671	3:7664344-7669480	3183	-	0.0612773	0.139004	0.0593827	0	0.033749	0.110393
TCONS_00024809	=	AT2G09805.1	XLOC_013147	AT2G09805	TSS16271	2:19366595-19370478	517	-	0.346451	0.760651	0.321302	0.0449543	0.313504	0.0862025
TCONS_00033065	=	AT3G04185.1	XLOC_017509	AT3G04185	TSS21675	3:7684355-7691567	821	-	4.50812	5.04881	3.48903	3.46788	2.2895	3.29879
TCONS_00004712	=	AT1G07803.1	XLOC_002499	AT1G07803	TSS3083	1:19488754-19491650	349	-	28.3244	19.7242	30.514	20.5604	7.12649	33.0078
TCONS_00002340	=	AT1G05607.1	XLOC_001165	AT1G05607	TSS1482	1:7242895-7248588	298	-	0	0	0.341587	0	0	0
TCONS_00007871	=	AT1G04017.1	XLOC_004203	AT1G04017	TSS5210	1:88621-90502	233	-	7.92781	3.82298	15.1189	11.868	57.3025	13.2232
TCONS_00012973	=	AT1G56612.2	XLOC_006868	AT1G56612	TSS8543	1:21211718-21215407	1671	-	4.53507	3.65048	4.7344	3.982	5.38754	6.42234
TCONS_00012972	=	AT1G56612.1	XLOC_006868	AT1G56612	TSS8543	1:21211718-21215407	1354	-	2.71098	2.85887	2.21719	6.92781	1.89227	2.85894
TCONS_00012974	=	AT1G56612.3	XLOC_006868	AT1G56612	TSS8543	1:21211718-21215407	1261	-	1.62942	2.32853	1.68924	2.26858	1.66605	1.79003
TCONS_00047490	=	AT5G03175.1	XLOC_025145	AT5G03175	TSS31101	5:6938416-6946514	520	-	0.461451	0.235937	0.199655	0	0	0.56936
TCONS_00024826	=	AT2G09925.1	XLOC_013163	AT2G09925	TSS16288	2:19508928-19512728	285	-	0.252922	2.22192	0.420543	4.22794	5.06707	0.79163
TCONS_00024829	=	AT2G09945.1	XLOC_013166	AT2G09945	TSS16291	2:19517186-19518913	226	-	56.054	72.1952	59.2271	105.946	85.5729	85.5102
TCONS_00018676	=	AT2G08690.1	XLOC_009908	AT2G08690	TSS12303	2:14704506-14707426	583	-	0	0	0.0593017	0	0	0
TCONS_00010608	=	AT1G05833.1	XLOC_005545	AT1G05833	TSS6950	1:8420264-8424088	688	-	0.453126	0.394319	0.535499	0.338044	0.271911	0.585993
TCONS_00018670	=	AT2G08685.1	XLOC_009903	AT2G08685	TSS12298	2:14668439-14677398	398	-	4.06338	3.462	3.42231	3.72776	7.28132	1.71635
TCONS_00012980	=	AT1G08137.1	XLOC_006873	AT1G08137	TSS8548	1:21262038-21262657	348	-	0	0	0	0	0.68397	0
TCONS_00017098	=	AT2G07355.1	XLOC_009078	AT2G07355	TSS11273	2:8987583-8993275	346	-	2.78891	1.38598	1.07897	5.17416	7.26072	0.357721
TCONS_00029717	=	AT3G08455.1	XLOC_015769	AT3G08455	TSS19503	3:20476615-20477183	568	-	0	0	0.147694	0	0	0.0744868
TCONS_00024707	=	AT2G09725.1	XLOC_013106	AT2G09725	TSS16217	2:19094967-19095173	206	-	0	0	8.81768	0	0	0
TCONS_00018973	=	AT2G37555.1	XLOC_010071	AT2G37555	TSS12499	2:15755077-15758279	1468	-	32.756	32.5467	32.8231	29.0553	27.6281	23.7155
TCONS_00029729	=	AT3G08475.1	XLOC_015777	AT3G08475	TSS19512	3:20505742-20513538	367	-	3.29571	3.68987	3.1349	0.885324	0.541765	2.08403
TCONS_00024732	=	AT2G09745.1	XLOC_013117	AT2G09745	TSS16231	2:19163717-19164100	383	-	0.308689	0.867305	0.223432	0	0.154663	0.562039
TCONS_00017141	=	AT2G21187.2	XLOC_009091	AT2G21187	TSS11292	2:9076288-9077494	816	-	1.89374	0.755826	0.712395	0.269652	0.556619	0.589585
TCONS_00017142	=	AT2G21187.3	XLOC_009091	AT2G21187	TSS11293	2:9076288-9077494	557	-	1.40066	0.797537	2.80139	0.475508	0.335202	4.78781
TCONS_00017140	=	AT2G21187.1	XLOC_009091	AT2G21187	TSS11292	2:9076288-9077494	1206	-	0	0	0.0283071	0.169088	0	0.130022
TCONS_00004651	=	AT1G51645.1	XLOC_002468	AT1G51645	TSS3041	1:19149453-19152288	1900	-	0.202879	0.244503	0.135823	0.1251	0.0942724	0.0626063
TCONS_00004643	=	AT1G07753.1	XLOC_002462	AT1G07753	TSS3034	1:19115556-19119382	784	-	4.74662	6.92914	5.78941	4.00697	4.52498	6.19689
TCONS_00007033	=	AT1G09427.1	XLOC_003795	AT1G09427	TSS4676	1:27906908-27910187	425	-	1.07927	1.08429	0.673283	0	0.490535	0.173622
TCONS_00049753	=	AT5G07125.1	XLOC_026431	AT5G07125	TSS32638	5:19625246-19625721	338	-	0.125368	0	0	0	0	0.626513
TCONS_00019028	=	AT2G08920.1	XLOC_010098	AT2G08920	TSS12534	2:15926908-15927142	234	-	0	0	0	0	0	3.50735
TCONS_00041574	=	AT4G05155.1	XLOC_022069	AT4G05155	TSS27264	4:2741123-2745635	417	-	0.478417	0.201732	0.244734	0.13548	0.0787892	1.40851
TCONS_00002291	=	AT1G20515.3	XLOC_001140	AT1G20515	TSS1450	1:7106127-7108108	955	-	0.0409666	0.0413091	0.034227	0.538799	0.61352	0.0529423
TCONS_00002289	=	AT1G20515.1	XLOC_001140	AT1G20515	TSS1449	1:7106127-7108108	1311	-	0.0891585	0.091616	0.185311	0.043404	0	0.200519
TCONS_00002290	=	AT1G20515.2	XLOC_001140	AT1G20515	TSS1449	1:7106127-7108108	1002	-	0.0617575	0.144785	0.0880036	0.132421	0	0.13568
TCONS_00021311	=	AT2G06935.1	XLOC_011353	AT2G06935	TSS14042	2:7524780-7525374	410	-	0	0	0.200781	0.107634	0	0
TCONS_00018881	=	AT2G36792.3	XLOC_010027	AT2G36792	TSS12439	2:15420064-15422088	1939	-	0	0	0	0	0.303499	0
TCONS_00018879	=	AT2G36792.2	XLOC_010027	AT2G36792	TSS12439	2:15420064-15422088	1945	-	0.797933	0.779289	0.445249	1.00246	0.37949	1.92074
TCONS_00018878	=	AT2G36792.1	XLOC_010027	AT2G36792	TSS12439	2:15420064-15422088	1925	-	0.967235	0.389126	0.844044	1.01292	0.131195	0.857401
TCONS_00018882	=	AT2G36792.4	XLOC_010027	AT2G36792	TSS12440	2:15420064-15422088	1010	-	13.5538	10.9453	6.06823	4.99827	7.28549	3.69549
TCONS_00041466	=	AT4G04875.1	XLOC_022009	AT4G04875	TSS27188	4:2194159-2195495	231	-	0	2.8014	1.9226	0	0	3.75454
TCONS_00023860	=	AT2G09055.1	XLOC_012680	AT2G09055	TSS15680	2:16489012-16490108	310	-	0.924183	0.629658	0.741634	0	1.48066	0.527926
TCONS_00052222	=	AT5G00905.1	XLOC_027706	AT5G00905	TSS34233	5:758373-761840	201	-	21.7931	13.0729	55.4197	36.6802	45.5066	30.3478
TCONS_00017012	=	AT2G07275.1	XLOC_009037	AT2G07275	TSS11222	2:8725540-8730525	553	-	2.95498	2.36326	5.80301	1.08937	0.88636	3.74282
TCONS_00021331	=	AT2G06975.1	XLOC_011362	AT2G06975	TSS14052	2:7623105-7623365	260	-	0	0	0	0	8.9777	0
TCONS_00041458	=	AT4G04221.6	XLOC_022001	AT4G04221	TSS27179	4:2033167-2036495	2434	-	1.22451	1.5342	0.932597	0.0751769	0.283578	0.554285
TCONS_00041453	=	AT4G04221.2	XLOC_022001	AT4G04221	TSS27179	4:2033167-2036495	2720	-	1.5216	1.31162	1.56271	1.08977	0.197464	1.50086
TCONS_00041457	=	AT4G04221.5	XLOC_022001	AT4G04221	TSS27180	4:2033167-2036495	2601	-	3.08093	2.20116	0.559129	1.88913	0.519519	0.785367
TCONS_00041456	=	AT4G04221.4	XLOC_022001	AT4G04221	TSS27179	4:2033167-2036495	3042	-	9.44133	6.39936	2.91155	5.85818	7.67011	1.96199
TCONS_00041452	=	AT4G04221.1	XLOC_022001	AT4G04221	TSS27179	4:2033167-2036495	3204	-	0.149814	0.899067	0.182819	0.201856	0.0663566	0.15199
TCONS_00044053	=	AT4G27852.1	XLOC_023332	AT4G27852	TSS28825	4:13870375-13876528	1423	-	0.943722	1.4329	0.785291	1.67643	1.85994	0.408625
TCONS_00044057	=	AT4G27852.3	XLOC_023332	AT4G27852	TSS28826	4:13870375-13876528	1589	-	0.231088	0.282594	0.217378	0.436976	0.408754	0.77948
TCONS_00044058	=	AT4G27852.4	XLOC_023332	AT4G27852	TSS28825	4:13870375-13876528	450	-	0.4309	0.484686	0.268886	0.70575	1.20961	0.446345
TCONS_00044056	=	AT4G27852.2	XLOC_023332	AT4G27852	TSS28827	4:13870375-13876528	1157	-	0.0348772	0	0.000164407	0.142682	0	1.17944
TCONS_00004551	=	AT1G07697.1	XLOC_002416	AT1G07697	TSS2972	1:18866196-18869933	386	-	0.227693	0.347263	0.754469	0.235682	0.617595	0.678828
TCONS_00046592	=	AT5G01885.1	XLOC_024665	AT5G01885	TSS30509	5:3786070-3786453	383	-	0.252764	0.655581	0.325267	0	0	0
TCONS_00004544	=	AT1G07683.1	XLOC_002410	AT1G07683	TSS2966	1:18813669-18814351	682	-	0.13338	0	0.172304	0	0.0369936	0
TCONS_00041464	=	AT4G04855.1	XLOC_022007	AT4G04855	TSS27186	4:2186833-2187073	240	-	4.94238	1.39276	12.4498	96.3807	5.34622	11.7192
TCONS_00041465	=	AT4G04865.1	XLOC_022008	AT4G04865	TSS27187	4:2188105-2188645	540	-	1.49123	1.8371	1.90171	1.56429	2.23971	2.02676
TCONS_00029649	=	AT3G54625.1	XLOC_015737	AT3G54625	TSS19460	3:20220673-20225523	267	-	0	0.971732	0	0	0	0
TCONS_00004555	=	AT1G07703.1	XLOC_002419	AT1G07703	TSS2975	1:18876809-18880012	348	-	0.194717	0.363001	0.129243	0	0	0.713767
TCONS_00041512	=	AT4G05015.1	XLOC_022034	AT4G05015	TSS27218	4:2459852-2464150	217	-	0	0	2.72712	0	0	0
TCONS_00052239	=	AT5G00920.1	XLOC_027720	AT5G00920	TSS34249	5:845600-853146	232	-	28.3443	51.2114	31.592	27.6598	20.9823	19.156
TCONS_00041510	=	AT4G04995.1	XLOC_022032	AT4G04995	TSS27216	4:2448001-2448230	229	-	0	0	2.11653	0	0	0
TCONS_00046639	=	AT5G01945.1	XLOC_024694	AT5G01945	TSS30545	5:4008967-4012134	227	-	0	0	2.19275	0	16.5043	0
TCONS_00018948	=	AT2G08865.1	XLOC_010056	AT2G08865	TSS12481	2:15669130-15672700	852	-	2.12422	2.30387	2.79242	1.72355	1.70111	2.14215
TCONS_00029676	=	AT3G08425.1	XLOC_015747	AT3G08425	TSS19474	3:20278797-20285290	408	-	0.114087	0.179016	0.0944624	0.0825212	0	0.142739
TCONS_00018949	=	AT2G37362.1	XLOC_010057	AT2G37362	TSS12482	2:15673409-15676081	2523	-	3.02506	3.56145	3.22051	2.82951	2.65483	4.34293
TCONS_00052232	=	AT5G00910.1	XLOC_027714	AT5G00910	TSS34242	5:801291-801869	578	-	0.262947	0	0	0	0	0.102525
TCONS_00027309	=	AT3G04085.1	XLOC_014408	AT3G04085	TSS17866	3:7454268-7463644	255	-	2.85576	6.02628	1.52763	0	0	1.0109
TCONS_00044096	=	AT4G28162.2	XLOC_023350	AT4G28162	TSS28850	4:13979566-13981536	1528	-	1.4756	1.26058	0.483294	0.760446	1.85145	0.472612
TCONS_00044097	=	AT4G28162.3	XLOC_023350	AT4G28162	TSS28850	4:13979566-13981536	1789	-	0.626176	0.516376	0.297562	0.435703	0.772936	0.392091
TCONS_00044095	=	AT4G28162.1	XLOC_023350	AT4G28162	TSS28850	4:13979566-13981536	1891	-	0.261448	0.119597	0.253471	0.319132	0.27299	0.405114
TCONS_00036197	=	AT3G09725.1	XLOC_019279	AT3G09725	TSS23781	3:22986173-22990967	289	-	5.88172	4.50075	3.52132	8.3133	4.64751	5.19228
TCONS_00001404	=	AT1G04953.1	XLOC_000663	AT1G04953	TSS854	1:4250944-4259300	683	-	1.61292	1.96324	2.47368	0.808486	0.504985	1.26929
TCONS_00003865	=	AT1G06837.1	XLOC_001992	AT1G06837	TSS2498	1:12923004-12923585	581	-	0.937087	0.852049	0.428711	1.97589	0.838102	0.229025
TCONS_00043990	=	AT4G07815.1	XLOC_023303	AT4G07815	TSS28790	4:13716418-13716733	315	-	1.15478	0.784853	0.555945	15.5033	1.8085	17.374
TCONS_00021243	=	AT2G06765.1	XLOC_011322	AT2G06765	TSS14004	2:7269765-7270242	477	-	0.971559	1.17203	0.723071	0.939011	4.08326	2.93045
TCONS_00046489	=	AT5G01835.1	XLOC_024619	AT5G01835	TSS30453	5:3423380-3427897	599	-	96.0033	97.4364	64.1445	84.6705	92.7311	88.9518
TCONS_00006860	=	AT1G09323.1	XLOC_003703	AT1G09323	TSS4562	1:27324366-27330031	206	-	9.05165	19.2373	13.2215	0	16.6542	0
TCONS_00016954	=	AT2G07245.1	XLOC_009007	AT2G07245	TSS11182	2:8483939-8488963	331	-	0	0.877775	0	0.692826	0	0.538237
TCONS_00016950	=	AT2G19582.1	XLOC_009004	AT2G19582	TSS11179	2:8472133-8475221	1498	-	0.372072	0.340274	0.39472	0.132761	0.260054	0.321327
TCONS_00016949	=	AT2G19572.1	XLOC_009003	AT2G19572	TSS11178	2:8470243-8471815	1572	-	0.0311396	0.0192592	0.0121293	0.0388759	0.112035	0.11145
TCONS_00023817	=	AT2G09025.1	XLOC_012660	AT2G09025	TSS15656	2:16399968-16406886	416	-	0.676131	1.66468	0.887205	0.450253	0.367823	0.672746
TCONS_00001439	=	AT1G04977.1	XLOC_000682	AT1G04977	TSS877	1:4367255-4371298	638	-	23.3216	19.025	33.0527	16.6832	9.2607	37.1683
TCONS_00043997	=	AT4G07855.2	XLOC_023308	AT4G07855	TSS28797	4:13743010-13749131	467	-	347.256	372.583	207.462	1134.88	1420.05	270.387
TCONS_00036126	=	AT3G09625.1	XLOC_019237	AT3G09625	TSS23731	3:22702631-22706141	227	-	5.06892	2.49797	2.06617	0	3.73282	5.44327
TCONS_00036128	=	AT3G09645.1	XLOC_019239	AT3G09645	TSS23733	3:22706241-22712077	319	-	0.24204	0	0.204314	0	0	0.338215
TCONS_00048804	=	AT5G40348.1	XLOC_025919	AT5G40348	TSS32010	5:16136593-16141245	576	-	0	0.0354301	0	0.862618	0	0
TCONS_00043152	=	AT4G06955.1	XLOC_022892	AT4G06955	TSS28261	4:10944750-10945247	497	-	0.274637	0	0.299549	0.0996995	1.34424	1.36794
TCONS_00001300	=	AT1G04877.1	XLOC_000620	AT1G04877	TSS795	1:3960943-3961245	302	-	0.718641	0.913382	1.26801	0	0	1.42009
TCONS_00040617	=	AT4G09415.1	XLOC_021561	AT4G09415	TSS26605	4:17395392-17395926	534	-	0.0580081	0	0.201294	0	0	0.223626
TCONS_00043155	=	AT4G20362.1	XLOC_022895	AT4G20362	TSS28264	4:10984617-10992509	2206	-	0.174493	0.609906	0.228739	0.0950563	0.0271817	0.640315
TCONS_00013748	=	AT1G08703.1	XLOC_007255	AT1G08703	TSS9023	1:23966434-23968512	327	-	0.21585	0	0	0	0.261069	0
TCONS_00013747	=	AT1G08697.1	XLOC_007254	AT1G08697	TSS9022	1:23964147-23964418	271	-	0.456051	0	0	0	0	0
TCONS_00026350	=	AT3G02895.1	XLOC_013941	AT3G02895	TSS17275	3:4724746-4725478	296	-	0	0	0.597291	0	0	0
TCONS_00001310	=	AT1G04893.1	XLOC_000626	AT1G04893	TSS801	1:3989762-3993707	346	-	0.101237	0.328847	0.32296	0	0	0.124308
TCONS_00040595	=	AT4G09375.1	XLOC_021550	AT4G09375	TSS26590	4:17307708-17312488	461	-	2.85062	2.29487	2.07538	1.72876	3.04897	1.37491
TCONS_00040601	=	AT4G09385.1	XLOC_021552	AT4G09385	TSS26593	4:17324518-17331697	620	-	0.99213	0.552359	0.899824	0.861932	0.0346312	0.688032
TCONS_00026345	=	AT3G02855.1	XLOC_013937	AT3G02855	TSS17271	3:4677698-4688309	251	-	0	0	1.23882	0	0	0
TCONS_00016280	=	AT2G05365.1	XLOC_008595	AT2G05365	TSS10696	2:3490312-3491455	501	-	0.151398	0.187006	0.0883925	5.60128	1.93507	3.49996
TCONS_00003829	=	AT1G34844.1	XLOC_001970	AT1G34844	TSS2472	1:12751155-12752905	1451	-	0.199245	0.104537	0.284622	0.0277953	0.0838883	0.143177
TCONS_00003830	=	AT1G34844.2	XLOC_001970	AT1G34844	TSS2472	1:12751155-12752905	1537	-	1.4381	1.15111	1.74121	2.3572	1.8928	2.25559
TCONS_00003831	=	AT1G34844.3	XLOC_001970	AT1G34844	TSS2472	1:12751155-12752905	1453	-	1.39386	2.39768	1.53435	1.66454	1.54293	5.27975
TCONS_00026360	=	AT3G02935.1	XLOC_013949	AT3G02935	TSS17284	3:4791447-4794417	349	-	0.142377	0	0	0	0	0
TCONS_00026358	=	AT3G02915.1	XLOC_013947	AT3G02915	TSS17282	3:4782756-4787243	206	-	0	0	0	0	0	3.08959
TCONS_00023735	=	AT2G08965.1	XLOC_012616	AT2G08965	TSS15604	2:16108234-16111911	272	-	2.50743	1.27249	0.653411	13.7029	13.0425	2.8778
TCONS_00026384	=	AT3G02985.1	XLOC_013961	AT3G02985	TSS17298	3:4884562-4887487	314	-	0.730618	0.637536	0.8193	0.996362	0.814399	0
TCONS_00040545	=	AT4G36032.2	XLOC_021520	AT4G36032	TSS26554	4:17044874-17047346	2193	-	0.427512	0.594798	0.425564	0.0942398	2.68273	0.716434
TCONS_00040544	=	AT4G36032.1	XLOC_021520	AT4G36032	TSS26554	4:17044874-17047346	2382	-	35.5444	29.2048	18.7572	49.1355	58.0781	15.2176
TCONS_00016213	=	AT2G05155.1	XLOC_008541	AT2G05155	TSS10634	2:3264777-3265393	616	-	0.227699	0.722909	0.286635	6.86082	3.34071	2.357
TCONS_00007830	=	AT1G03993.1	XLOC_004186	AT1G03993	TSS5189	1:23120-33171	788	-	0.663942	0.130679	0.0990328	0.365096	0.0624985	0.308743
TCONS_00036078	=	AT3G09555.1	XLOC_019208	AT3G09555	TSS23699	3:22562949-22563359	410	-	0.0578264	0.254899	0.1545	0	0.211073	0
TCONS_00036071	=	AT3G09495.1	XLOC_019203	AT3G09495	TSS23693	3:22501543-22513244	271	-	1.10401	2.49932	1.70489	3.36319	1.70722	2.44669
TCONS_00036076	=	AT3G09545.1	XLOC_019206	AT3G09545	TSS23697	3:22555642-22557106	472	-	0.313865	0.281954	0	0	0	0
TCONS_00043026	=	AT4G06880.1	XLOC_022837	AT4G06880	TSS28188	4:10579178-10579659	481	-	3.95122	3.87086	6.98907	22.6473	18.3069	14.3366
TCONS_00003725	=	AT1G06717.1	XLOC_001919	AT1G06717	TSS2413	1:12355556-12358966	334	-	0.233038	1.32534	0.696994	9.11389	1.17724	0.651987
TCONS_00003726	=	AT1G06723.1	XLOC_001920	AT1G06723	TSS2414	1:12361352-12361763	411	-	0	0	0.192045	0	0	0
TCONS_00016233	=	AT2G05215.1	XLOC_008559	AT2G05215	TSS10654	2:3334409-3335689	1183	-	1.525	2.14719	1.17105	15.1886	10.6009	5.94026
TCONS_00007864	=	AT1G04007.1	XLOC_004198	AT1G04007	TSS5205	1:72338-74737	463	-	4.29965	2.91474	3.4928	1.766	1.29069	4.41579
TCONS_00013686	=	AT1G08637.1	XLOC_007221	AT1G08637	TSS8983	1:23691268-23691584	316	-	0.655379	0	0	0	0	0
TCONS_00020633	=	AT2G04545.1	XLOC_010883	AT2G04545	TSS13529	2:1120786-1123267	435	-	1.3801	0.665875	1.98676	0.760568	1.19138	0.398359
TCONS_00043111	=	AT4G06935.1	XLOC_022872	AT4G06935	TSS28234	4:10811262-10811897	635	-	0.0420576	0	0	1.79241	2.03633	0
TCONS_00037887	=	AT4G06290.1	XLOC_020213	AT4G06290	TSS24904	4:8636077-8636349	272	-	0	0	0	8.18373	0.652336	0
TCONS_00026296	=	AT3G02765.1	XLOC_013915	AT3G02765	TSS17238	3:4519630-4524674	338	-	18.5412	26.8238	19.4692	13.798	24.602	26.3488
TCONS_00035267	=	AT3G08365.1	XLOC_018788	AT3G08365	TSS23179	3:20025266-20027991	501	-	15.9365	16.3568	16.6007	9.88621	6.56018	21.1174
TCONS_00032954	=	AT3G20978.1	XLOC_017457	AT3G20978	TSS21608	3:7353906-7355339	932	-	0.0361834	0	0.0146917	0	0.131776	0.0493996
TCONS_00010459	=	AT1G05753.1	XLOC_005472	AT1G05753	TSS6858	1:7949475-7952832	548	-	3.51577	4.59783	3.35623	2.15216	2.38469	1.95999
TCONS_00007737	=	AT1G09963.1	XLOC_004150	AT1G09963	TSS5138	1:30225175-30235087	443	-	0.48864	1.05021	0.767617	0.400497	0.326179	1.1581
TCONS_00030416	=	AT3G09655.1	XLOC_016139	AT3G09655	TSS19958	3:22706241-22712077	371	-	3.28834	4.70754	4.58306	4.87638	3.41625	3.24945
TCONS_00030412	=	AT3G09635.1	XLOC_016137	AT3G09635	TSS19956	3:22702631-22706141	235	-	1.64387	0	0	0	2.5896	4.01629
TCONS_00032975	=	AT3G04055.1	XLOC_017468	AT3G04055	TSS21622	3:7436025-7440826	272	-	1.67894	0	1.93056	1.23591	0	3.68506
TCONS_00035271	=	AT3G08370.1	XLOC_018790	AT3G08370	TSS23182	3:20030909-20031192	283	-	0	0	0	0	3.4443	0
TCONS_00010481	=	AT1G05773.1	XLOC_005487	AT1G05773	TSS6876	1:8079286-8082882	484	-	2.47826	1.2626	1.63316	1.60835	2.34907	1.67895
TCONS_00018566	=	AT2G08640.1	XLOC_009845	AT2G08640	TSS12220	2:14311711-14320714	583	-	0.0438024	0.0625272	0.447963	0.984702	0.175602	0.0584287
TCONS_00043000	=	AT4G06870.1	XLOC_022823	AT4G06870	TSS28168	4:10452888-10459328	220	-	37.2716	87.6829	165.688	44.4549	123.618	141.432
TCONS_00016200	=	AT2G07213.1	XLOC_008529	AT2G07213	TSS10622	2:2996581-2998054	1330	-	0.0430282	0.0610409	0.0104702	0.0330688	0.0251626	0
TCONS_00053084	=	AT5G10965.1	XLOC_028133	AT5G10965	TSS34775	5:3467491-3472089	2450	-	0	0.0106396	0.0160458	0	0	0.39859
TCONS_00053088	=	AT5G10965.4	XLOC_028133	AT5G10965	TSS34776	5:3467491-3472089	2109	-	0.0808149	0.0382676	0.0931823	0.065095	0.015738	0.534271
TCONS_00053087	=	AT5G10965.3	XLOC_028133	AT5G10965	TSS34776	5:3467491-3472089	2322	-	0.00936257	2.35258e-05	0.0211422	0	2.1553e-05	0.0114863
TCONS_00020531	=	AT2G04255.1	XLOC_010833	AT2G04255	TSS13471	2:719586-719969	383	-	0	0	0.104499	0	0	0
TCONS_00030468	=	AT3G09685.1	XLOC_016159	AT3G09685	TSS19983	3:22812081-22815216	239	-	8.09031	11.6121	19.9848	19.3645	57.948	26.35
TCONS_00047416	=	AT5G03085.1	XLOC_025097	AT5G03085	TSS31048	5:6664185-6664456	271	-	0	0	0	0	5.88207	3.55986
TCONS_00018595	=	AT2G08655.1	XLOC_009864	AT2G08655	TSS12242	2:14426107-14432482	665	-	0.99909	0.254753	1.00949	0.446298	0.164262	0.376623
TCONS_00007798	=	AT1G09987.1	XLOC_004175	AT1G09987	TSS5173	1:30383560-30387602	714	-	1.68045	1.50323	2.82367	1.08129	0.263462	1.56313
TCONS_00018582	=	AT2G08650.1	XLOC_009860	AT2G08650	TSS12235	2:14392550-14413489	937	-	0.839909	1.5213	0.262901	3.57611	2.00118	0.951566
TCONS_00039112	=	AT4G07290.1	XLOC_020829	AT4G07290	TSS25672	4:12781761-12792729	436	-	1.56522	1.22713	2.85966	0.915443	0.288677	2.57559
TCONS_00014850	=	AT1G09513.1	XLOC_007855	AT1G09513	TSS9781	1:28078851-28082671	329	-	1.31489	0.86293	2.66249	0.550627	0.305636	3.50638
TCONS_00051775	=	AT5G09435.1	XLOC_027462	AT5G09435	TSS33937	5:26269807-26278307	688	-	0.410674	0.3511	0.459133	0.0345042	0.409776	0.223229
TCONS_00051779	=	AT5G09475.1	XLOC_027465	AT5G09475	TSS33940	5:26290990-26291232	242	-	0	0	2.46618	0	0	0
TCONS_00034725	=	AT3G08065.1	XLOC_018514	AT3G08065	TSS22847	3:18369341-18369932	591	-	1.13766	1.40775	0.859013	1.1849	1.25419	2.92619
TCONS_00037201	=	AT4G05715.1	XLOC_019842	AT4G05715	TSS24450	4:5937696-5938281	585	-	0.0442007	0	0	0	0	0.275321
TCONS_00029209	=	AT3G08100.1	XLOC_015482	AT3G08100	TSS19151	3:18608112-18611263	271	-	0	0.578144	0	0.994071	0	0
TCONS_00026788	=	AT3G03475.2	XLOC_014156	AT3G03475	TSS17556	3:5950189-5954091	250	-	8.88341	2.39744	5.84241	14.1119	10.3609	9.94109
TCONS_00012375	=	AT1G07733.1	XLOC_006538	AT1G07733	TSS8139	1:19050297-19053731	249	-	17.62	33.226	41.093	118.94	46.3157	72.117
TCONS_00051764	=	AT5G09405.1	XLOC_027456	AT5G09405	TSS33930	5:26221828-26229574	1138	-	0.826451	0.795975	0.845553	1.71168	1.65947	1.24855
TCONS_00034749	=	AT3G49668.2	XLOC_018521	AT3G49668	TSS22858	3:18417567-18421263	243	-	8.33203	6.70487	32.0999	0	1.7324	12.5183
TCONS_00034751	=	AT3G08070.1	XLOC_018523	AT3G08070	TSS22860	3:18437844-18445457	603	-	2.82878	3.30421	3.7849	5.7296	4.71676	2.47263
TCONS_00026805	=	AT3G03505.1	XLOC_014168	AT3G03505	TSS17568	3:6011538-6012057	403	-	0.197361	0	0.124003	0	0	0.122029
TCONS_00039149	=	AT4G07365.1	XLOC_020852	AT4G07365	TSS25698	4:12909462-12914039	201	-	3.74106	4.02965	0	6.33895	0	14.7765
TCONS_00009995	=	AT1G05363.1	XLOC_005213	AT1G05363	TSS6533	1:6202234-6209528	237	-	0	0	1.71962	0	0	0
TCONS_00014884	=	AT1G09523.1	XLOC_007874	AT1G09523	TSS9803	1:28185503-28189765	220	-	92.9231	44.9894	52.7636	18.2113	32.6296	50.6074
TCONS_00012377	=	AT1G07743.1	XLOC_006540	AT1G07743	TSS8141	1:19050297-19053731	810	-	0.87352	1.03734	1.25868	0.892847	0.39258	1.5899
TCONS_00010018	=	AT1G05397.1	XLOC_005226	AT1G05397	TSS6549	1:6271816-6272422	606	-	0	0	0.0552286	1.06121	0	0
TCONS_00004174	=	AT1G07317.1	XLOC_002198	AT1G07317	TSS2725	1:17278481-17278759	278	-	0	0	0	0	0	0.560597
TCONS_00014912	=	AT1G75295.3	XLOC_007887	AT1G75295	TSS9820	1:28251625-28257236	1643	-	1.14582	0.863003	1.06479	0.384159	0.383588	0.804769
TCONS_00014910	=	AT1G75295.4	XLOC_007887	AT1G75295	TSS9820	1:28251625-28257236	1858	-	0.45401	0.440559	0.84049	0.682413	0.821765	0.786352
TCONS_00014911	=	AT1G75295.2	XLOC_007887	AT1G75295	TSS9820	1:28251625-28257236	1658	-	0.051196	0.140745	0.234972	0.0605627	0.350383	1.43253
TCONS_00014909	=	AT1G75295.1	XLOC_007887	AT1G75295	TSS9820	1:28251625-28257236	1582	-	1.30501	1.34072	1.11607	0.848284	0.740699	2.44102
TCONS_00012397	=	AT1G07763.1	XLOC_006553	AT1G07763	TSS8156	1:19171731-19171968	237	-	2.29556	0	0	0	0	0
TCONS_00014898	=	AT1G09537.1	XLOC_007881	AT1G09537	TSS9812	1:28213665-28219186	443	-	3.78933	3.08605	1.15701	1.1115	2.32234	0.890649
TCONS_00026677	=	AT3G03325.1	XLOC_014105	AT3G03325	TSS17490	3:5608998-5609436	438	-	0.876173	0.665347	0.609357	2.80642	1.13815	0.677489
TCONS_00031640	=	AT3G02165.1	XLOC_016766	AT3G02165	TSS20744	3:2857846-2864262	312	-	0.156919	0.494974	0	0	2.1156	0
TCONS_00006393	=	AT1G09003.1	XLOC_003459	AT1G09003	TSS4253	1:25768538-25772650	256	-	0	0	0	0	0	2.45048
TCONS_00051674	=	AT5G09295.1	XLOC_027422	AT5G09295	TSS33877	5:25980055-25981153	432	-	0.129392	0.21889	0.0726479	0.0652811	0	0
TCONS_00009133	=	AT1G04797.1	XLOC_004780	AT1G04797	TSS5973	1:3469511-3472674	468	-	0.207475	0.353173	0.973455	0.124884	0	1.22891
TCONS_00051660	=	AT5G09285.1	XLOC_027415	AT5G09285	TSS33867	5:25940660-25945442	260	-	102.859	92.0833	62.4378	181.75	201.3	111.283
TCONS_00014794	=	AT1G09433.1	XLOC_007826	AT1G09433	TSS9741	1:27935155-27940369	229	-	9.40773	12.0512	13.8202	2.97852	0	3.16465
TCONS_00046008	=	AT5G01255.1	XLOC_024387	AT5G01255	TSS30144	5:1928342-1931782	281	-	835.213	786.97	316.554	570.954	551.878	261.789
TCONS_00026726	=	AT3G03385.1	XLOC_014128	AT3G03385	TSS17518	3:5755713-5762264	393	-	31.0325	28.0412	12.3452	16.2739	18.4383	4.28484
TCONS_00039034	=	AT4G07260.1	XLOC_020804	AT4G07260	TSS25632	4:12609372-12612219	210	-	46.1868	43.5315	48.9415	23.5439	232.837	94.8106
TCONS_00037155	=	AT4G05680.1	XLOC_019812	AT4G05680	TSS24413	4:5729168-5732195	265	-	4.15822	8.07686	11.3449	6.40106	3.72493	23.1013
TCONS_00031684	=	AT3G02215.1	XLOC_016788	AT3G02215	TSS20769	3:2971812-2976318	577	-	10.3265	11.0466	10.2527	5.55011	4.27898	6.46176
TCONS_00029180	=	AT3G08075.1	XLOC_015459	AT3G08075	TSS19126	3:18437844-18445457	354	-	0.10748	1.05253	0.305418	0	0.962622	0.138963
TCONS_00049134	=	AT5G06475.1	XLOC_026117	AT5G06475	TSS32249	5:17326368-17326864	496	-	0	0.0589495	0	0.305575	0	0.0652076
TCONS_00014815	=	AT1G09457.1	XLOC_007837	AT1G09457	TSS9755	1:27975167-27980456	233	-	0	0	2.24222	0	0	0
TCONS_00014810	=	AT1G09447.1	XLOC_007835	AT1G09447	TSS9753	1:27965533-27969965	366	-	0.803386	0.67163	0.634253	0	0	0.466913
TCONS_00020908	=	AT2G09795.3	XLOC_011091	AT2G09795	TSS13751	2:3669905-3672766	2781	-	0.820581	1.39888	1.33792	1.26204	0.802706	2.17629
TCONS_00020907	=	AT2G09795.2	XLOC_011091	AT2G09795	TSS13751	2:3669905-3672766	2861	-	3.49949	3.07105	3.04626	3.26941	3.95732	2.96425
TCONS_00012332	=	AT1G07663.1	XLOC_006503	AT1G07663	TSS8101	1:18770936-18774759	432	-	0.0423578	0.0587187	0	0.102675	0	0
TCONS_00054325	=	AT5G03525.1	XLOC_028772	AT5G03525	TSS35568	5:7611994-7614541	251	-	0.638461	1.21833	0	0	0	0
TCONS_00014803	=	AT1G09437.1	XLOC_007831	AT1G09437	TSS9748	1:27954128-27959400	327	-	0	0.396017	0	0.194538	1.62536	0
TCONS_00043508	=	AT4G07130.1	XLOC_023082	AT4G07130	TSS28496	4:12278914-12286486	566	-	18.2239	11.9378	10.8343	9.34755	8.61824	4.90013
TCONS_00006445	=	AT1G09037.1	XLOC_003487	AT1G09037	TSS4291	1:25954831-25955368	461	-	0	0.0517784	0	0	0	0
TCONS_00020848	=	AT2G05145.1	XLOC_011038	AT2G05145	TSS13695	2:3247002-3249357	217	-	5.15018	0	3.05736	54.752	23.7477	5.5625
TCONS_00006289	=	AT1G67792.3	XLOC_003408	AT1G67792	TSS4184	1:25417377-25420252	2679	-	0.438547	0.404451	0.281756	1.76295	0.323513	0.112095
TCONS_00006287	=	AT1G67792.1	XLOC_003408	AT1G67792	TSS4184	1:25417377-25420252	2778	-	2.85333	2.86341	1.94406	1.88876	2.44693	3.08642
TCONS_00006291	=	AT1G67792.4	XLOC_003408	AT1G67792	TSS4185	1:25417377-25420252	2144	-	0.30396	0.331189	0.764738	0.936613	1.11507	0.414501
TCONS_00006320	=	AT1G08963.1	XLOC_003418	AT1G08963	TSS4200	1:25477669-25480580	397	-	0	0	0.194064	0	0	1.87092
TCONS_00000809	=	AT1G04587.1	XLOC_000380	AT1G04587	TSS490	1:2295552-2299544	291	-	1.41243	2.03427	0	0.507298	9.69123	2.29046
TCONS_00043390	=	AT4G07095.1	XLOC_023020	AT4G07095	TSS28420	4:11941000-11946139	681	-	0	0	0.0184918	0	0	0.146134
TCONS_00009084	=	AT1G04767.1	XLOC_004756	AT1G04767	TSS5942	1:3302563-3303938	1041	-	0.217726	0.13016	0.257785	0.281122	0.266722	0.356203
TCONS_00009083	=	AT1G04763.1	XLOC_004755	AT1G04763	TSS5941	1:3302152-3302419	267	-	0	0	0	0	0	1.34392
TCONS_00000834	=	AT1G07728.2	XLOC_000395	AT1G07728	TSS505	1:2394800-2397399	2321	-	4.14118	4.28672	3.11187	3.21238	3.27683	3.81454
TCONS_00000833	=	AT1G07728.1	XLOC_000395	AT1G07728	TSS505	1:2394800-2397399	2415	-	2.31091	2.42147	2.46874	3.40902	2.88872	3.5462
TCONS_00023309	=	AT2G08675.1	XLOC_012387	AT2G08675	TSS15321	2:14647717-14648014	297	-	0	0	0	0	0	0.791035
TCONS_00020868	=	AT2G05205.1	XLOC_011056	AT2G05205	TSS13714	2:3334409-3335689	485	-	1.45679	1.68042	1.11816	6.85562	7.09386	3.68923
TCONS_00045976	=	AT5G01155.1	XLOC_024376	AT5G01155	TSS30130	5:1867196-1868244	477	-	0.282204	0.412756	0.215299	0.251804	3.01226	0.923251
TCONS_00023314	=	AT2G08680.1	XLOC_012390	AT2G08680	TSS15325	2:14665666-14668250	217	-	0	3.48154	6.34354	0	5.99198	4.0593
TCONS_00020872	=	AT2G05255.1	XLOC_011060	AT2G05255	TSS13718	2:3348002-3352228	333	-	0.424283	0.941788	0.854609	6.85284	1.5509	6.1458
TCONS_00023326	=	AT2G08695.1	XLOC_012397	AT2G08695	TSS15336	2:14726799-14731534	208	-	0	0	0	11.5818	0	0
TCONS_00054222	=	AT5G03375.1	XLOC_028725	AT5G03375	TSS35507	5:7307893-7313780	283	-	36.5436	40.0964	46.7374	40.075	17.6857	41.2806
TCONS_00004046	=	AT1G07167.1	XLOC_002113	AT1G07167	TSS2629	1:16416061-16417928	710	-	1.34511	0.774304	4.0978	0.685475	0.984729	3.16616
TCONS_00004047	=	AT1G07173.1	XLOC_002114	AT1G07173	TSS2630	1:16416061-16417928	233	-	2.01136	0	5.48911	3.91031	0	0
TCONS_00045949	=	AT5G01125.1	XLOC_024362	AT5G01125	TSS30114	5:1795293-1804492	340	-	0.111324	0	0	0	0	0
TCONS_00023172	=	AT2G08595.1	XLOC_012320	AT2G08595	TSS15235	2:14234025-14238877	453	-	0.439546	0.125742	0.619915	0.057259	0.33058	0.18127
TCONS_00008965	=	AT1G04697.1	XLOC_004703	AT1G04697	TSS5870	1:3031045-3035396	643	-	0	0.160577	0	0	0	0
TCONS_00000708	=	AT1G04497.1	XLOC_000342	AT1G04497	TSS432	1:2055744-2067483	308	-	0.202931	0.375052	0.367764	0	0	0.323057
TCONS_00025785	=	AT3G02105.1	XLOC_013649	AT3G02105	TSS16907	3:2782124-2793547	200	-	122.116	68.8451	89.8381	179.027	78.0327	111.944
TCONS_00000707	=	AT1G04493.1	XLOC_000341	AT1G04493	TSS431	1:2055744-2067483	314	-	0.843156	0	0.548058	0	0	2.05783
TCONS_00023190	=	AT2G33815.1	XLOC_012335	AT2G33815	TSS15252	2:14305000-14306072	951	-	1.3325	3.04179	1.76079	2.01214	1.79781	2.55329
TCONS_00023191	=	AT2G33815.2	XLOC_012335	AT2G33815	TSS15252	2:14305000-14306072	969	-	2.26154	2.27164	2.50785	0.198235	0.878424	0.516738
TCONS_00023199	=	AT2G08635.1	XLOC_012339	AT2G08635	TSS15257	2:14311711-14320714	518	-	19.4905	21.6672	17.0856	11.6775	14.795	13.4981
TCONS_00008993	=	AT1G04707.1	XLOC_004715	AT1G04707	TSS5889	1:3111693-3116699	874	-	0.663101	0.462226	0.903207	0.124034	0.304677	0.207948
TCONS_00003310	=	AT1G30282.1	XLOC_001687	AT1G30282	TSS2131	1:10662607-10664763	1314	-	1.76726	1.40907	3.70486	0.376396	0.198738	2.97206
TCONS_00003311	=	AT1G30282.2	XLOC_001687	AT1G30282	TSS2132	1:10662607-10664763	222	-	18.5525	11.2587	51.8075	0	7.49334	23.4957
TCONS_00025847	=	AT3G02225.1	XLOC_013679	AT3G02225	TSS16943	3:2971812-2976318	430	-	0.588003	0.173662	0	0.0819007	0.258484	1.777
TCONS_00000774	=	AT1G04567.1	XLOC_000366	AT1G04567	TSS467	1:2215215-2219649	396	-	0.8887	2.62368	0.775124	0.288541	0.0981539	0.208518
TCONS_00048405	=	AT5G05235.1	XLOC_025669	AT5G05235	TSS31721	5:13741145-13741397	252	-	0	0.93219	0	0	0	0
TCONS_00000761	=	AT1G04563.1	XLOC_000360	AT1G04563	TSS460	1:2184317-2188734	249	-	1.67361	0	0	0	0	0
TCONS_00020831	=	AT2G05075.1	XLOC_011023	AT2G05075	TSS13680	2:2930783-2931313	530	-	2.74148	2.66511	1.96568	1.88992	3.06133	2.4022
TCONS_00009014	=	AT1G04723.1	XLOC_004729	AT1G04723	TSS5905	1:3171904-3180736	557	-	0.0441596	0.065493	0.258006	0.208512	0.204943	0.0582675
TCONS_00000807	=	AT1G04583.1	XLOC_000378	AT1G04583	TSS488	1:2294565-2295489	600	-	0.0651031	0.0244246	0	0.410086	0.240771	0
TCONS_00045888	=	AT5G05435.2	XLOC_024322	AT5G05435	TSS30068	5:1605274-1607738	876	-	2.47733	2.98874	3.49096	2.13508	3.16743	7.23886
TCONS_00045890	=	AT5G05435.4	XLOC_024322	AT5G05435	TSS30068	5:1605274-1607738	979	-	0.395673	0.494937	0.473999	0.847138	1.02578	1.25027
TCONS_00045892	=	AT5G05435.6	XLOC_024322	AT5G05435	TSS30068	5:1605274-1607738	1016	-	0.405966	0.250864	0.139293	0.812046	0.20868	0.622026
TCONS_00045889	=	AT5G05435.3	XLOC_024322	AT5G05435	TSS30068	5:1605274-1607738	775	-	0.838751	0.873391	1.18734	1.10413	0.929562	1.66405
TCONS_00045887	=	AT5G05435.1	XLOC_024322	AT5G05435	TSS30068	5:1605274-1607738	1248	-	0.360602	0.185508	0.286788	0.162004	0.123641	0.000949672
TCONS_00045891	=	AT5G05435.5	XLOC_024322	AT5G05435	TSS30068	5:1605274-1607738	1141	-	0.221119	0.403308	0.25408	3.85044e-05	0.295101	0.511829
TCONS_00050797	=	AT5G08715.1	XLOC_026983	AT5G08715	TSS33322	5:23309142-23309345	203	-	0	0	0	0	0	5.37914
TCONS_00015670	=	AT2G04145.1	XLOC_008262	AT2G04145	TSS10300	2:388054-390454	280	-	9.36782	13.1314	14.2799	0	1.9967	4.78522
TCONS_00020017	=	AT2G09665.1	XLOC_010588	AT2G09665	TSS13154	2:18855674-18859278	1010	-	0.155297	0.145995	0.151174	0.0533767	0.0127421	0.22429
TCONS_00028322	=	AT3G05845.1	XLOC_014943	AT3G05845	TSS18518	3:11470373-11470833	343	-	7.24249	13.6573	17.0125	4.90295	1.71647	12.335
TCONS_00020001	=	AT2G45685.1	XLOC_010580	AT2G45685	TSS13143	2:18820241-18821944	1680	-	7.69243	8.58831	15.2078	16.6146	16.0868	23.1672
TCONS_00003220	=	AT1G06257.1	XLOC_001633	AT1G06257	TSS2062	1:10301376-10302099	342	-	0.30285	1.71541	2.15991	0	0	2.42132
TCONS_00056729	=	AT5G07895.1	XLOC_030183	AT5G07895	TSS37241	5:21204990-21207716	200	-	13.5796	5.10488	0	0	0	0
TCONS_00055067	=	AT5G36002.3	XLOC_029195	AT5G36002	TSS36076	5:14139939-14143436	1453	-	0	0.00144149	0.0019324	0	0.318918	2.40254e-05
TCONS_00055065	=	AT5G36002.1	XLOC_029195	AT5G36002	TSS36075	5:14139939-14143436	1445	-	1.26289	1.0543	0.552203	1.97284	1.01092	0.936092
TCONS_00039910	=	AT4G08505.1	XLOC_021232	AT4G08505	TSS26178	4:15239723-15242987	520	-	0.736	0.65857	0.520153	0.372405	1.87609	0.892591
TCONS_00003234	=	AT1G06287.1	XLOC_001646	AT1G06287	TSS2076	1:10327137-10329121	303	-	0	0	0	0	0	0.344077
TCONS_00005516	=	AT1G60545.2	XLOC_002971	AT1G60545	TSS3641	1:22302305-22305242	2493	-	0.310069	0.338887	0.187269	0	0.0897508	0.117142
TCONS_00005517	=	AT1G60545.3	XLOC_002971	AT1G60545	TSS3641	1:22302305-22305242	2508	-	0.409931	0.620753	0.235839	0	0.334104	0.333537
TCONS_00005515	=	AT1G60545.1	XLOC_002971	AT1G60545	TSS3641	1:22302305-22305242	2577	-	2.81094	3.2857	2.87984	3.37605	3.64721	3.80561
TCONS_00005518	=	AT1G60545.4	XLOC_002971	AT1G60545	TSS3642	1:22302305-22305242	354	-	0.622338	0	0.0915819	0	0.28715	0
TCONS_00045094	=	AT4G09575.1	XLOC_023897	AT4G09575	TSS29539	4:17706330-17707283	387	-	0.541808	0.34701	0.217433	0.232323	0	0
TCONS_00045083	=	AT4G37553.2	XLOC_023890	AT4G37553	TSS29530	4:17646407-17650067	746	-	1.85091	1.44387	0.94762	3.16125	3.56072	3.04467
TCONS_00045086	=	AT4G37553.4	XLOC_023890	AT4G37553	TSS29532	4:17646407-17650067	422	-	0.318632	0	0	0	0	0.427504
TCONS_00045082	=	AT4G37553.1	XLOC_023890	AT4G37553	TSS29531	4:17646407-17650067	1416	-	0.137759	0.207543	0.110085	0.0988937	0.0180748	0.237955
TCONS_00045085	=	AT4G37553.3	XLOC_023890	AT4G37553	TSS29532	4:17646407-17650067	1137	-	0.0180875	0.0253249	0.0141231	0	0.14416	0
TCONS_00025758	=	AT3G02085.1	XLOC_013634	AT3G02085	TSS16887	3:2706533-2709949	374	-	0.198081	0	0	0.0988876	0	0
TCONS_00042532	=	AT4G06335.1	XLOC_022598	AT4G06335	TSS27890	4:8984786-8986135	435	-	0	0.258407	0	0	0	0.157639
TCONS_00000664	=	AT1G04467.1	XLOC_000327	AT1G04467	TSS409	1:1965839-1969656	472	-	0.447815	1.07536	2.1087	0.0975762	0.421128	2.08231
TCONS_00039984	=	AT4G08595.1	XLOC_021263	AT4G08595	TSS26219	4:15457622-15458804	302	-	0	0.642411	0	0.962056	0	0
TCONS_00042506	=	AT4G06330.1	XLOC_022586	AT4G06330	TSS27875	4:8859722-8860141	419	-	0.259497	0	0	0	0	0
TCONS_00000677	=	AT1G04477.1	XLOC_000332	AT1G04477	TSS415	1:1989478-1992228	384	-	1.80204	2.17189	1.96388	3.52457	4.20385	5.28668
TCONS_00009956	=	AT1G05317.1	XLOC_005194	AT1G05317	TSS6509	1:6100960-6105347	579	-	0.0423247	0.190422	0.0277362	1.83674	1.67322	0.111092
TCONS_00055011	=	AT5G05215.1	XLOC_029161	AT5G05215	TSS36038	5:13693372-13693861	238	-	0	0	0	4.50749	0	0
TCONS_00032456	=	AT3G03165.1	XLOC_017173	AT3G03165	TSS21265	3:5380309-5380726	417	-	2.77703	3.80543	3.07529	4.48006	5.87508	2.75325
TCONS_00042379	=	AT4G06210.1	XLOC_022532	AT4G06210	TSS27805	4:8422172-8426575	825	-	0	0.239869	0.176351	0	0	0.0199305
TCONS_00017998	=	AT2G08320.1	XLOC_009559	AT2G08320	TSS11857	2:12516290-12516881	591	-	0.299641	0.356275	0	0	0.0330636	0
TCONS_00015600	=	AT2G03895.1	XLOC_008225	AT2G03895	TSS10253	2:79778-85258	214	-	284.177	335.147	352.629	309.07	136.446	230.301
TCONS_00009961	=	AT1G05333.1	XLOC_005198	AT1G05333	TSS6514	1:6130024-6135345	462	-	0.0535075	0	0	0.245142	0	0
TCONS_00015629	=	AT2G03995.1	XLOC_008239	AT2G03995	TSS10272	2:193163-199280	380	-	1.55243	2.48679	2.00222	3.48767	3.42078	4.60876
TCONS_00039877	=	AT4G31248.1	XLOC_021219	AT4G31248	TSS26161	4:15178924-15181937	1672	-	2.28527	2.86757	3.10933	1.666	1.97052	3.48604
TCONS_00032496	=	AT3G03295.1	XLOC_017197	AT3G03295	TSS21291	3:5554196-5555789	212	-	38.1891	52.7508	50.523	32.049	91.9375	52.9819
TCONS_00005463	=	AT1G08273.1	XLOC_002942	AT1G08273	TSS3603	1:22026461-22030289	495	-	5.00079	5.21629	3.78032	0.943297	1.14325	2.399
TCONS_00032490	=	AT3G03265.1	XLOC_017193	AT3G03265	TSS21286	3:5505359-5508414	445	-	6.72345	7.21495	11.4584	1.39017	0.675717	6.42339
TCONS_00050664	=	AT5G08465.1	XLOC_026910	AT5G08465	TSS33233	5:22792729-22793272	543	-	0	0	0.125425	0	0	0
TCONS_00003170	=	AT1G06217.1	XLOC_001610	AT1G06217	TSS2030	1:10136245-10139228	432	-	0	0	0.146227	0.1703	0	0
TCONS_00015647	=	AT2G04065.1	XLOC_008249	AT2G04065	TSS10284	2:278123-282123	324	-	0.320742	0.846794	1.51091	0.535837	0	1.59402
TCONS_00018033	=	AT2G08340.1	XLOC_009576	AT2G08340	TSS11877	2:12616377-12618899	636	-	117.498	123.423	43.7847	155.449	225.032	25.809
TCONS_00028284	=	AT3G05695.1	XLOC_014918	AT3G05695	TSS18488	3:11087993-11088335	342	-	0.744801	0	0	0	0.362956	0
TCONS_00045068	=	AT4G37432.2	XLOC_023880	AT4G37432	TSS29519	4:17596972-17598958	1546	-	0.19696	0.125211	0.105429	0.215075	0.294405	0.31743
TCONS_00045067	=	AT4G37432.1	XLOC_023880	AT4G37432	TSS29519	4:17596972-17598958	1957	-	0.0110424	0.035509	0.0316422	0.0468005	0.0434352	0.152172
TCONS_00019990	=	AT2G09650.1	XLOC_010573	AT2G09650	TSS13135	2:18756470-18772906	251	-	5.45778	9.57722	10.5559	8.37422	1.23705	6.59907
TCONS_00019989	=	AT2G09645.1	XLOC_010572	AT2G09645	TSS13134	2:18756470-18772906	200	-	13.01	38.2551	16.9803	38.0993	0	14.1956
TCONS_00018044	=	AT2G08350.1	XLOC_009581	AT2G08350	TSS11882	2:12638283-12642387	520	-	0.749529	1.43891	1.02233	1.64534	2.698	1.51442
TCONS_00042407	=	AT4G06235.1	XLOC_022537	AT4G06235	TSS27812	4:8459430-8460149	423	-	0.328053	0.915642	0.769136	0.953106	0.816935	1.21626
TCONS_00045049	=	AT4G37225.2	XLOC_023868	AT4G37225	TSS29504	4:17516209-17517587	548	-	0.0742902	0	0.158645	0	0	0.0277917
TCONS_00045048	=	AT4G37225.1	XLOC_023868	AT4G37225	TSS29504	4:17516209-17517587	611	-	0.0974062	0.247979	0.294157	0.0290968	0	1.04553e-05
TCONS_00049102	=	AT5G06395.1	XLOC_026091	AT5G06395	TSS32222	5:17166701-17172800	884	-	64.6097	70.0962	60.0061	93.8859	96.5478	65.3128
TCONS_00032385	=	AT3G03075.1	XLOC_017139	AT3G03075	TSS21219	3:5138683-5143104	388	-	0	0.104995	0	0	0.125391	0
TCONS_00032377	=	AT3G03025.1	XLOC_017131	AT3G03025	TSS21211	3:5111872-5119060	482	-	1.39721	0.774583	3.00705	0.80557	0.719506	4.88355
TCONS_00032380	=	AT3G03045.1	XLOC_017134	AT3G03045	TSS21214	3:5125408-5126398	271	-	0.310904	0	0	0	0	0
TCONS_00044965	=	AT4G09315.1	XLOC_023820	AT4G09315	TSS29445	4:17217087-17217401	314	-	0.639758	0	0	0	0	0
TCONS_00009867	=	AT1G05287.1	XLOC_005159	AT1G05287	TSS6457	1:5837498-5841745	393	-	0.0749113	0.119155	0	0	0.283033	0.609897
TCONS_00032400	=	AT3G03095.1	XLOC_017148	AT3G03095	TSS21231	3:5179357-5181586	754	-	0.593949	1.29541	0.443817	1.75267	3.85679	1.56479
TCONS_00056586	=	AT5G07705.1	XLOC_030103	AT5G07705	TSS37143	5:20643103-20643339	236	-	0	1.84666	0	10.2365	0	0
TCONS_00032390	=	AT3G03085.1	XLOC_017144	AT3G03085	TSS21224	3:5156174-5156420	246	-	0	1.23792	1.15869	0	0	0
TCONS_00038992	=	AT4G07235.1	XLOC_020783	AT4G07235	TSS25604	4:12501476-12501897	421	-	0.0882057	0.225796	0	0	0	0
TCONS_00009877	=	AT1G05293.1	XLOC_005163	AT1G05293	TSS6462	1:5854092-5858550	279	-	0	0	0	0	0	0.653899
TCONS_00032412	=	AT3G03125.1	XLOC_017155	AT3G03125	TSS21240	3:5248892-5254562	595	-	0	0.0924361	0.0819929	0.0323415	0.226653	0.0238008
TCONS_00034683	=	AT3G08045.1	XLOC_018487	AT3G08045	TSS22816	3:18229746-18234391	291	-	0	0	0.3121	0	0	2.61541
TCONS_00015580	=	AT1G09997.1	XLOC_008216	AT1G09997	TSS10241	1:30410584-30419047	380	-	0	0.222912	0.221037	0.324528	0	0.250812
TCONS_00054973	=	AT5G05125.1	XLOC_029138	AT5G05125	TSS36010	5:13099668-13100086	256	-	0.653328	1.28173	0	0	0	0
TCONS_00015573	=	AT1G09993.1	XLOC_008211	AT1G09993	TSS10234	1:30397127-30400399	633	-	1.33356	1.11049	1.16817	0.668515	2.2372	2.16514
TCONS_00026587	=	AT3G03195.1	XLOC_014065	AT3G03195	TSS17432	3:5393450-5397040	222	-	0	1.89651	0	0	0	0
TCONS_00037068	=	AT4G05315.1	XLOC_019753	AT4G05315	TSS24352	4:4971299-4971907	427	-	0	0	0.181877	0	0	0
TCONS_00051611	=	AT5G09205.1	XLOC_027386	AT5G09205	TSS33834	5:25794375-25794789	299	-	0	0	0.350446	0	0	0
TCONS_00012225	=	AT1G07587.1	XLOC_006446	AT1G07587	TSS8031	1:18400002-18405681	620	-	0.546068	0.611471	1.00776	0.136708	0.162804	0.725027
TCONS_00049045	=	AT5G06295.1	XLOC_026058	AT5G06295	TSS32183	5:16915727-16921596	395	-	0.285416	0.0960006	0.615739	0	0	0.0822381
TCONS_00051614	=	AT5G64572.1	XLOC_027388	AT5G64572	TSS33836	5:25809974-25813648	1366	-	8.04353	9.02347	5.23334	3.74402	3.38694	12.1372
TCONS_00004007	=	AT1G07143.1	XLOC_002093	AT1G07143	TSS2606	1:16131686-16132318	632	-	1.53665	0.758896	0.911894	0.191242	0.0419832	0.368426
TCONS_00037098	=	AT4G05405.1	XLOC_019769	AT4G05405	TSS24370	4:5252639-5256778	637	-	0.211436	0.199524	0.363242	0	0	0
TCONS_00034593	=	AT3G07875.1	XLOC_018436	AT3G07875	TSS22754	3:17797627-17800373	1393	-	0.830523	0.489023	1.13728	0.287562	0.292561	1.49323
TCONS_00032319	=	AT3G02945.1	XLOC_017101	AT3G02945	TSS21173	3:4856536-4856923	346	-	0.82418	0.369022	0.472436	0	0.275728	0.401906
TCONS_00026605	=	AT3G03215.1	XLOC_014070	AT3G03215	TSS17440	3:5443080-5445329	259	-	21.7895	57.1341	12.7344	29.2806	12.7957	16.9495
TCONS_00049025	=	AT5G06285.1	XLOC_026041	AT5G06285	TSS32164	5:16837331-16842493	467	-	18.9066	14.3583	5.99483	9.33264	10.0118	3.33088
TCONS_00014714	=	AT1G09383.1	XLOC_007783	AT1G09383	TSS9682	1:27611353-27612815	298	-	6.60575	8.06653	9.33817	10.6971	13.5627	5.53554
TCONS_00038955	=	AT4G07190.1	XLOC_020766	AT4G07190	TSS25582	4:12419393-12421515	570	-	12.8026	12.3113	13.1974	4.66496	4.69783	10.6971
TCONS_00034604	=	AT3G07925.1	XLOC_018444	AT3G07925	TSS22763	3:17891133-17894162	630	-	22.7796	24.0399	17.1385	38.2332	37.2213	23.724
TCONS_00026636	=	AT3G03275.1	XLOC_014085	AT3G03275	TSS17459	3:5505359-5508414	282	-	0.378937	0	1.15442	2.37345	0	0.556886
TCONS_00022136	=	AT2G08120.1	XLOC_011809	AT2G08120	TSS14590	2:10712605-10724106	522	-	0.232175	0.0846487	0.492735	0.231187	0.267175	0.123058
TCONS_00009817	=	AT1G05243.1	XLOC_005138	AT1G05243	TSS6429	1:5668383-5673600	499	-	1.47054	1.79941	1.56547	1.47775	0.545165	1.11113
TCONS_00026618	=	AT3G03225.1	XLOC_014081	AT3G03225	TSS17451	3:5480415-5485187	1514	-	0.0212512	0.0592788	0.110321	0.0687148	0	0.0932301
TCONS_00038983	=	AT4G07195.1	XLOC_020776	AT4G07195	TSS25597	4:12466116-12471261	534	-	1.34143	1.89023	1.68216	0.639552	1.09333	1.35332
TCONS_00012268	=	AT1G07603.1	XLOC_006464	AT1G07603	TSS8053	1:18517585-18521781	600	-	0.0909818	0.0922405	0.164262	0	0	0.0836349
TCONS_00051626	=	AT5G09235.1	XLOC_027395	AT5G09235	TSS33843	5:25857697-25858537	437	-	0.291163	0	0	0	0	0
TCONS_00009831	=	AT1G05253.1	XLOC_005143	AT1G05253	TSS6434	1:5722890-5727406	373	-	24.1075	32.8688	36.4992	12.2322	12.0324	15.8641
TCONS_00004299	=	AT1G48315.3	XLOC_002280	AT1G48315	TSS2818	1:17854059-17855960	1390	-	0	0.0178491	0.036664	0.125055	0	0
TCONS_00004297	=	AT1G48315.1	XLOC_002280	AT1G48315	TSS2818	1:17854059-17855960	1566	-	0.246288	0.138793	0.119625	0.0999695	0.0653066	0.0736538
TCONS_00004300	=	AT1G48315.4	XLOC_002280	AT1G48315	TSS2818	1:17854059-17855960	1059	-	0.577468	0.592434	0.510335	0.229545	0.178069	1.19826
TCONS_00004301	=	AT1G48315.5	XLOC_002280	AT1G48315	TSS2818	1:17854059-17855960	963	-	0.866207	0.387347	0.425866	1.39846	0.670881	0.508637
TCONS_00004298	=	AT1G48315.2	XLOC_002280	AT1G48315	TSS2818	1:17854059-17855960	855	-	0.0465207	0.118814	0.198977	0	0.0597149	0.117522
TCONS_00034935	=	AT3G51238.1	XLOC_018624	AT3G51238	TSS22980	3:19025109-19026872	1670	-	0.0213393	0	0.00635941	0	0	0.0987791
TCONS_00026997	=	AT3G03785.1	XLOC_014262	AT3G03785	TSS17685	3:6501667-6509343	241	-	13.1299	7.16354	16.0226	1.77417	1.78683	7.50564
TCONS_00029397	=	AT3G08245.1	XLOC_015591	AT3G08245	TSS19284	3:19332010-19332597	442	-	0.0644673	0.330029	0.0449535	0	0	0
TCONS_00010192	=	AT1G05517.1	XLOC_005317	AT1G05517	TSS6670	1:6941872-6942155	283	-	0.293628	0	0	0	4.63872	0
TCONS_00015080	=	AT1G09673.1	XLOC_007976	AT1G09673	TSS9931	1:28814433-28823727	1349	-	0.26381	0.126034	0.38723	0.24197	0.155195	0.140555
TCONS_00015070	=	AT1G09647.1	XLOC_007970	AT1G09647	TSS9924	1:28785164-28785372	208	-	10.3048	13.2791	8.71597	14.646	22.6117	54.3634
TCONS_00039312	=	AT4G26542.1	XLOC_020938	AT4G26542	TSS25813	4:13394446-13398307	2764	-	7.65653	6.63508	9.46975	1.81455	0.380035	8.88745
TCONS_00032675	=	AT3G03675.1	XLOC_017305	AT3G03675	TSS21422	3:6305409-6310684	269	-	0.802491	0	0	0	0	0.668618
TCONS_00027018	=	AT3G19002.1	XLOC_014274	AT3G19002	TSS17699	3:6553439-6555825	1364	-	1.31782	1.10334	2.09952	1.74306	1.00949	1.65006
TCONS_00051985	=	AT5G09925.1	XLOC_027573	AT5G09925	TSS34076	5:26939158-26946377	280	-	0.726344	4.35814	0.973812	1.86614	0	0.596335
TCONS_00051973	=	AT5G67488.1	XLOC_027570	AT5G67488	TSS34072	5:26933871-26934952	916	-	0	0	0	0.124861	0.000184326	0
TCONS_00051974	=	AT5G67488.2	XLOC_027570	AT5G67488	TSS34072	5:26933871-26934952	643	-	0.0431735	0.0934886	0.197356	0.0301964	0.0348916	0.164364
TCONS_00051975	=	AT5G67488.3	XLOC_027570	AT5G67488	TSS34072	5:26933871-26934952	921	-	0.086211	0.0795217	0.138761	0.0625	0.117546	0.0820672
TCONS_00015086	=	AT1G76878.1	XLOC_007982	AT1G76878	TSS9937	1:28865304-28868258	2954	-	0.231924	0.246818	0.343474	0.0906831	0.0696369	0.517503
TCONS_00015084	=	AT1G09677.1	XLOC_007980	AT1G09677	TSS9935	1:28847870-28855750	525	-	1.12813	1.35566	0.865007	0.607566	0.88188	1.29851
TCONS_00012599	=	AT1G07877.1	XLOC_006669	AT1G07877	TSS8295	1:19924659-19931494	594	-	0.430303	0.429681	0.72882	0.634556	1.52165	0.388061
TCONS_00007379	=	AT1G09753.1	XLOC_004002	AT1G09753	TSS4928	1:29208881-29209127	246	-	0	0	4.55379	0	0	0
TCONS_00018281	=	AT2G08460.1	XLOC_009707	AT2G08460	TSS12041	2:13504371-13505361	956	-	2.12241	1.73692	1.64495	1.6445	1.78673	1.3497
TCONS_00018280	=	AT2G08445.1	XLOC_009706	AT2G08445	TSS12040	2:13503211-13503920	421	-	4.73022	4.0792	3.04498	4.47562	4.00002	1.35037
TCONS_00007422	=	AT1G77992.1	XLOC_004016	AT1G77992	TSS4950	1:29317766-29323358	686	-	1.79943	2.40449	2.6467	1.48476	1.91386	2.41529
TCONS_00010241	=	AT1G05557.1	XLOC_005343	AT1G05557	TSS6698	1:7094007-7097147	659	-	0.0189211	0	0.055041	0	0.200797	0.299505
TCONS_00018272	=	AT2G08440.1	XLOC_009700	AT2G08440	TSS12033	2:13436484-13439923	294	-	0	0.574624	0	0.889263	2.19656	0
TCONS_00010240	=	AT1G05553.1	XLOC_005342	AT1G05553	TSS6697	1:7090940-7093593	481	-	4.08859	4.35872	2.50585	5.09048	10.8495	3.97912
TCONS_00031885	=	AT3G02405.1	XLOC_016886	AT3G02405	TSS20898	3:3588320-3589807	385	-	0.0744955	0.114188	0	0	0	0
TCONS_00037310	=	AT4G05785.1	XLOC_019912	AT4G05785	TSS24530	4:6475983-6479171	237	-	2.07312	6.4031	0	0	0	3.81983
TCONS_00029312	=	AT3G08200.1	XLOC_015550	AT3G08200	TSS19232	3:19080104-19080442	338	-	0	0	0	0	0	0.167446
TCONS_00014999	=	AT1G09607.1	XLOC_007934	AT1G09607	TSS9878	1:28568367-28568677	310	-	0	0.548677	0	0	0	0
TCONS_00049331	=	AT5G06635.1	XLOC_026219	AT5G06635	TSS32371	5:18109979-18111813	202	-	0	0	0	0	0	5.32726
TCONS_00006591	=	AT1G09167.1	XLOC_003572	AT1G09167	TSS4398	1:26502908-26506672	299	-	1.84222	0.669064	0.895167	1.31441	2.09278	0.302905
TCONS_00012501	=	AT1G07813.1	XLOC_006611	AT1G07813	TSS8225	1:19568587-19572204	389	-	0.0910736	0.0852634	0.157711	0	0.254389	0
TCONS_00037336	=	AT4G05810.1	XLOC_019932	AT4G05810	TSS24552	4:6607796-6614887	234	-	0	0	3.57374	0	0	0
TCONS_00054583	=	AT5G03835.1	XLOC_028893	AT5G03835	TSS35726	5:8530914-8535043	290	-	2.75719	1.12751	4.14221	1.06602	0.594024	2.13759
TCONS_00015032	=	AT1G09617.1	XLOC_007950	AT1G09617	TSS9900	1:28639452-28646721	700	-	0.651544	0.794836	0.962025	0.290654	0.41246	0.107553
TCONS_00051968	=	AT5G09915.1	XLOC_027566	AT5G09915	TSS34068	5:26906674-26906943	269	-	0	0	0	1.22934	0	0
TCONS_00034930	=	AT3G08185.1	XLOC_018619	AT3G08185	TSS22975	3:19012641-19013115	429	-	0	0	0.123825	0	0	0.171007
TCONS_00029391	=	AT3G08235.1	XLOC_015588	AT3G08235	TSS19280	3:19323157-19325895	208	-	0	5.69999	0	0	0	0
TCONS_00029373	=	AT3G08225.1	XLOC_015582	AT3G08225	TSS19271	3:19301777-19304861	459	-	0.700692	1.11361	0.115469	0.671759	3.24466	0.848421
TCONS_00009303	=	AT1G04913.1	XLOC_004868	AT1G04913	TSS6089	1:4010756-4014688	434	-	0.38783	0.197076	0.282665	0.31759	0.546754	0.136538
TCONS_00004205	=	AT1G07367.1	XLOC_002219	AT1G07367	TSS2749	1:17388988-17389500	505	-	2.43246	1.72469	2.01287	2.44719	4.25006	0.664375
TCONS_00006549	=	AT1G09127.1	XLOC_003549	AT1G09127	TSS4370	1:26355787-26357731	392	-	0	0.107508	0	0	0	0
TCONS_00043607	=	AT4G07275.1	XLOC_023136	AT4G07275	TSS28563	4:12658432-12670222	316	-	39.8761	30.251	84.3132	32.2988	7.29127	52.0687
TCONS_00048617	=	AT5G05695.1	XLOC_025791	AT5G05695	TSS31868	5:15312332-15312557	225	-	0	0	0	0	8.62732	0
TCONS_00046226	=	AT5G01535.1	XLOC_024498	AT5G01535	TSS30287	5:2641393-2650125	254	-	12.566	6.28258	6.72693	4.20654	3.90088	13.3892
TCONS_00051909	=	AT5G09695.1	XLOC_027524	AT5G09695	TSS34022	5:26645117-26645436	319	-	0	0	0	0	1.8519	0
TCONS_00051908	=	AT5G09685.1	XLOC_027523	AT5G09685	TSS34021	5:26636588-26640912	246	-	56.8578	95.5551	82.3541	59.2971	70.2231	51.7124
TCONS_00009328	=	AT1G04927.1	XLOC_004885	AT1G04927	TSS6109	1:4121284-4125651	409	-	0.223046	0.934796	0.852588	0.347218	1.15785	0.318571
TCONS_00054474	=	AT5G03695.1	XLOC_028852	AT5G03695	TSS35668	5:8221370-8222930	539	-	0.979804	0.762641	1.04555	3.65414	2.4545	6.0836
TCONS_00014973	=	AT1G75891.1	XLOC_007919	AT1G75891	TSS9860	1:28492943-28495246	1278	-	0.070331	0.0584524	0.0965429	0.00897438	0.0264737	0.014423
TCONS_00051904	=	AT5G09675.1	XLOC_027519	AT5G09675	TSS34017	5:26613887-26614308	421	-	0	0.17025	0.123304	0	0.387224	0
TCONS_00051901	=	AT5G09665.1	XLOC_027516	AT5G09665	TSS34014	5:26603002-26607012	242	-	7.12903	2.99653	0	0	0	0
TCONS_00046200	=	AT5G01455.1	XLOC_024482	AT5G01455	TSS30267	5:2549037-2555911	302	-	0	0.378026	1.21525	0	0	0
TCONS_00051884	=	AT5G09635.1	XLOC_027510	AT5G09635	TSS34005	5:26581122-26583426	204	-	7.00893	10.8117	0	0	0	0
TCONS_00023412	=	AT2G08740.1	XLOC_012442	AT2G08740	TSS15392	2:14988436-14990935	297	-	4.00539	9.25317	9.66863	4.41817	4.91372	13.7368
TCONS_00023410	=	AT2G35637.2	XLOC_012441	AT2G35637	TSS15390	2:14982533-14984339	1763	-	0.111005	0.0420956	0.132013	0.154065	0.00827689	0.480797
TCONS_00023409	=	AT2G35637.1	XLOC_012441	AT2G35637	TSS15390	2:14982533-14984339	1524	-	0.0342962	0.0645673	0.0658007	0	0	0.182274
TCONS_00023411	=	AT2G35637.3	XLOC_012441	AT2G35637	TSS15391	2:14982533-14984339	1149	-	0.0143605	0.0891221	0.127991	0.0176322	0.0138935	0.0291858
TCONS_00009209	=	AT1G04833.1	XLOC_004818	AT1G04833	TSS6027	1:3681678-3684169	2348	-	12.5327	16.0807	9.51191	35.3089	51.7728	13.81
TCONS_00035819	=	AT3G09145.1	XLOC_019077	AT3G09145	TSS23531	3:21714910-21717997	345	-	1.44094	0.401957	0.533151	0.414167	1.49415	0
TCONS_00043550	=	AT4G07200.1	XLOC_023108	AT4G07200	TSS28529	4:12472491-12472966	475	-	0.446854	0.626241	0.536824	0.958842	2.46055	0.221553
TCONS_00031740	=	AT3G02275.1	XLOC_016816	AT3G02275	TSS20804	3:3134872-3139169	241	-	29.1403	18.807	14.1408	9.92229	17.5595	25.6207
TCONS_00026029	=	AT3G02425.1	XLOC_013783	AT3G02425	TSS17070	3:3620709-3622637	359	-	0	0	0	0	0.168286	0
TCONS_00046089	=	AT5G01315.1	XLOC_024426	AT5G01315	TSS30194	5:2204205-2209556	545	-	11.8029	13.1645	14.2017	4.30193	2.52832	8.24929
TCONS_00006463	=	AT1G09053.1	XLOC_003501	AT1G09053	TSS4308	1:26038904-26042741	1647	-	32.2297	31.5815	15.9448	18.9603	18.6243	6.68416
TCONS_00040271	=	AT4G08935.1	XLOC_021390	AT4G08935	TSS26383	4:16340906-16344818	202	-	45.2641	108.024	3.62493	14.0147	71.8	3.07069
TCONS_00037589	=	AT4G05995.1	XLOC_020065	AT4G05995	TSS24717	4:7592499-7592885	386	-	0	0.120762	0	0	0	0.120309
TCONS_00020962	=	AT2G05675.1	XLOC_011133	AT2G05675	TSS13794	2:4871214-4871819	388	-	0.337383	0.221418	0.292731	0	0	0.196286
TCONS_00020968	=	AT2G05695.1	XLOC_011139	AT2G05695	TSS13800	2:5009532-5009872	340	-	0	0.14617	0.494333	0	0	0.230477
TCONS_00037645	=	AT4G06065.1	XLOC_020093	AT4G06065	TSS24750	4:7809069-7809438	369	-	0	0	0	0	0.373937	0
TCONS_00009269	=	AT1G04853.1	XLOC_004844	AT1G04853	TSS6063	1:3874395-3877323	358	-	0.884024	1.01036	1.45021	0.693552	2.10987	1.07217
TCONS_00043598	=	AT4G07255.1	XLOC_023129	AT4G07255	TSS28555	4:12609372-12612219	330	-	1.37617	3.98108	5.86269	14.226	22.8207	18.0224
TCONS_00001023	=	AT1G09421.1	XLOC_000484	AT1G09421	TSS621	1:3038461-3041873	546	-	0.410959	0.32323	0.0806956	0.424178	0.268135	0.0671119
TCONS_00020981	=	AT2G05835.1	XLOC_011149	AT2G05835	TSS13811	2:5081721-5082662	389	-	0.239107	0.549002	0.371824	0.333512	0	0
TCONS_00043551	=	AT4G07205.1	XLOC_023109	AT4G07205	TSS28530	4:12475167-12475548	233	-	2.12988	5.96626	7.58701	59.3499	32.3302	2.13524
TCONS_00006499	=	AT1G09067.1	XLOC_003518	AT1G09067	TSS4333	1:26148020-26153600	241	-	16.2976	23.8871	20.9897	106.567	23.0501	24.5124
TCONS_00020970	=	AT2G05705.1	XLOC_011141	AT2G05705	TSS13802	2:5021919-5022199	280	-	0	0	0.47963	0	0	0
TCONS_00043557	=	AT4G07240.1	XLOC_023114	AT4G07240	TSS28536	4:12501476-12501897	203	-	4.16818	0	0	6.97734	0	0
TCONS_00009287	=	AT1G04883.1	XLOC_004858	AT1G04883	TSS6078	1:3967475-3971911	280	-	0	0	0.405164	0	0	0
TCONS_00009284	=	AT1G04873.1	XLOC_004855	AT1G04873	TSS6075	1:3948713-3957044	240	-	23.4592	45.2902	59.8768	51.4374	18.1136	15.2998
TCONS_00006502	=	AT1G69572.1	XLOC_003520	AT1G69572	TSS4335	1:26161527-26163715	1155	-	3.79038	3.82041	4.4737	1.61399	1.82167	4.53233
TCONS_00006503	=	AT1G69572.2	XLOC_003520	AT1G69572	TSS4335	1:26161527-26163715	1064	-	1.8188	0.996001	1.41975	3.78008	1.26616	3.89508
TCONS_00006504	=	AT1G69572.3	XLOC_003520	AT1G69572	TSS4335	1:26161527-26163715	501	-	1.04268	2.07082	1.91637	0.288387	0.829431	1.61685
TCONS_00025956	=	AT3G02365.1	XLOC_013734	AT3G02365	TSS17012	3:3318974-3337446	296	-	9.68215	5.45491	5.92971	5.53881	7.41742	16.674
TCONS_00040220	=	AT4G08825.1	XLOC_021364	AT4G08825	TSS26344	4:16169047-16174723	527	-	0.121031	0.0477359	0.249611	0	0.0719902	0.0932908
TCONS_00003429	=	AT1G06423.1	XLOC_001753	AT1G06423	TSS2212	1:11144771-11147547	246	-	4.55949	10.8351	3.3485	14.1333	23.9204	40.0216
TCONS_00023364	=	AT2G08710.1	XLOC_012412	AT2G08710	TSS15358	2:14826199-14826440	241	-	0	0	1.64948	0	0	0
TCONS_00003442	=	AT1G06433.1	XLOC_001762	AT1G06433	TSS2222	1:11197611-11198128	517	-	0.193266	0	0	0	0	0
TCONS_00040264	=	AT4G08915.1	XLOC_021384	AT4G08915	TSS26376	4:16321984-16322256	272	-	0	0	0	0	0	0.711109
TCONS_00035805	=	AT3G09135.1	XLOC_019068	AT3G09135	TSS23522	3:21648560-21650347	271	-	0.819848	2.54659	0	0	0	0
TCONS_00040231	=	AT4G08835.1	XLOC_021371	AT4G08835	TSS26353	4:16200214-16201007	793	-	0.32066	0.204126	0.624104	0.019121	0	0.189495
TCONS_00020175	=	AT2G09760.1	XLOC_010661	AT2G09760	TSS13245	2:19262656-19263193	537	-	0.0873248	0	0.105604	0.131466	0	0.0359356
TCONS_00045280	=	AT4G09815.1	XLOC_023983	AT4G09815	TSS29658	4:18240604-18248805	569	-	23.7172	27.2689	35.2786	20.5799	15.4507	24.6272
TCONS_00013245	=	AT1G08333.1	XLOC_007015	AT1G08333	TSS8719	1:22343584-22349317	228	-	3.92489	0	0	8.26615	3.33791	0
TCONS_00045245	=	AT4G38932.1	XLOC_023968	AT4G38932	TSS29639	4:18151826-18152597	771	-	36.1003	36.6652	29.0122	47.8893	49.3173	30.2443
TCONS_00042601	=	AT4G06395.1	XLOC_022638	AT4G06395	TSS27940	4:9260557-9266157	425	-	0	0	0.0787557	0.0717003	0.487722	0
TCONS_00018260	=	AT2G08435.2	XLOC_009691	AT2G08435	TSS12023	2:13378928-13386392	848	-	0.10353	0.238488	0.260886	0.248643	0.875412	0.67858
TCONS_00040170	=	AT4G08775.1	XLOC_021343	AT4G08775	TSS26315	4:16029208-16038324	387	-	0.0620672	0.746227	0	0.360519	0.204581	1.5537
TCONS_00040174	=	AT4G08785.1	XLOC_021345	AT4G08785	TSS26317	4:16049572-16056611	451	-	3.64128	3.42796	1.90024	1.8544	1.05909	1.71603
TCONS_00025887	=	AT3G02285.1	XLOC_013704	AT3G02285	TSS16970	3:3134872-3139169	326	-	0.153729	0	0	0	0	0
TCONS_00025893	=	AT3G02305.1	XLOC_013709	AT3G02305	TSS16976	3:3157471-3166090	251	-	31.9206	38.8292	33.6348	10.6993	20.6491	18.027
TCONS_00015888	=	AT2G04535.1	XLOC_008372	AT2G04535	TSS10433	2:1100324-1106905	530	-	0.157158	0.123548	0.250663	0.128878	0.230612	0.367395
TCONS_00020245	=	AT2G09905.1	XLOC_010698	AT2G09905	TSS13292	2:19481253-19484710	335	-	0.118814	0	0.30698	0.398899	0	0.130974
TCONS_00020228	=	AT2G09895.1	XLOC_010690	AT2G09895	TSS13281	2:19440922-19446365	271	-	62.1408	92.4497	57.6873	21.0543	17.9313	25.0699
TCONS_00035736	=	AT3G57965.1	XLOC_019025	AT3G57965	TSS23474	3:21464618-21466799	2094	-	5.89056	6.77445	7.15659	10.0032	7.54349	11.0268
TCONS_00042644	=	AT4G06410.1	XLOC_022661	AT4G06410	TSS27967	4:9385118-9391726	944	-	3.62926	4.1006	2.2545	15.7446	16.4917	2.76953
TCONS_00045304	=	AT4G09865.1	XLOC_023998	AT4G09865	TSS29676	4:18331774-18332119	345	-	0.665934	0.360483	0.123988	0	0	0.20378
TCONS_00015900	=	AT2G04555.1	XLOC_008376	AT2G04555	TSS10439	2:1120786-1123267	231	-	0	2.63753	6.19999	0	10.2906	2.61187
TCONS_00056817	=	AT5G07955.1	XLOC_030230	AT5G07955	TSS37299	5:21558486-21558983	497	-	0.118026	0.164732	0.107405	0	0	0.109916
TCONS_00018140	=	AT2G08405.1	XLOC_009639	AT2G08405	TSS11956	2:13036813-13042586	420	-	0	0.0791861	0.322838	0.862594	0	4.54101
TCONS_00018120	=	AT2G08395.1	XLOC_009633	AT2G08395	TSS11946	2:13007795-13008260	284	-	0	0	0.835697	0	0	0
TCONS_00042535	=	AT4G06340.1	XLOC_022601	AT4G06340	TSS27893	4:8992969-8996613	1193	-	3.86346	4.32317	6.91706	2.2331	1.4029	4.84438
TCONS_00015773	=	AT2G04295.1	XLOC_008318	AT2G04295	TSS10369	2:769333-773552	810	-	0.901821	1.51254	1.06829	0.96874	0.939105	0.896708
TCONS_00032628	=	AT3G03515.1	XLOC_017271	AT3G03515	TSS21383	3:6027992-6031986	356	-	0	0.160061	0	0	0	0
TCONS_00045230	=	AT4G09755.1	XLOC_023962	AT4G09755	TSS29628	4:18120398-18120767	369	-	0	0	0	1.54913	0	0
TCONS_00020133	=	AT2G09740.1	XLOC_010639	AT2G09740	TSS13218	2:19136018-19138762	491	-	4.23222	5.36756	4.41878	1.79689	5.01865	3.31956
TCONS_00018204	=	AT2G08425.1	XLOC_009660	AT2G08425	TSS11984	2:13174278-13178421	444	-	11.1904	12.1485	13.3511	4.66921	1.80361	10.6837
TCONS_00056847	=	AT5G07995.1	XLOC_030245	AT5G07995	TSS37318	5:21692758-21693073	315	-	0	0.43185	0	0	0	0
TCONS_00045193	=	AT4G38545.2	XLOC_023946	AT4G38545	TSS29602	4:18020566-18025298	1743	-	0	0	0	0	0.240149	0
TCONS_00045192	=	AT4G38545.1	XLOC_023946	AT4G38545	TSS29602	4:18020566-18025298	1848	-	9.93457	9.13397	7.23002	29.4298	22.8344	12.3789
TCONS_00045194	=	AT4G38545.3	XLOC_023946	AT4G38545	TSS29602	4:18020566-18025298	1140	-	0.587427	0.0951354	0.0975142	7.95384	1.44016	0.130901
TCONS_00045196	=	AT4G09715.1	XLOC_023948	AT4G09715	TSS29604	4:18029195-18033599	269	-	242.413	247.582	47.0918	78.2204	85.563	37.2985
TCONS_00045195	=	AT4G38552.1	XLOC_023947	AT4G38552	TSS29603	4:18025586-18028911	3178	-	1.64786	1.76803	1.3131	4.36816	3.88958	1.13765
TCONS_00056841	=	AT5G07975.1	XLOC_030241	AT5G07975	TSS37314	5:21643766-21651713	438	-	5.3997	3.31119	1.84938	4.29167	6.58589	1.21206
TCONS_00032652	=	AT3G03605.1	XLOC_017287	AT3G03605	TSS21403	3:6179027-6179335	308	-	0.417455	0.436449	2.09427	0.79729	0	0.352513
TCONS_00013217	=	AT1G60525.1	XLOC_007004	AT1G60525	TSS8708	1:22299434-22301441	1504	-	0.372869	0.492362	0.995518	1.10114	0.353066	1.7674
TCONS_00013219	=	AT1G60525.3	XLOC_007004	AT1G60525	TSS8708	1:22299434-22301441	1898	-	0.951652	1.02123	1.53074	0.69072	0.808985	1.48143
TCONS_00013218	=	AT1G60525.2	XLOC_007004	AT1G60525	TSS8708	1:22299434-22301441	1504	-	0.22445	0.239629	0.11744	0.438588	0.0880871	0.722454
TCONS_00013209	=	AT1G60505.4	XLOC_007003	AT1G60505	TSS8706	1:22294361-22297374	2519	-	0.000870078	6.17101e-05	6.91978e-05	0.362743	0.216812	0.000148243
TCONS_00013207	=	AT1G60505.2	XLOC_007003	AT1G60505	TSS8706	1:22294361-22297374	2904	-	0.544829	0.290069	0.205325	0.172174	0.595731	0.142922
TCONS_00013206	=	AT1G60505.1	XLOC_007003	AT1G60505	TSS8706	1:22294361-22297374	2438	-	0.066211	0	0.104663	0.163558	0.0308347	0.728505
TCONS_00013208	=	AT1G60505.3	XLOC_007003	AT1G60505	TSS8706	1:22294361-22297374	2891	-	1.10769	1.32638	1.37723	0.721471	1.39394	1.54617
TCONS_00013216	=	AT1G60505.7	XLOC_007003	AT1G60505	TSS8707	1:22294361-22297374	2429	-	0.115364	0.374229	0.105423	0	0.100137	0.273904
TCONS_00013215	=	AT1G60505.6	XLOC_007003	AT1G60505	TSS8707	1:22294361-22297374	2863	-	1.04984	1.14826	1.4964	2.74392	0.583926	2.18673
TCONS_00013203	=	AT1G08323.1	XLOC_007000	AT1G08323	TSS8703	1:22275483-22280593	276	-	0	0	0	0.754813	0	0
TCONS_00015794	=	AT2G04435.1	XLOC_008331	AT2G04435	TSS10383	2:852855-853345	490	-	0.204239	0.0526154	0.0966236	0.0856998	0.250734	0.211241
TCONS_00039176	=	AT4G07395.1	XLOC_020869	AT4G07395	TSS25720	4:13020017-13020604	587	-	0	0.156596	0	0	0	0
TCONS_00026850	=	AT3G03535.1	XLOC_014189	AT3G03535	TSS17594	3:6089380-6093151	597	-	48.7623	40.8981	47.9145	30.3886	28.0176	34.288
TCONS_00037248	=	AT4G05735.1	XLOC_019872	AT4G05735	TSS24483	4:6173711-6177351	225	-	20.7853	3.91657	17.1499	25.3163	0	14.1345
TCONS_00010049	=	AT1G18415.2	XLOC_005237	AT1G18415	TSS6567	1:6342939-6345835	2769	-	0.412642	0.460687	0.629676	0.305825	0.196347	0.90373
TCONS_00010048	=	AT1G18415.1	XLOC_005237	AT1G18415	TSS6567	1:6342939-6345835	2483	-	0.71786	0.662457	0.941078	0.735203	0.320112	1.29238
TCONS_00010039	=	AT1G18382.1	XLOC_005235	AT1G18382	TSS6563	1:6325535-6330179	785	-	40.8393	31.8462	13.6787	92.2212	113.518	11.9251
TCONS_00010065	=	AT1G18735.1	XLOC_005247	AT1G18735	TSS6580	1:6457774-6462344	961	-	9.20692	6.17421	11.2721	9.12793	9.52436	24.223
TCONS_00034836	=	AT3G08115.1	XLOC_018570	AT3G08115	TSS22914	3:18706804-18707796	992	-	0.0365145	0.0428419	0	0.0556454	0.33524	0
TCONS_00018108	=	AT2G30362.1	XLOC_009626	AT2G30362	TSS11935	2:12936967-12939746	2324	-	8.99632	7.16845	6.164	9.05601	10.7602	4.62824
TCONS_00018110	=	AT2G30362.3	XLOC_009626	AT2G30362	TSS11937	2:12936967-12939746	250	-	1.0137	0	0.860735	0	0	0
TCONS_00018109	=	AT2G30362.2	XLOC_009626	AT2G30362	TSS11936	2:12936967-12939746	1512	-	3.2516	2.99693	2.91766	6.1446	4.46682	1.6101
TCONS_00039211	=	AT4G25719.1	XLOC_020881	AT4G25719	TSS25738	4:13099787-13102594	512	-	0.105574	0.161397	0.128762	2.41024	3.16857	0.0426893
TCONS_00039212	=	AT4G25719.2	XLOC_020881	AT4G25719	TSS25739	4:13099787-13102594	287	-	2.53666	5.3397	0.942551	33.6376	101.129	1.08236
TCONS_00014237	j	AT1G68872.2	XLOC_007529	AT1G68872	TSS9363	1:25886672-25891750	1327	-	0	0	0.159315	7.63e-05	0	0
TCONS_00039898	j	AT4G31354.1	XLOC_021228	AT4G31354	TSS26172	4:15218068-15220811	770	-	0.58037	0.521903	0.000199507	0.208485	0.620902	0.301703
TCONS_00040960	j	AT4G00020.2	XLOC_021751	MEE43	TSS26848	4:2894-10504	661	-	0	0	0.00257444	0.0204931	0.575161	0.151119
TCONS_00014232	j	AT1G68862.3	XLOC_007528	AT1G68862	TSS9361	1:25886672-25891750	1121	-	0.0293003	0	0.107778	0.0691488	0	0.20844
TCONS_00040769	j	AT4G38330.3	XLOC_021644	AT4G38330	TSS26713	4:17951323-17952973	769	-	0	7.25e-05	0.00156502	0.106649	0.0458554	0.0329146
TCONS_00036022	j	AT3G60286.1	XLOC_019175	AT3G60286	TSS23657	3:22281628-22284706	761	-	0.110915	0.0680105	0.0905119	0	0	0
TCONS_00050294	j	AT5G53048.1	XLOC_026706	AT5G53048	TSS32982	5:21509860-21513620	939	-	0.00619746	0.0747548	0.187942	0.216209	0.0709861	0.306094
TCONS_00050371	j	AT5G53486.4	XLOC_026734	AT5G53486	TSS33025	5:21721666-21722838	994	-	0	0	0.119651	0.0421974	0.472209	0
TCONS_00049303	j	AT5G44572.1	XLOC_026199	AT5G44572	TSS32347	5:17968091-17971456	2265	-	0.120367	2.54e-05	6.17e-05	0.520424	0.219554	0.0263863
TCONS_00049626	j	AT5G47455.6	XLOC_026379	AT5G47455	TSS32565	5:19250658-19254336	585	-	0.113029	0	0.356717	0.129486	0.401154	0.359253
TCONS_00011911	j	AT1G45229.2	XLOC_006283	AT1G45229	TSS7830	1:17154864-17159704	802	-	0.132132	0.216995	0.191788	1.51005	0.787965	0.388436
TCONS_00042751	j	AT4G17310.7	XLOC_022706	AT4G17310	TSS28030	4:9685169-9687002	928	-	0.043427	0.191498	0.144494	0.156502	0	0.186532
TCONS_00031446	j	AT3G07215.4	XLOC_016669	AT3G07215	TSS20619	3:2296035-2297789	1528	-	0.785119	0.930929	0.559214	7.57e-05	0.000670643	0.3086
TCONS_00011798	j	AT1G43605.1	XLOC_006220	AT1G43605	TSS7760	1:16416061-16417928	1061	-	0.0569936	0.312825	0.171135	0	0.248492	0
TCONS_00031447	j	AT3G07215.4	XLOC_016669	AT3G07215	TSS20619	3:2296035-2297789	1470	-	0.292073	0.517417	0.456557	0.508172	0.797998	0.559703
TCONS_00028480	j	novel.100.3	XLOC_015045	novel.100	TSS18631	3:14917043-14919204	1024	-	0.118652	0.165035	0.152784	0.12718	0.41528	0.158355
TCONS_00044055	j	AT4G27852.2	XLOC_023332	AT4G27852	TSS28826	4:13870375-13876528	1390	-	0.226654	0	0.0435229	0	0.000205995	0.0138337
TCONS_00044054	j	AT4G27852.2	XLOC_023332	AT4G27852	TSS28825	4:13870375-13876528	1172	-	0	0	0.102088	0.0450986	0.225626	0.000191171
TCONS_00013235	j	AT1G60610.3	XLOC_007011	AT1G60610	TSS8715	1:22327791-22330318	474	-	0.0685715	0.0836929	0	0	0.226656	0
TCONS_00042116	j	AT4G12990.7	XLOC_022403	AT4G12990	TSS27642	4:7594229-7596008	1282	-	0.0547968	0	0	0	0	0.138141
TCONS_00011531	j	AT1G33615.4	XLOC_006052	AT1G33615	TSS7568	1:12191132-12197020	2432	-	0.11958	0.0281063	0	0	0.160751	0.0154593
TCONS_00011530	j	AT1G33615.4	XLOC_006052	AT1G33615	TSS7568	1:12191132-12197020	2748	-	0.141032	0.105279	0.19279	0.208525	0.0474703	0.0449473
TCONS_00013234	j	AT1G60610.3	XLOC_007011	AT1G60610	TSS8715	1:22327791-22330318	848	-	0.318547	0.242892	0	0	0.06824	0.227943
TCONS_00049627	j	AT5G47455.6	XLOC_026379	AT5G47455	TSS32565	5:19250658-19254336	630	-	0	0.0631864	0.13881	0.108765	0	0.426025
TCONS_00023938	j	AT2G40070.2	XLOC_012722	AT2G40070	TSS15731	2:16726423-16731736	1065	-	0.225578	0	0.084887	0	0	0
TCONS_00037064	j	AT4G08035.1	XLOC_019750	AT4G08035	TSS24349	4:4866553-4868343	1474	-	1.49628	0.936842	1.01795	0.447537	0.3744	2.58699
TCONS_00000521	j	AT1G05360.1	XLOC_000262	KMS2	TSS322	1:1564490-1567508	1090	-	0.0498991	0.0523116	0.0839641	0.339644	0.0976482	0.222472
TCONS_00028478	j	novel.100.3	XLOC_015045	novel.100	TSS18631	3:14917043-14919204	896	-	0.299021	0.357509	0.132987	0.257702	1.99541	0.0546743
TCONS_00028477	j	novel.100.3	XLOC_015045	novel.100	TSS18631	3:14917043-14919204	1090	-	0.138924	6.77e-05	0.0506759	0.400175	0	0.101063
TCONS_00030268	j	AT3G60150.1	XLOC_016058	AT3G60150	TSS19861	3:22221971-22229487	874	-	0	0.050683	0.0819884	0	0	0
TCONS_00029447	j	AT3G52526.3	XLOC_015614	AT3G52526	TSS19313	3:19484337-19489893	677	-	2.46725	1.64143	0.661551	2.27305	2.48557	1.24012
TCONS_00028479	j	novel.100.3	XLOC_015045	novel.100	TSS18631	3:14917043-14919204	1055	-	2.31102	1.70934	1.22011	3.15644	2.54	1.99941
TCONS_00047657	j	AT5G22799.1	XLOC_025227	AT5G22799	TSS31210	5:7611994-7614541	1425	-	0.834848	0.82437	0.852644	0.624326	0.472326	0.525034
TCONS_00024391	j	AT2G43780.3	XLOC_012961	AT2G43780	TSS16021	2:18136107-18137803	1317	-	0.176969	0.0850522	0.06396	0	0	0
TCONS_00024390	j	AT2G43780.3	XLOC_012961	AT2G43780	TSS16021	2:18136107-18137803	1272	-	0.000545749	0.305595	0.320011	0.054372	0.0930586	0.274391
TCONS_00028476	j	novel.100.3	XLOC_015045	novel.100	TSS18631	3:14917043-14919204	984	-	0.455952	0.296437	0.365702	1.06724	0.663356	0.169815
TCONS_00041599	j	AT4G06701.2	XLOC_022089	AT4G06701	TSS27284	4:3939265-3940797	785	-	0	0.0161297	0.0754115	0	0.653071	0.0378872
TCONS_00041356	j	AT4G04445.1	XLOC_021952	AT4G04445	TSS27112	4:1403116-1407402	357	-	0	0.163351	0.453036	0	0	0.439064
TCONS_00016276	j	AT2G07806.2	XLOC_008594	AT2G07806	TSS10693	2:3484626-3489670	642	-	0.0344967	0.0380973	0.0501533	0.330307	0.810685	0.147073
TCONS_00008535	j	novel.25.1	XLOC_004517	novel.25	TSS5624	1:1942586-1944969	1596	-	3.99e-05	0.0256134	0.000233312	0.286206	0.0178951	0.0486842
TCONS_00021104	j	AT2G15000.3	XLOC_011225	AT2G15000	TSS13895	2:6480816-6482425	881	-	0.0452666	0.139441	0.209602	0.185168	0.583881	0.326038
TCONS_00048989	j	AT5G41763.1	XLOC_026018	AT5G41763	TSS32135	5:16714508-16715882	582	-	0.0328675	0	0	0	0	0.125107
TCONS_00016395	j	AT2G13665.3	XLOC_008685	AT2G13665	TSS10793	2:5692089-5693030	810	-	0	0	0	0.0713292	0.24435	0
TCONS_00008536	j	novel.25.1	XLOC_004517	novel.25	TSS5624	1:1942586-1944969	1680	-	0.134202	0	0.164912	0.0116176	0.0870239	0
TCONS_00021427	j	AT2G18440.2	XLOC_011412	GUT15	TSS14106	2:7994940-7997239	1533	-	2.86692	3.35628	2.01777	1.73903	1.45239	3.51859
TCONS_00034382	j	novel.136.1	XLOC_018328	novel.136	TSS22620	3:17065109-17066561	994	-	0	0.0150922	0	0.0711911	0	0
TCONS_00030974	j	AT3G03702.2	XLOC_016425	AT3G03702	TSS20310	3:916305-918887	1375	-	0.0423596	0.00323138	0.0830961	0.0304354	0.190127	0.0830544
TCONS_00054665	j	AT5G25756.1	XLOC_028943	AT5G25756	TSS35786	5:8961487-8963803	464	-	0.196997	0	3.87e-05	0	0	0
TCONS_00002870	j	AT1G26558.1	XLOC_001437	AT1G26558	TSS1819	1:9175610-9177598	927	-	0.454945	0.045264	0.148954	0.11368	0.0638332	0.216754
TCONS_00016909	j	novel.55.3	XLOC_008985	novel.55	TSS11156	2:8353223-8355948	1477	-	0.148485	0.0635168	0	0	0	0.0982589
TCONS_00011535	j	AT1G33615.4	XLOC_006052	AT1G33615	TSS7568	1:12191132-12197020	2387	-	0.0203893	0.00197876	0.000222935	2.48e-05	0.171946	0
TCONS_00033724	j	AT3G28155.1	XLOC_017903	AT3G28155	TSS22137	3:10484780-10485991	429	-	0	0	0	0.105594	0.322899	0
TCONS_00044395	j	AT4G31405.2	XLOC_023536	AT4G31405	TSS29074	4:15239723-15242987	1823	-	0.111203	0.433523	0.261369	0.108226	0.227907	0.348134
TCONS_00044394	j	AT4G31405.2	XLOC_023536	AT4G31405	TSS29074	4:15239723-15242987	1826	-	0.205329	0.138022	0.0532196	0.0166912	0.00765277	0.0358671
TCONS_00009275	j	AT1G11592.1	XLOC_004848	AT1G11592	TSS6068	1:3895129-3896934	1167	-	0.719825	1.09652	0.975559	0.993826	1.48353	1.36531
TCONS_00036596	j	AT4G01593.2	XLOC_019476	AT4G01593	TSS24028	4:690642-692176	1073	-	0.0213752	0.199762	0.0858951	0	0	0.805001
TCONS_00041203	j	AT4G02005.4	XLOC_021885	AT4G02005	TSS27018	4:876875-879774	2034	-	0.0591153	1.15e-05	0.0697094	0.0650098	0.273361	0.0245727
TCONS_00035026	j	AT3G52072.5	XLOC_018670	AT3G52072	TSS23033	3:19310530-19314685	1910	-	0	0	0	0	0.140212	4.86e-05
TCONS_00041443	j	AT4G03935.2	XLOC_021996	AT4G03935	TSS27172	4:1868782-1869715	700	-	0.341578	0.909167	0.46913	0	1.03902	3.55721
TCONS_00036357	j	AT3G63445.4	XLOC_019369	AT3G63445	TSS23882	3:23422589-23426536	2351	-	0.035263	0.0146405	0.108618	0.0984985	0.000148275	0.0910432
TCONS_00036632	j	AT4G01915.1	XLOC_019501	AT4G01915	TSS24057	4:827215-828824	1281	-	1.16928	1.50123	1.35558	0.0392465	0.389805	0.869457
TCONS_00017498	j	AT2G23985.14	XLOC_009271	AT2G23985	TSS11510	2:10201103-10206522	1335	-	0	0	0.0444898	0.0332347	0.0303728	0.155477
TCONS_00031061	j	AT3G04443.2	XLOC_016472	AT3G04443	TSS20368	3:1178504-1181205	1662	-	0.255303	0.415174	0.553391	0.108572	0.0605272	0.574236
TCONS_00019391	j	AT2G40810.3	XLOC_010275	ATG18C	TSS12745	2:17032411-17036281	813	-	0	0	0	0.694291	0.000283362	0.029327
TCONS_00045573	j	AT5G02680.1	XLOC_024148	AT5G02680	TSS29861	5:604917-608193	750	-	9.20658	8.64707	6.24846	23.1697	24.4712	10.2656
TCONS_00030689	j	AT3G01130.2	XLOC_016264	AT3G01130	TSS20113	3:44044-45809	949	-	0.042022	0.142095	0.050289	0.38863	0.0188741	0.533716
TCONS_00010974	j	AT1G27921.3	XLOC_005745	AT1G27921	TSS7194	1:9726606-9730424	919	-	1.10006	1.34578	0.686313	0.408762	0.193092	0.759746
TCONS_00028377	j	AT3G30720.3	XLOC_014983	QQS	TSS18560	3:12349046-12349933	609	-	0.709549	0.216014	0.581725	0	0	0
TCONS_00005594	j	AT1G61240.5	XLOC_003011	AT1G61240	TSS3692	1:22581335-22585225	511	-	0	0.128786	0	0.0707003	0	0.0716284
TCONS_00011827	j	novel.33.8	XLOC_006237	novel.33	TSS7778	1:16637804-16643472	642	-	0.424705	0.385197	0.396924	0	0	0

## Sheet: chr-length
1	30427671	162, 140, 194
2	19698289	162, 140, 194
3	23459830	162, 140, 194
4	18585056	162, 140, 194
5	26975502	162, 140, 194

## Sheet: lncRNA-length
Chr.	start	end	length
1	2291368	2294558	238
1	24339370	24340154	784
1	24295168	24298608	344
1	17392373	17393026	653
1	23974040	23974789	317
1	23975084	23978335	388
1	2083310	2091686	248
1	10677328	10677671	343
1	1040374	1043887	298
1	1147296	1154667	552
1	1114374	1122786	2302
1	2184317	2188734	1169
1	24129835	24136109	496
1	844435	847683	2007
1	10300192	10301302	524
1	885622	887972	1810
1	1965839	1969656	921
1	1989478	1992228	477
1	910022	913808	206
1	635143	638681	460
1	10095673	10102928	1672
1	10094621	10095222	418
1	665118	666471	422
1	29549539	29560912	348
1	10128998	10136241	494
1	10128998	10136241	324
1	739543	746701	1424
1	10273930	10275765	1689
1	10273930	10275765	1712
1	10273930	10275765	1553
1	10273930	10275765	1761
1	20879899	20893268	374
1	20944135	20949281	720
1	20944135	20949281	809
1	29253331	29260617	350
1	21056098	21057815	1252
1	9020379	9024081	472
1	9065954	9075350	414
1	6161869	6165820	280
1	17295587	17296007	420
1	5854092	5858550	337
1	16780058	16789436	5942
1	16780058	16789436	5734
1	16780058	16789436	6137
1	26271540	26272267	462
1	5899971	5903773	3238
1	5899971	5903773	3391
1	17012775	17013059	284
1	15943876	15944259	383
1	23824486	23827136	578
1	16471281	16471983	702
1	23852747	23855658	214
1	5773511	5778529	729
1	26175565	26179389	598
1	26175565	26179389	765
1	26175565	26179389	1000
1	25174144	25174393	249
1	18112452	18117833	369
1	27338033	27340328	768
1	27413880	27416050	1170
1	27413880	27416050	1089
1	27413880	27416050	1107
1	13872213	13872516	303
1	13700764	13703573	779
1	25238394	25243837	936
1	27491183	27496969	228
1	14027221	14030768	742
1	27473762	27475962	543
1	5444219	5447880	442
1	18332428	18337520	394
1	11698404	11698857	453
1	11676924	11680839	251
1	11672236	11672483	247
1	2718537	2722280	1614
1	2718537	2722280	3295
1	13167732	13168082	350
1	24964332	24964615	283
1	24945483	24955694	416
1	27312953	27314644	322
1	11300617	11301038	349
1	1717388	1721309	360
1	24551806	24558322	201
1	11471860	11472650	790
1	1728657	1729890	304
1	24721320	24721663	343
1	1762144	1766283	257
1	30239644	30239969	250
1	1383840	1391381	238
1	10012636	10013263	627
1	21645641	21646022	381
1	11139771	11140052	281
1	21616453	21617073	507
1	9963447	9968495	220
1	1446834	1447073	239
1	10094621	10095222	524
1	1504940	1510341	411
1	29975666	29979356	391
1	30019743	30033907	505
1	9848882	9849226	344
1	9794543	9794763	220
1	5297846	5303522	725
1	27026676	27031461	254
1	5168463	5170571	2056
1	5177479	5181402	265
1	5220402	5224143	1247
1	5220402	5224143	1144
1	5220402	5224143	1035
1	17588214	17588726	361
1	26931851	26935825	397
1	17695288	17696075	430
1	4915490	4921682	334
1	26939499	26942952	709
1	26939499	26942952	2777
1	26939499	26942952	3298
1	26939499	26942952	3310
1	4996757	4997187	321
1	17766737	17773518	802
1	22612257	22612474	217
1	22659660	22668651	1587
1	9246856	9249943	297
1	1018057	1019247	392
1	739543	746701	225
1	8079286	8082882	240
1	9020379	9024081	269
1	22076532	22077068	536
1	9158379	9161044	684
1	22261753	22266079	307
1	21616453	21617073	480
1	7771658	7781712	468
1	7826267	7830424	424
1	19963046	19969757	1439
1	8924183	8924454	271
1	8027125	8030136	272
1	7949475	7952832	329
1	28213665	28219186	747
1	19783184	19789150	294
1	28313378	28318375	217
1	19849787	19852127	1927
1	28420322	28420635	313
1	12550338	12552629	417
1	27975167	27980456	313
1	27954128	27959400	341
1	4996757	4997187	311
1	12595109	12602379	347
1	28045331	28048289	248
1	12685175	12688543	297
1	28185503	28189765	444
1	19559879	19565272	334
1	4802719	4807517	448
1	4797357	4801850	569
1	24945483	24955694	697
1	12383776	12384244	374
1	4915490	4921682	698
1	11778400	11778712	312
1	24551806	24558322	324
1	4612242	4615353	592
1	4611525	4611773	248
1	11937182	11944982	208
1	4693281	4696023	280
1	455687	463618	319
1	557091	558774	422
1	551288	551529	241
1	635143	638681	278
1	10077922	10079909	1534
1	1762144	1766283	331
1	1717388	1721309	360
1	23657505	23667372	590
1	1444691	1446116	348
1	8835385	8839609	695
1	455687	463618	862
1	493638	497555	304
1	1524571	1525242	671
1	1523560	1524069	509
1	1504940	1510341	370
1	9483156	9486002	314
1	163277	166353	2386
1	163277	166353	2274
1	163277	166353	1990
1	9572454	9572795	235
1	20617312	20620146	330
1	267992	274930	451
1	310168	319667	275
1	1383840	1391381	655
1	9726606	9730424	2564
1	9726606	9730424	2863
1	9726606	9730424	2824
1	9726606	9730424	2716
1	303462	306310	233
1	28975254	28978750	320
1	20413011	20415287	240
1	20416769	20421156	366
1	20496760	20497288	528
1	11100	11372	272
1	72338	74737	249
1	8609337	8614283	885
1	28811039	28814378	383
1	20215394	20219452	398
1	28873051	28875435	309
1	28928286	28928704	418
1	5444219	5447880	358
1	13470979	13471267	221
1	13838400	13839087	447
1	14285891	14286203	312
1	28639452	28646721	291
1	23173285	23179248	327
1	12986719	12987066	347
1	12995686	12996713	1027
1	22947413	22950488	230
1	5099571	5104850	323
1	23033402	23039787	615
1	25213851	25215290	1438
1	5146657	5147266	609
1	5177479	5181402	553
1	20582296	20582564	268
1	7771658	7781712	450
1	29985045	29993766	355
1	29994961	29999045	434
1	7858863	7865263	637
1	20286855	20290401	468
1	6520720	6526075	671
1	7680389	7685662	842
1	18724189	18728369	298
1	20451082	20454266	222
1	20439382	20444066	526
1	6608114	6612609	373
1	27042716	27043026	310
1	18264943	18269465	591
1	27078523	27081641	487
1	18332428	18337520	292
1	20081643	20084551	630
1	27118176	27119918	398
1	4526959	4527364	405
1	26794195	26794614	419
1	26874063	26880064	267
1	4713432	4718269	494
1	18112452	18117833	1219
1	26931851	26935825	577
1	3422719	3423058	339
1	3469511	3472674	432
1	12118989	12126651	3837
1	12118989	12126651	1400
1	12118989	12126651	4235
1	12118989	12126651	2473
1	12118989	12126651	4053
1	4367255	4371298	726
1	12199358	12199789	431
1	3611489	3616308	800
1	11779271	11779894	279
1	3201684	3205411	961
1	23227531	23230818	295
1	3304038	3306956	741
1	23252139	23257546	237
1	29646002	29649951	447
1	23032346	23033035	536
1	20018633	20019086	453
1	29347580	29352946	349
1	29427764	29428566	765
1	29549539	29560912	429
1	21376425	21376913	488
1	310168	319667	1057
1	8539956	8540308	352
1	8609337	8614283	315
1	21022383	21024402	1180
1	19488754	19491650	349
1	7242895	7248588	298
1	88621	90502	233
1	21211718	21215407	1671
1	21211718	21215407	1354
1	21211718	21215407	1261
1	8420264	8424088	688
1	21262038	21262657	348
1	19149453	19152288	1900
1	19115556	19119382	784
1	27906908	27910187	425
1	7106127	7108108	955
1	7106127	7108108	1311
1	7106127	7108108	1002
1	18866196	18869933	386
1	18813669	18814351	682
1	18876809	18880012	348
1	4250944	4259300	683
1	12923004	12923585	581
1	27324366	27330031	206
1	4367255	4371298	638
1	3960943	3961245	302
1	23966434	23968512	327
1	23964147	23964418	271
1	3989762	3993707	346
1	12751155	12752905	1451
1	12751155	12752905	1537
1	12751155	12752905	1453
1	23120	33171	788
1	12355556	12358966	334
1	12361352	12361763	411
1	72338	74737	463
1	23691268	23691584	316
1	7949475	7952832	548
1	30225175	30235087	443
1	8079286	8082882	484
1	30383560	30387602	714
1	28078851	28082671	329
1	19050297	19053731	249
1	6202234	6209528	237
1	28185503	28189765	220
1	19050297	19053731	810
1	6271816	6272422	606
1	17278481	17278759	278
1	28251625	28257236	1643
1	28251625	28257236	1858
1	28251625	28257236	1658
1	28251625	28257236	1582
1	19171731	19171968	237
1	28213665	28219186	443
1	25768538	25772650	256
1	3469511	3472674	468
1	27935155	27940369	229
1	27975167	27980456	233
1	27965533	27969965	366
1	18770936	18774759	432
1	27954128	27959400	327
1	25954831	25955368	461
1	25417377	25420252	2679
1	25417377	25420252	2778
1	25417377	25420252	2144
1	25477669	25480580	397
1	2295552	2299544	291
1	3302563	3303938	1041
1	3302152	3302419	267
1	2394800	2397399	2321
1	2394800	2397399	2415
1	16416061	16417928	710
1	16416061	16417928	233
1	3031045	3035396	643
1	2055744	2067483	308
1	2055744	2067483	314
1	3111693	3116699	874
1	10662607	10664763	1314
1	10662607	10664763	222
1	2215215	2219649	396
1	2184317	2188734	249
1	3171904	3180736	557
1	2294565	2295489	600
1	10301376	10302099	342
1	10327137	10329121	303
1	22302305	22305242	2493
1	22302305	22305242	2508
1	22302305	22305242	2577
1	22302305	22305242	354
1	1965839	1969656	472
1	1989478	1992228	384
1	6100960	6105347	579
1	6130024	6135345	462
1	22026461	22030289	495
1	10136245	10139228	432
1	5837498	5841745	393
1	5854092	5858550	279
1	30410584	30419047	380
1	30397127	30400399	633
1	18400002	18405681	620
1	16131686	16132318	632
1	27611353	27612815	298
1	5668383	5673600	499
1	18517585	18521781	600
1	5722890	5727406	373
1	17854059	17855960	1390
1	17854059	17855960	1566
1	17854059	17855960	1059
1	17854059	17855960	963
1	17854059	17855960	855
1	6941872	6942155	283
1	28814433	28823727	1349
1	28785164	28785372	208
1	28865304	28868258	2954
1	28847870	28855750	525
1	19924659	19931494	594
1	29208881	29209127	246
1	29317766	29323358	686
1	7094007	7097147	659
1	7090940	7093593	481
1	28568367	28568677	310
1	26502908	26506672	299
1	19568587	19572204	389
1	28639452	28646721	700
1	4010756	4014688	434
1	17388988	17389500	505
1	26355787	26357731	392
1	4121284	4125651	409
1	28492943	28495246	1278
1	3681678	3684169	2348
1	26038904	26042741	1647
1	3874395	3877323	358
1	3038461	3041873	546
1	26148020	26153600	241
1	3967475	3971911	280
1	3948713	3957044	240
1	26161527	26163715	1155
1	26161527	26163715	1064
1	26161527	26163715	501
1	11144771	11147547	246
1	11197611	11198128	517
1	22343584	22349317	228
1	22299434	22301441	1504
1	22299434	22301441	1898
1	22299434	22301441	1504
1	22294361	22297374	2519
1	22294361	22297374	2904
1	22294361	22297374	2438
1	22294361	22297374	2891
1	22294361	22297374	2429
1	22294361	22297374	2863
1	22275483	22280593	276
1	6342939	6345835	2769
1	6342939	6345835	2483
1	6325535	6330179	785
1	6457774	6462344	961
1	25886672	25891750	1327
1	25886672	25891750	1121
1	17154864	17159704	802
1	16416061	16417928	1061
1	22327791	22330318	474
1	12191132	12197020	2432
1	12191132	12197020	2748
1	22327791	22330318	848
1	1564490	1567508	1090
1	1942586	1944969	1596
1	1942586	1944969	1680
1	9175610	9177598	927
1	12191132	12197020	2387
1	3895129	3896934	1167
1	9726606	9730424	919
1	22581335	22585225	511
1	16637804	16643472	642
2	8194511	8198160	831
2	13174278	13178421	201
2	9808589	9810089	770
2	9808589	9810089	1145
2	9808589	9810089	905
2	9808589	9810089	1243
2	9808589	9810089	612
2	9808589	9810089	834
2	9808589	9810089	969
2	17421554	17427282	331
2	17509068	17519303	210
2	17604075	17613660	681
2	17627330	17634370	347
2	18138245	18142435	267
2	18157528	18162250	356
2	10451324	10451807	483
2	18241468	18245008	387
2	17263861	17264128	267
2	9599419	9610661	278
2	10675262	10675747	485
2	17947799	17955829	318
2	17995900	18000027	201
2	9430576	9430967	391
2	9362112	9369461	309
2	7524780	7525374	326
2	7633213	7634069	856
2	14021652	14025239	2603
2	14021652	14025239	2602
2	13724393	13726700	402
2	13846918	13853343	226
2	13518198	13523918	265
2	13503211	13503920	387
2	13497117	13502275	1850
2	13497117	13502275	457
2	13497117	13502275	4798
2	13497117	13502275	1052
2	13497117	13502275	4695
2	11953651	11955213	859
2	11941295	11941533	238
2	18300724	18300931	207
2	18350807	18351515	708
2	10361053	10366902	518
2	17931253	17935748	390
2	17955952	17975938	782
2	11347146	11351293	682
2	17995900	18000027	390
2	18007628	18010614	381
2	10424687	10427683	2265
2	10424687	10427683	1251
2	18021108	18035182	412
2	10541726	10549493	1784
2	10541726	10549493	7324
2	10541726	10549493	4946
2	10541726	10549493	5566
2	18095684	18099136	339
2	10574941	10579230	480
2	10097264	10104050	399
2	11220707	11223400	828
2	8372860	8375955	860
2	6212447	6212697	250
2	9660857	9667038	1137
2	9549144	9550378	456
2	17012175	17022944	655
2	16987268	16996308	273
2	9257095	9257415	320
2	16052330	16052941	611
2	8331184	8331608	424
2	9350542	9354717	1335
2	17140182	17142485	609
2	17116552	17117125	573
2	16064502	16069308	205
2	9362112	9369461	270
2	9388259	9390575	802
2	17164868	17166229	1125
2	5508350	5508837	447
2	5587756	5588175	419
2	2263123	2264543	1420
2	5692089	5693030	822
2	5692089	5693030	594
2	5692089	5693030	941
2	16653248	16653524	276
2	14992564	14999125	309
2	15023486	15026812	655
2	15023486	15026812	2329
2	15023486	15026812	2600
2	1704110	1706465	1318
2	1704110	1706465	1221
2	1704110	1706465	600
2	15088761	15092415	1246
2	5081721	5082662	941
2	5040156	5040392	236
2	7440668	7441021	353
2	7049769	7050110	341
2	7158990	7160934	327
2	16982729	16985791	1068
2	16982729	16985791	282
2	10308263	10308536	273
2	17032411	17036281	449
2	17057387	17060652	529
2	17030958	17031365	407
2	10361053	10366902	517
2	10350396	10350998	602
2	17140182	17142485	269
2	8987583	8993275	213
2	10063064	10064078	1014
2	10183866	10186738	265
2	9728479	9733612	856
2	9721074	9721960	829
2	17572304	17577495	344
2	8925925	8930120	1252
2	9827103	9830434	272
2	17640545	17645998	1657
2	17640545	17645998	1224
2	17640545	17645998	4044
2	17640545	17645998	1882
2	17221839	17224880	299
2	6830994	6833777	1279
2	6927023	6935514	271
2	8725540	8730525	381
2	17397269	17403050	573
2	18833085	18839273	753
2	18981910	18985959	426
2	18498671	18502562	206
2	18505100	18510364	320
2	18698591	18703101	237
2	7054056	7054338	282
2	7074118	7079519	204
2	6508615	6508815	200
2	6503313	6503553	240
2	6692956	6693673	717
2	6664648	6665385	316
2	6876055	6876750	626
2	6277801	6286055	269
2	289114	289752	351
2	388054	390454	234
2	2213959	2217448	283
2	2213959	2217448	910
2	13787171	13790077	249
2	1604664	1604938	274
2	13853698	13856487	365
2	171097	171472	277
2	238680	239055	375
2	13554869	13559880	592
2	19508928	19512728	239
2	13671840	13673376	1004
2	13671840	13673376	998
2	19560126	19564064	368
2	19625458	19638678	556
2	1401267	1407827	358
2	14726799	14731534	209
2	4019466	4019852	386
2	14907256	14907716	460
2	14898255	14902385	687
2	19366595	19370478	517
2	19508928	19512728	285
2	19517186	19518913	226
2	14704506	14707426	583
2	14668439	14677398	398
2	8987583	8993275	346
2	19094967	19095173	206
2	15755077	15758279	1468
2	19163717	19164100	383
2	9076288	9077494	816
2	9076288	9077494	557
2	9076288	9077494	1206
2	15926908	15927142	234
2	7524780	7525374	410
2	15420064	15422088	1939
2	15420064	15422088	1945
2	15420064	15422088	1925
2	15420064	15422088	1010
2	16489012	16490108	310
2	8725540	8730525	553
2	7623105	7623365	260
2	15669130	15672700	852
2	15673409	15676081	2523
2	7269765	7270242	477
2	8483939	8488963	331
2	8472133	8475221	1498
2	8470243	8471815	1572
2	16399968	16406886	416
2	3490312	3491455	501
2	16108234	16111911	272
2	3264777	3265393	616
2	3334409	3335689	1183
2	1120786	1123267	435
2	14311711	14320714	583
2	2996581	2998054	1330
2	719586	719969	383
2	14426107	14432482	665
2	14392550	14413489	937
2	3669905	3672766	2781
2	3669905	3672766	2861
2	3247002	3249357	217
2	14647717	14648014	297
2	3334409	3335689	485
2	14665666	14668250	217
2	3348002	3352228	333
2	14726799	14731534	208
2	14234025	14238877	453
2	14305000	14306072	951
2	14305000	14306072	969
2	14311711	14320714	518
2	2930783	2931313	530
2	388054	390454	280
2	18855674	18859278	1010
2	18820241	18821944	1680
2	12516290	12516881	591
2	79778	85258	214
2	193163	199280	380
2	278123	282123	324
2	12616377	12618899	636
2	18756470	18772906	251
2	18756470	18772906	200
2	12638283	12642387	520
2	10712605	10724106	522
2	13504371	13505361	956
2	13503211	13503920	421
2	13436484	13439923	294
2	14988436	14990935	297
2	14982533	14984339	1763
2	14982533	14984339	1524
2	14982533	14984339	1149
2	4871214	4871819	388
2	5009532	5009872	340
2	5081721	5082662	389
2	5021919	5022199	280
2	14826199	14826440	241
2	19262656	19263193	537
2	13378928	13386392	848
2	1100324	1106905	530
2	19481253	19484710	335
2	19440922	19446365	271
2	1120786	1123267	231
2	13036813	13042586	420
2	13007795	13008260	284
2	769333	773552	810
2	19136018	19138762	491
2	13174278	13178421	444
2	852855	853345	490
2	12936967	12939746	2324
2	12936967	12939746	250
2	12936967	12939746	1512
2	16726423	16731736	1065
2	18136107	18137803	1317
2	18136107	18137803	1272
2	3484626	3489670	642
2	6480816	6482425	881
2	5692089	5693030	810
2	7994940	7997239	1533
2	8353223	8355948	1477
2	10201103	10206522	1335
2	17032411	17036281	813
3	16979047	16984867	453
3	10392570	10398235	4107
3	10392570	10398235	4254
3	10392570	10398235	5069
3	10392570	10398235	1527
3	17025657	17026309	280
3	1703849	1712225	205
3	17012499	17017825	608
3	17254394	17255802	563
3	17191597	17194444	2326
3	17188838	17191349	2081
3	1760904	1764212	2394
3	1753288	1756924	262
3	1539526	1548679	200
3	16896165	16898013	249
3	16944773	16945082	309
3	10284621	10287931	465
3	1534282	1535422	225
3	1644881	1648742	367
3	10023930	10030087	227
3	1617598	1620788	285
3	1398716	1400640	365
3	1389370	1392954	435
3	9720252	9720673	421
3	1393141	1397627	271
3	9874683	9875026	343
3	9944465	9952055	274
3	9797983	9805781	523
3	9550559	9551135	576
3	16715530	16715831	301
3	16732539	16735951	305
3	16867032	16876083	209
3	16732539	16735951	1069
3	16498191	16498394	203
3	16523876	16524348	472
3	16617397	16621370	294
3	1317244	1326005	461
3	1313296	1314288	235
3	16656772	16660253	264
3	17839019	17839345	326
3	17828571	17837998	492
3	5267203	5271984	498
3	2457026	2463965	411
3	5248892	5254562	490
3	17532611	17537580	2188
3	2143487	2145807	385
3	17495614	17495864	250
3	17592557	17599083	203
3	17570695	17575880	220
3	5125408	5126398	990
3	17634803	17639716	699
3	2280193	2285549	224
3	5179357	5181586	278
3	17692665	17700923	324
3	2392215	2394694	758
3	2413622	2417822	253
3	10964268	10964716	333
3	11035509	11035723	214
3	2192684	2196581	294
3	4791447	4794417	324
3	10484157	10484414	224
3	17427949	17429623	265
3	10236807	10237023	216
3	4370830	4371195	365
3	4372836	4373081	245
3	17311671	17319531	907
3	17289368	17298222	214
3	4538327	4541823	328
3	4519630	4524674	290
3	17311671	17319531	329
3	17012499	17017825	469
3	17398670	17398972	302
3	8957883	8958491	608
3	314692	321690	507
3	21076504	21079925	259
3	8678677	8679656	832
3	429880	430395	515
3	21121322	21122569	285
3	20930556	20934540	232
3	20882728	20890102	229
3	231609	236968	971
3	8434557	8435008	314
3	20934596	20939631	425
3	20791172	20797670	288
3	8008533	8010862	398
3	20934596	20939631	224
3	8232926	8233323	397
3	20930556	20934540	360
3	20915471	20921502	2361
3	20915471	20921502	5561
3	46329	48296	1579
3	69467	71415	1248
3	20685990	20686246	256
3	14723981	14728327	256
3	20692691	20693139	320
3	23324478	23328789	218
3	23422589	23426536	1739
3	23422589	23426536	2417
3	23422589	23426536	1327
3	23422589	23426536	973
3	23422589	23426536	2078
3	23412023	23417119	315
3	12458777	12459124	347
3	23438395	23444088	462
3	23444202	23450284	303
3	23146808	23150606	387
3	23181620	23182015	395
3	11498878	11501424	1012
3	11498878	11501424	951
3	11498878	11501424	1056
3	11498878	11501424	386
3	11498878	11501424	1443
3	23232271	23236816	731
3	11586004	11586548	544
3	11510089	11510510	421
3	23324478	23328789	286
3	23444202	23450284	240
3	48371	48583	212
3	9685931	9690966	262
3	1225918	1229763	251
3	872995	873346	351
3	916305	918887	1514
3	9489220	9492655	269
3	1108724	1112437	245
3	21832191	21834514	850
3	9278877	9282906	260
3	9003568	9008801	207
3	651571	654487	241
3	21819039	21824425	380
3	670656	672526	269
3	21738159	21746545	964
3	16071670	16072151	481
3	16049941	16051241	245
3	8743112	8751685	447
3	8912342	8923296	253
3	15612536	15612836	300
3	15971854	15972088	234
3	9073622	9085419	238
3	618397	623739	210
3	649762	650933	1171
3	15080304	15080687	210
3	15078986	15079636	650
3	720359	720570	211
3	15232193	15232689	496
3	19845096	19851045	394
3	7263899	7274013	278
3	7239895	7252452	386
3	22555642	22557106	550
3	19510337	19512714	870
3	19510337	19512714	989
3	7054827	7056847	522
3	19864630	19872749	444
3	7229389	7231194	202
3	6977471	6977911	440
3	4179225	4179463	238
3	4180153	4183975	687
3	3905422	3910475	310
3	22151163	22155641	266
3	22173820	22175334	261
3	3639411	3647542	392
3	22365704	22366487	783
3	3905422	3910475	725
3	22048556	22051673	1698
3	3957762	3961920	286
3	3962135	3964222	727
3	4014046	4018664	414
3	6783365	6783683	318
3	22173820	22175334	257
3	22173820	22175334	243
3	6870129	6875911	396
3	19301777	19304861	324
3	19284338	19287552	236
3	19323157	19325895	202
3	19328489	19331970	448
3	23146808	23150606	360
3	23116273	23116904	432
3	7965953	7970843	241
3	20593660	20597603	332
3	7794757	7796460	1371
3	7794757	7796460	698
3	20593660	20597603	432
3	7775328	7776209	852
3	7664344	7669480	2885
3	7664344	7669480	2369
3	7664344	7669480	3103
3	7664344	7669480	3006
3	7664344	7669480	3183
3	7684355	7691567	821
3	20476615	20477183	568
3	20505742	20513538	367
3	20220673	20225523	267
3	20278797	20285290	408
3	7454268	7463644	255
3	22986173	22990967	289
3	22702631	22706141	227
3	22706241	22712077	319
3	4724746	4725478	296
3	4677698	4688309	251
3	4791447	4794417	349
3	4782756	4787243	206
3	4884562	4887487	314
3	22562949	22563359	410
3	22501543	22513244	271
3	22555642	22557106	472
3	4519630	4524674	338
3	20025266	20027991	501
3	7353906	7355339	932
3	22706241	22712077	371
3	22702631	22706141	235
3	7436025	7440826	272
3	20030909	20031192	283
3	22812081	22815216	239
3	18369341	18369932	591
3	18608112	18611263	271
3	5950189	5954091	250
3	18417567	18421263	243
3	18437844	18445457	603
3	6011538	6012057	403
3	5608998	5609436	438
3	2857846	2864262	312
3	5755713	5762264	393
3	2971812	2976318	577
3	18437844	18445457	354
3	2782124	2793547	200
3	2971812	2976318	430
3	11470373	11470833	343
3	2706533	2709949	374
3	5380309	5380726	417
3	5554196	5555789	212
3	5505359	5508414	445
3	11087993	11088335	342
3	5138683	5143104	388
3	5111872	5119060	482
3	5125408	5126398	271
3	5179357	5181586	754
3	5156174	5156420	246
3	5248892	5254562	595
3	18229746	18234391	291
3	5393450	5397040	222
3	17797627	17800373	1393
3	4856536	4856923	346
3	5443080	5445329	259
3	17891133	17894162	630
3	5505359	5508414	282
3	5480415	5485187	1514
3	19025109	19026872	1670
3	6501667	6509343	241
3	19332010	19332597	442
3	6305409	6310684	269
3	6553439	6555825	1364
3	3588320	3589807	385
3	19080104	19080442	338
3	19012641	19013115	429
3	19323157	19325895	208
3	19301777	19304861	459
3	21714910	21717997	345
3	3134872	3139169	241
3	3620709	3622637	359
3	3318974	3337446	296
3	21648560	21650347	271
3	3134872	3139169	326
3	3157471	3166090	251
3	21464618	21466799	2094
3	6027992	6031986	356
3	6179027	6179335	308
3	6089380	6093151	597
3	18706804	18707796	992
3	22281628	22284706	761
3	2296035	2297789	1528
3	2296035	2297789	1470
3	14917043	14919204	1024
3	14917043	14919204	896
3	14917043	14919204	1090
3	22221971	22229487	874
3	19484337	19489893	677
3	14917043	14919204	1055
3	14917043	14919204	984
3	17065109	17066561	994
3	916305	918887	1375
3	10484780	10485991	429
3	19310530	19314685	1910
3	23422589	23426536	2351
3	1178504	1181205	1662
3	44044	45809	949
3	12349046	12349933	609
4	1466283	1470080	621
4	1472017	1473602	512
4	1283654	1287832	256
4	13981634	13983717	438
4	16340906	16344818	307
4	14142062	14147537	2743
4	13830826	13836661	216
4	7180349	7185581	321
4	16155291	16160489	346
4	16216409	16216802	393
4	1403116	1407402	423
4	15756017	15763113	319
4	7042353	7053148	352
4	1200669	1203380	244
4	1188982	1197630	409
4	1143887	1151355	425
4	1274464	1280166	343
4	972706	976154	379
4	948597	953690	376
4	445421	450642	269
4	1072375	1075930	266
4	630578	630795	217
4	2732790	2733242	452
4	14955372	14956790	454
4	14876904	14880331	469
4	7900373	7904042	235
4	7888861	7889072	211
4	7847642	7847871	229
4	7848261	7848999	738
4	16904058	16908357	326
4	7857999	7860288	1625
4	16873769	16877451	345
4	14608832	14619685	252
4	7731188	7736745	327
4	1757452	1757738	286
4	2590064	2592541	277
4	11773220	11778151	242
4	16424444	16425909	1058
4	16451875	16454633	661
4	11810168	11811602	294
4	1466283	1470080	295
4	11336317	11340085	458
4	11572788	11577254	230
4	2197649	2198150	501
4	5775209	5779572	697
4	5667893	5669541	388
4	5970907	5975195	2281
4	5970907	5975195	2202
4	5252639	5256778	272
4	14955372	14956790	299
4	9915812	9920511	388
4	4971299	4971907	384
4	14684078	14684390	312
4	4841573	4842389	816
4	14597558	14601164	616
4	18185436	18190608	359
4	9604334	9607402	518
4	9708683	9715648	365
4	9251776	9252014	238
4	17904531	17909743	1791
4	17922755	17924252	1340
4	11763228	11764328	897
4	9385118	9391726	467
4	11288891	11294014	488
4	11209000	11209363	363
4	11462968	11470569	309
4	17812697	17815178	1554
4	11336317	11340085	223
4	841056	843531	379
4	314238	320935	973
4	837665	838160	495
4	18533733	18538506	382
4	18498201	18501682	232
4	18579193	18580717	1509
4	18391844	18392336	492
4	6671646	6671874	228
4	15233041	15239474	921
4	15233041	15239474	578
4	15402767	15409056	362
4	6308679	6310910	200
4	690642	692176	1349
4	690642	692176	759
4	690642	692176	1197
4	729862	733510	271
4	274251	279197	214
4	819956	823569	392
4	10469663	10472742	416
4	15078287	15078663	376
4	10148950	10152139	398
4	10180046	10180748	507
4	160642	166357	292
4	18533733	18538506	332
4	327024	333477	839
4	13487208	13489637	1391
4	13487208	13489637	1415
4	13487208	13489637	1581
4	13487208	13489637	1702
4	13487208	13489637	1368
4	13542917	13550722	256
4	13154707	13160565	797
4	8422172	8426575	375
4	13380152	13393265	1464
4	8346103	8346501	398
4	7879557	7883926	221
4	10148950	10152139	377
4	16565260	16565533	273
4	7855605	7856047	442
4	7850240	7850473	233
4	10268701	10268965	264
4	8120716	8123835	217
4	10210702	10210984	206
4	16720174	16720536	362
4	7042353	7053148	264
4	7013173	7013585	338
4	2741123	2745635	417
4	2194159	2195495	231
4	2033167	2036495	2434
4	2033167	2036495	2720
4	2033167	2036495	2601
4	2033167	2036495	3042
4	2033167	2036495	3204
4	13870375	13876528	1423
4	13870375	13876528	1589
4	13870375	13876528	450
4	13870375	13876528	1157
4	2186833	2187073	240
4	2188105	2188645	540
4	2459852	2464150	217
4	2448001	2448230	229
4	13979566	13981536	1528
4	13979566	13981536	1789
4	13979566	13981536	1891
4	13716418	13716733	315
4	13743010	13749131	467
4	10944750	10945247	497
4	17395392	17395926	534
4	10984617	10992509	2206
4	17307708	17312488	461
4	17324518	17331697	620
4	17044874	17047346	2193
4	17044874	17047346	2382
4	10579178	10579659	481
4	10811262	10811897	635
4	8636077	8636349	272
4	10452888	10459328	220
4	12781761	12792729	436
4	5937696	5938281	585
4	12909462	12914039	201
4	12609372	12612219	210
4	5729168	5732195	265
4	12278914	12286486	566
4	11941000	11946139	681
4	15239723	15242987	520
4	17706330	17707283	387
4	17646407	17650067	746
4	17646407	17650067	422
4	17646407	17650067	1416
4	17646407	17650067	1137
4	8984786	8986135	435
4	15457622	15458804	302
4	8859722	8860141	419
4	8422172	8426575	825
4	15178924	15181937	1672
4	17596972	17598958	1546
4	17596972	17598958	1957
4	8459430	8460149	423
4	17516209	17517587	548
4	17516209	17517587	611
4	17217087	17217401	314
4	12501476	12501897	421
4	4971299	4971907	427
4	5252639	5256778	637
4	12419393	12421515	570
4	12466116	12471261	534
4	13394446	13398307	2764
4	6475983	6479171	237
4	6607796	6614887	234
4	12658432	12670222	316
4	12472491	12472966	475
4	16340906	16344818	202
4	7592499	7592885	386
4	7809069	7809438	369
4	12609372	12612219	330
4	12475167	12475548	233
4	12501476	12501897	203
4	16169047	16174723	527
4	16321984	16322256	272
4	16200214	16201007	793
4	18240604	18248805	569
4	18151826	18152597	771
4	9260557	9266157	425
4	16029208	16038324	387
4	16049572	16056611	451
4	9385118	9391726	944
4	18331774	18332119	345
4	8992969	8996613	1193
4	18120398	18120767	369
4	18020566	18025298	1743
4	18020566	18025298	1848
4	18020566	18025298	1140
4	18029195	18033599	269
4	18025586	18028911	3178
4	13020017	13020604	587
4	6173711	6177351	225
4	13099787	13102594	512
4	13099787	13102594	287
4	15218068	15220811	770
4	2894	10504	661
4	17951323	17952973	769
4	9685169	9687002	928
4	13870375	13876528	1390
4	13870375	13876528	1172
4	7594229	7596008	1282
4	4866553	4868343	1474
4	3939265	3940797	785
4	1403116	1407402	357
4	15239723	15242987	1823
4	15239723	15242987	1826
4	690642	692176	1073
4	876875	879774	2034
4	1868782	1869715	700
4	827215	828824	1281
5	6127772	6133982	1052
5	24894052	24903131	1739
5	25786691	25787325	634
5	5915483	5915769	286
5	642553	648538	477
5	5985311	5990681	405
5	707204	709734	234
5	5967100	5967987	887
5	19046338	19051379	268
5	9654931	9655437	506
5	21984568	21987489	315
5	341375	345614	353
5	561178	565925	304
5	25345541	25348800	1520
5	22051033	22055443	344
5	440986	441189	203
5	8958642	8960968	721
5	8961487	8963803	219
5	21643766	21651713	273
5	9165937	9166595	658
5	9050659	9055255	256
5	9042949	9043901	375
5	21509860	21513620	270
5	21509860	21513620	936
5	21509860	21513620	482
5	21509860	21513620	348
5	5405345	5411766	435
5	24367141	24370404	287
5	5530194	5535295	398
5	5730568	5741500	426
5	5720282	5721659	791
5	24173258	24185629	269
5	5792925	5798027	318
5	5809333	5813316	296
5	7014661	7022179	304
5	16638301	16641933	2867
5	25415599	25422517	242
5	6938416	6946514	386
5	25667323	25676823	265
5	7090703	7094503	211
5	26563963	26566853	2850
5	26563963	26566853	2719
5	16756697	16760576	358
5	1335872	1341853	511
5	25281675	25286121	350
5	1294132	1294339	207
5	26203967	26207981	716
5	26203967	26207981	1095
5	26203967	26207981	469
5	26176020	26180316	253
5	10860773	10861155	382
5	26416125	26416924	208
5	25415599	25422517	202
5	6827902	6828170	268
5	25373954	25379674	895
5	25367030	25370940	437
5	1342499	1342973	474
5	26380122	26390767	381
5	19786464	19790372	236
5	26349716	26350027	311
5	6821880	6826112	1091
5	6821880	6826112	1488
5	19763109	19769369	319
5	1343270	1343665	395
5	19625246	19625721	390
5	26111728	26112048	320
5	22167272	22170610	1352
5	22167272	22170610	1341
5	22167272	22170610	2436
5	22167272	22170610	2216
5	10614328	10614623	295
5	10805636	10805851	215
5	20214322	20214952	630
5	20315389	20323649	508
5	9617439	9620588	292
5	24167140	24170462	1247
5	24167140	24170462	659
5	24132075	24132391	316
5	7981640	7986851	219
5	17148807	17151681	388
5	17286562	17287354	575
5	17282738	17283132	394
5	7891345	7891734	389
5	24035649	24040530	1193
5	24035649	24040530	1089
5	7421047	7421568	521
5	20394268	20394760	492
5	1727367	1731090	440
5	1891033	1891347	314
5	1890128	1890406	278
5	1541217	1547207	247
5	4652914	4657907	207
5	20303333	20307943	236
5	1619136	1619371	235
5	26854021	26857086	258
5	26822431	26828318	403
5	4468507	4472946	376
5	4488475	4500735	429
5	26710301	26714472	383
5	4202661	4202928	267
5	23974457	23978399	1587
5	4555820	4560315	374
5	4202199	4202509	310
5	16826541	16829101	1891
5	23693258	23697452	250
5	4341235	4344792	455
5	23805716	23811292	613
5	4221881	4222321	440
5	4263481	4265952	275
5	210978	213593	2577
5	18333426	18333871	335
5	266277	270646	235
5	272831	277886	3426
5	24063874	24066215	2232
5	24063874	24066215	2168
5	5535844	5543657	750
5	17984526	17986452	661
5	17949327	17950254	206
5	17945922	17948400	696
5	60207	63936	1007
5	60207	63936	528
5	8880862	8884838	231
5	18133841	18134285	444
5	5302904	5306088	1236
5	5302904	5306088	1443
5	21159575	21159931	356
5	8515199	8522800	350
5	2204205	2209556	302
5	2212825	2218171	2033
5	2212825	2218171	2248
5	2212825	2218171	2284
5	2271889	2276039	331
5	2520163	2524390	440
5	5148721	5154253	449
5	5337894	5344285	328
5	2132196	2133746	1402
5	2132196	2133746	1381
5	4866236	4866939	703
5	5040956	5045978	678
5	5237969	5243473	1063
5	23805716	23811292	547
5	5216102	5216471	369
5	24484497	24487906	419
5	24482214	24482821	607
5	24623247	24626965	257
5	23683019	23683567	483
5	23569051	23576084	279
5	5012060	5018347	769
5	707204	709734	266
5	19331546	19337148	412
5	15821292	15825566	219
5	6055027	6058368	209
5	6035618	6038106	1917
5	6035618	6038106	1351
5	6028019	6033342	704
5	6028019	6033342	2323
5	6028019	6033342	3039
5	6028019	6033342	2047
5	6028019	6033342	2220
5	9165937	9166595	258
5	423201	427461	257
5	624121	629280	594
5	624121	629280	688
5	583049	586953	306
5	545744	545953	209
5	561178	565925	246
5	190862	194933	391
5	3173370	3179600	587
5	18891002	18891437	435
5	288328	288574	246
5	8643661	8647817	349
5	8856916	8858476	299
5	3124567	3126379	357
5	8776925	8777236	311
5	2661641	2665826	420
5	2763822	2770282	246
5	22652714	22660505	280
5	2940442	2941597	1051
5	2871364	2874989	225
5	22467336	22468306	616
5	18769156	18769416	260
5	15260663	15265630	3770
5	15260663	15265630	4541
5	15260663	15265630	4835
5	22216933	22221968	630
5	7090703	7094503	270
5	6984239	6986037	266
5	19786464	19790372	502
5	1243683	1249943	375
5	19772843	19777242	3969
5	19772843	19777242	4078
5	19772843	19777242	3484
5	6938416	6946514	520
5	19625246	19625721	338
5	758373	761840	201
5	3786070	3786453	383
5	845600	853146	232
5	4008967	4012134	227
5	801291	801869	578
5	3423380	3427897	599
5	16136593	16141245	576
5	3467491	3472089	2450
5	3467491	3472089	2109
5	3467491	3472089	2322
5	6664185	6664456	271
5	26269807	26278307	688
5	26290990	26291232	242
5	26221828	26229574	1138
5	25980055	25981153	432
5	25940660	25945442	260
5	1928342	1931782	281
5	17326368	17326864	496
5	7611994	7614541	251
5	1867196	1868244	477
5	7307893	7313780	283
5	1795293	1804492	340
5	13741145	13741397	252
5	1605274	1607738	876
5	1605274	1607738	979
5	1605274	1607738	1016
5	1605274	1607738	775
5	1605274	1607738	1248
5	1605274	1607738	1141
5	23309142	23309345	203
5	21204990	21207716	200
5	14139939	14143436	1453
5	14139939	14143436	1445
5	13693372	13693861	238
5	22792729	22793272	543
5	17166701	17172800	884
5	20643103	20643339	236
5	13099668	13100086	256
5	25794375	25794789	299
5	16915727	16921596	395
5	25809974	25813648	1366
5	16837331	16842493	467
5	25857697	25858537	437
5	26939158	26946377	280
5	26933871	26934952	916
5	26933871	26934952	643
5	26933871	26934952	921
5	18109979	18111813	202
5	8530914	8535043	290
5	26906674	26906943	269
5	15312332	15312557	225
5	2641393	2650125	254
5	26645117	26645436	319
5	26636588	26640912	246
5	8221370	8222930	539
5	26613887	26614308	421
5	26603002	26607012	242
5	2549037	2555911	302
5	26581122	26583426	204
5	2204205	2209556	545
5	21558486	21558983	497
5	21692758	21693073	315
5	21643766	21651713	438
5	21509860	21513620	939
5	21721666	21722838	994
5	17968091	17971456	2265
5	19250658	19254336	585
5	19250658	19254336	630
5	7611994	7614541	1425
5	16714508	16715882	582
5	8961487	8963803	464
5	604917	608193	750

## Sheet: lncRNA-exon
Chr.	start	end	number
1	2291368	2294558	1
1	24339370	24340154	1
1	24295168	24298608	1
1	17392373	17393026	1
1	23974040	23974789	1
1	23975084	23978335	1
1	2083310	2091686	1
1	10677328	10677671	1
1	1040374	1043887	1
1	1147296	1154667	2
1	1114374	1122786	1
1	2184317	2188734	1
1	24129835	24136109	1
1	844435	847683	1
1	10300192	10301302	1
1	885622	887972	3
1	1965839	1969656	1
1	1989478	1992228	1
1	910022	913808	1
1	635143	638681	1
1	10095673	10102928	8
1	10094621	10095222	1
1	665118	666471	3
1	29549539	29560912	1
1	10128998	10136241	1
1	10128998	10136241	1
1	739543	746701	1
1	10273930	10275765	2
1	10273930	10275765	1
1	10273930	10275765	3
1	10273930	10275765	2
1	20879899	20893268	2
1	20944135	20949281	2
1	20944135	20949281	1
1	29253331	29260617	1
1	21056098	21057815	2
1	9020379	9024081	1
1	9065954	9075350	1
1	6161869	6165820	1
1	17295587	17296007	1
1	5854092	5858550	1
1	16780058	16789436	4
1	16780058	16789436	4
1	16780058	16789436	4
1	26271540	26272267	1
1	5899971	5903773	5
1	5899971	5903773	4
1	17012775	17013059	1
1	15943876	15944259	1
1	23824486	23827136	1
1	16471281	16471983	1
1	23852747	23855658	1
1	5773511	5778529	1
1	26175565	26179389	3
1	26175565	26179389	3
1	26175565	26179389	4
1	25174144	25174393	1
1	18112452	18117833	1
1	27338033	27340328	1
1	27413880	27416050	2
1	27413880	27416050	1
1	27413880	27416050	3
1	13872213	13872516	1
1	13700764	13703573	1
1	25238394	25243837	1
1	27491183	27496969	1
1	14027221	14030768	2
1	27473762	27475962	1
1	5444219	5447880	1
1	18332428	18337520	1
1	11698404	11698857	1
1	11676924	11680839	1
1	11672236	11672483	1
1	2718537	2722280	2
1	2718537	2722280	1
1	13167732	13168082	1
1	24964332	24964615	1
1	24945483	24955694	1
1	27312953	27314644	1
1	11300617	11301038	1
1	1717388	1721309	1
1	24551806	24558322	1
1	11471860	11472650	1
1	1728657	1729890	1
1	24721320	24721663	1
1	1762144	1766283	1
1	30239644	30239969	1
1	1383840	1391381	1
1	10012636	10013263	1
1	21645641	21646022	1
1	11139771	11140052	1
1	21616453	21617073	1
1	9963447	9968495	1
1	1446834	1447073	1
1	10094621	10095222	1
1	1504940	1510341	1
1	29975666	29979356	1
1	30019743	30033907	1
1	9848882	9849226	1
1	9794543	9794763	1
1	5297846	5303522	1
1	27026676	27031461	1
1	5168463	5170571	1
1	5177479	5181402	1
1	5220402	5224143	2
1	5220402	5224143	3
1	5220402	5224143	2
1	17588214	17588726	1
1	26931851	26935825	1
1	17695288	17696075	1
1	4915490	4921682	1
1	26939499	26942952	1
1	26939499	26942952	3
1	26939499	26942952	2
1	26939499	26942952	2
1	4996757	4997187	1
1	17766737	17773518	1
1	22612257	22612474	1
1	22659660	22668651	1
1	9246856	9249943	1
1	1018057	1019247	1
1	739543	746701	1
1	8079286	8082882	1
1	9020379	9024081	1
1	22076532	22077068	1
1	9158379	9161044	1
1	22261753	22266079	1
1	21616453	21617073	1
1	7771658	7781712	2
1	7826267	7830424	1
1	19963046	19969757	1
1	8924183	8924454	1
1	8027125	8030136	1
1	7949475	7952832	1
1	28213665	28219186	1
1	19783184	19789150	1
1	28313378	28318375	1
1	19849787	19852127	1
1	28420322	28420635	1
1	12550338	12552629	1
1	27975167	27980456	1
1	27954128	27959400	1
1	4996757	4997187	1
1	12595109	12602379	1
1	28045331	28048289	1
1	12685175	12688543	1
1	28185503	28189765	1
1	19559879	19565272	1
1	4802719	4807517	1
1	4797357	4801850	1
1	24945483	24955694	1
1	12383776	12384244	2
1	4915490	4921682	1
1	11778400	11778712	1
1	24551806	24558322	1
1	4612242	4615353	2
1	4611525	4611773	1
1	11937182	11944982	1
1	4693281	4696023	1
1	455687	463618	1
1	557091	558774	1
1	551288	551529	1
1	635143	638681	1
1	10077922	10079909	3
1	1762144	1766283	1
1	1717388	1721309	1
1	23657505	23667372	1
1	1444691	1446116	1
1	8835385	8839609	1
1	455687	463618	1
1	493638	497555	1
1	1524571	1525242	1
1	1523560	1524069	1
1	1504940	1510341	1
1	9483156	9486002	1
1	163277	166353	5
1	163277	166353	6
1	163277	166353	6
1	9572454	9572795	1
1	20617312	20620146	1
1	267992	274930	1
1	310168	319667	1
1	1383840	1391381	1
1	9726606	9730424	8
1	9726606	9730424	7
1	9726606	9730424	7
1	9726606	9730424	8
1	303462	306310	1
1	28975254	28978750	1
1	20413011	20415287	1
1	20416769	20421156	1
1	20496760	20497288	1
1	11100	11372	1
1	72338	74737	1
1	8609337	8614283	1
1	28811039	28814378	1
1	20215394	20219452	2
1	28873051	28875435	1
1	28928286	28928704	1
1	5444219	5447880	1
1	13470979	13471267	1
1	13838400	13839087	2
1	14285891	14286203	1
1	28639452	28646721	1
1	23173285	23179248	1
1	12986719	12987066	1
1	12995686	12996713	1
1	22947413	22950488	1
1	5099571	5104850	1
1	23033402	23039787	2
1	25213851	25215290	1
1	5146657	5147266	1
1	5177479	5181402	1
1	20582296	20582564	1
1	7771658	7781712	1
1	29985045	29993766	1
1	29994961	29999045	1
1	7858863	7865263	1
1	20286855	20290401	1
1	6520720	6526075	1
1	7680389	7685662	1
1	18724189	18728369	1
1	20451082	20454266	1
1	20439382	20444066	1
1	6608114	6612609	1
1	27042716	27043026	1
1	18264943	18269465	1
1	27078523	27081641	1
1	18332428	18337520	1
1	20081643	20084551	5
1	27118176	27119918	1
1	4526959	4527364	1
1	26794195	26794614	1
1	26874063	26880064	1
1	4713432	4718269	1
1	18112452	18117833	1
1	26931851	26935825	2
1	3422719	3423058	1
1	3469511	3472674	1
1	12118989	12126651	8
1	12118989	12126651	8
1	12118989	12126651	6
1	12118989	12126651	2
1	12118989	12126651	7
1	4367255	4371298	1
1	12199358	12199789	1
1	3611489	3616308	1
1	11779271	11779894	2
1	3201684	3205411	2
1	23227531	23230818	1
1	3304038	3306956	1
1	23252139	23257546	1
1	29646002	29649951	1
1	23032346	23033035	2
1	20018633	20019086	1
1	29347580	29352946	1
1	29427764	29428566	1
1	29549539	29560912	1
1	21376425	21376913	1
1	310168	319667	1
1	8539956	8540308	1
1	8609337	8614283	1
1	21022383	21024402	2
1	19488754	19491650	1
1	7242895	7248588	1
1	88621	90502	1
1	21211718	21215407	2
1	21211718	21215407	3
1	21211718	21215407	1
1	8420264	8424088	1
1	21262038	21262657	1
1	19149453	19152288	3
1	19115556	19119382	2
1	27906908	27910187	1
1	7106127	7108108	2
1	7106127	7108108	2
1	7106127	7108108	3
1	18866196	18869933	1
1	18813669	18814351	1
1	18876809	18880012	1
1	4250944	4259300	2
1	12923004	12923585	1
1	27324366	27330031	1
1	4367255	4371298	1
1	3960943	3961245	1
1	23966434	23968512	1
1	23964147	23964418	1
1	3989762	3993707	1
1	12751155	12752905	3
1	12751155	12752905	2
1	12751155	12752905	4
1	23120	33171	1
1	12355556	12358966	1
1	12361352	12361763	1
1	72338	74737	1
1	23691268	23691584	1
1	7949475	7952832	1
1	30225175	30235087	1
1	8079286	8082882	1
1	30383560	30387602	1
1	28078851	28082671	1
1	19050297	19053731	1
1	6202234	6209528	1
1	28185503	28189765	1
1	19050297	19053731	3
1	6271816	6272422	1
1	17278481	17278759	1
1	28251625	28257236	4
1	28251625	28257236	5
1	28251625	28257236	4
1	28251625	28257236	4
1	19171731	19171968	1
1	28213665	28219186	1
1	25768538	25772650	1
1	3469511	3472674	1
1	27935155	27940369	1
1	27975167	27980456	1
1	27965533	27969965	1
1	18770936	18774759	1
1	27954128	27959400	1
1	25954831	25955368	1
1	25417377	25420252	2
1	25417377	25420252	2
1	25417377	25420252	2
1	25477669	25480580	1
1	2295552	2299544	1
1	3302563	3303938	1
1	3302152	3302419	1
1	2394800	2397399	2
1	2394800	2397399	1
1	16416061	16417928	1
1	16416061	16417928	1
1	3031045	3035396	1
1	2055744	2067483	1
1	2055744	2067483	1
1	3111693	3116699	1
1	10662607	10664763	2
1	10662607	10664763	1
1	2215215	2219649	1
1	2184317	2188734	1
1	3171904	3180736	1
1	2294565	2295489	1
1	10301376	10302099	1
1	10327137	10329121	1
1	22302305	22305242	3
1	22302305	22305242	3
1	22302305	22305242	2
1	22302305	22305242	1
1	1965839	1969656	1
1	1989478	1992228	1
1	6100960	6105347	1
1	6130024	6135345	1
1	22026461	22030289	1
1	10136245	10139228	1
1	5837498	5841745	1
1	5854092	5858550	1
1	30410584	30419047	1
1	30397127	30400399	1
1	18400002	18405681	1
1	16131686	16132318	1
1	27611353	27612815	1
1	5668383	5673600	1
1	18517585	18521781	1
1	5722890	5727406	1
1	17854059	17855960	2
1	17854059	17855960	2
1	17854059	17855960	3
1	17854059	17855960	3
1	17854059	17855960	2
1	6941872	6942155	1
1	28814433	28823727	1
1	28785164	28785372	1
1	28865304	28868258	1
1	28847870	28855750	1
1	19924659	19931494	1
1	29208881	29209127	1
1	29317766	29323358	2
1	7094007	7097147	1
1	7090940	7093593	1
1	28568367	28568677	1
1	26502908	26506672	1
1	19568587	19572204	1
1	28639452	28646721	1
1	4010756	4014688	1
1	17388988	17389500	2
1	26355787	26357731	1
1	4121284	4125651	1
1	28492943	28495246	2
1	3681678	3684169	1
1	26038904	26042741	1
1	3874395	3877323	1
1	3038461	3041873	3
1	26148020	26153600	1
1	3967475	3971911	1
1	3948713	3957044	1
1	26161527	26163715	2
1	26161527	26163715	2
1	26161527	26163715	2
1	11144771	11147547	1
1	11197611	11198128	1
1	22343584	22349317	1
1	22299434	22301441	3
1	22299434	22301441	2
1	22299434	22301441	3
1	22294361	22297374	2
1	22294361	22297374	2
1	22294361	22297374	2
1	22294361	22297374	2
1	22294361	22297374	2
1	22294361	22297374	1
1	22275483	22280593	1
1	6342939	6345835	2
1	6342939	6345835	4
1	6325535	6330179	2
1	6457774	6462344	1
1	25886672	25891750	6
1	25886672	25891750	5
1	17154864	17159704	5
1	16416061	16417928	3
1	22327791	22330318	4
1	12191132	12197020	11
1	12191132	12197020	13
1	22327791	22330318	3
1	1564490	1567508	4
1	1942586	1944969	9
1	1942586	1944969	8
1	9175610	9177598	4
1	12191132	12197020	10
1	3895129	3896934	7
1	9726606	9730424	6
1	22581335	22585225	7
1	16637804	16643472	3
2	8194511	8198160	2
2	13174278	13178421	1
2	9808589	9810089	4
2	9808589	9810089	5
2	9808589	9810089	6
2	9808589	9810089	4
2	9808589	9810089	5
2	9808589	9810089	4
2	9808589	9810089	5
2	17421554	17427282	1
2	17509068	17519303	1
2	17604075	17613660	1
2	17627330	17634370	1
2	18138245	18142435	1
2	18157528	18162250	1
2	10451324	10451807	1
2	18241468	18245008	1
2	17263861	17264128	1
2	9599419	9610661	1
2	10675262	10675747	1
2	17947799	17955829	1
2	17995900	18000027	1
2	9430576	9430967	1
2	9362112	9369461	1
2	7524780	7525374	1
2	7633213	7634069	1
2	14021652	14025239	5
2	14021652	14025239	6
2	13724393	13726700	1
2	13846918	13853343	1
2	13518198	13523918	1
2	13503211	13503920	1
2	13497117	13502275	7
2	13497117	13502275	5
2	13497117	13502275	3
2	13497117	13502275	2
2	13497117	13502275	4
2	11953651	11955213	2
2	11941295	11941533	1
2	18300724	18300931	1
2	18350807	18351515	1
2	10361053	10366902	1
2	17931253	17935748	1
2	17955952	17975938	1
2	11347146	11351293	2
2	17995900	18000027	1
2	18007628	18010614	1
2	10424687	10427683	2
2	10424687	10427683	1
2	18021108	18035182	1
2	10541726	10549493	6
2	10541726	10549493	5
2	10541726	10549493	1
2	10541726	10549493	6
2	18095684	18099136	1
2	10574941	10579230	1
2	10097264	10104050	1
2	11220707	11223400	1
2	8372860	8375955	1
2	6212447	6212697	1
2	9660857	9667038	1
2	9549144	9550378	1
2	17012175	17022944	1
2	16987268	16996308	1
2	9257095	9257415	1
2	16052330	16052941	1
2	8331184	8331608	1
2	9350542	9354717	1
2	17140182	17142485	1
2	17116552	17117125	1
2	16064502	16069308	1
2	9362112	9369461	1
2	9388259	9390575	1
2	17164868	17166229	1
2	5508350	5508837	1
2	5587756	5588175	1
2	2263123	2264543	1
2	5692089	5693030	2
2	5692089	5693030	2
2	5692089	5693030	1
2	16653248	16653524	1
2	14992564	14999125	1
2	15023486	15026812	2
2	15023486	15026812	4
2	15023486	15026812	3
2	1704110	1706465	1
2	1704110	1706465	2
2	1704110	1706465	3
2	15088761	15092415	1
2	5081721	5082662	1
2	5040156	5040392	1
2	7440668	7441021	1
2	7049769	7050110	1
2	7158990	7160934	1
2	16982729	16985791	1
2	16982729	16985791	1
2	10308263	10308536	1
2	17032411	17036281	2
2	17057387	17060652	1
2	17030958	17031365	1
2	10361053	10366902	1
2	10350396	10350998	1
2	17140182	17142485	1
2	8987583	8993275	1
2	10063064	10064078	1
2	10183866	10186738	1
2	9728479	9733612	1
2	9721074	9721960	1
2	17572304	17577495	1
2	8925925	8930120	1
2	9827103	9830434	1
2	17640545	17645998	3
2	17640545	17645998	5
2	17640545	17645998	3
2	17640545	17645998	3
2	17221839	17224880	1
2	6830994	6833777	3
2	6927023	6935514	1
2	8725540	8730525	1
2	17397269	17403050	1
2	18833085	18839273	1
2	18981910	18985959	1
2	18498671	18502562	1
2	18505100	18510364	1
2	18698591	18703101	1
2	7054056	7054338	1
2	7074118	7079519	1
2	6508615	6508815	1
2	6503313	6503553	1
2	6692956	6693673	1
2	6664648	6665385	1
2	6876055	6876750	1
2	6277801	6286055	1
2	289114	289752	1
2	388054	390454	1
2	2213959	2217448	2
2	2213959	2217448	1
2	13787171	13790077	1
2	1604664	1604938	1
2	13853698	13856487	1
2	171097	171472	1
2	238680	239055	1
2	13554869	13559880	1
2	19508928	19512728	1
2	13671840	13673376	4
2	13671840	13673376	1
2	19560126	19564064	2
2	19625458	19638678	1
2	1401267	1407827	1
2	14726799	14731534	1
2	4019466	4019852	1
2	14907256	14907716	1
2	14898255	14902385	1
2	19366595	19370478	1
2	19508928	19512728	1
2	19517186	19518913	2
2	14704506	14707426	1
2	14668439	14677398	1
2	8987583	8993275	1
2	19094967	19095173	1
2	15755077	15758279	2
2	19163717	19164100	1
2	9076288	9077494	2
2	9076288	9077494	2
2	9076288	9077494	1
2	15926908	15927142	1
2	7524780	7525374	1
2	15420064	15422088	1
2	15420064	15422088	2
2	15420064	15422088	2
2	15420064	15422088	2
2	16489012	16490108	1
2	8725540	8730525	1
2	7623105	7623365	1
2	15669130	15672700	1
2	15673409	15676081	1
2	7269765	7270242	1
2	8483939	8488963	1
2	8472133	8475221	2
2	8470243	8471815	1
2	16399968	16406886	1
2	3490312	3491455	2
2	16108234	16111911	1
2	3264777	3265393	1
2	3334409	3335689	2
2	1120786	1123267	1
2	14311711	14320714	1
2	2996581	2998054	2
2	719586	719969	1
2	14426107	14432482	1
2	14392550	14413489	1
2	3669905	3672766	2
2	3669905	3672766	1
2	3247002	3249357	1
2	14647717	14648014	1
2	3334409	3335689	2
2	14665666	14668250	1
2	3348002	3352228	1
2	14726799	14731534	1
2	14234025	14238877	1
2	14305000	14306072	2
2	14305000	14306072	2
2	14311711	14320714	1
2	2930783	2931313	1
2	388054	390454	1
2	18855674	18859278	2
2	18820241	18821944	1
2	12516290	12516881	1
2	79778	85258	1
2	193163	199280	1
2	278123	282123	1
2	12616377	12618899	1
2	18756470	18772906	1
2	18756470	18772906	1
2	12638283	12642387	1
2	10712605	10724106	1
2	13504371	13505361	1
2	13503211	13503920	1
2	13436484	13439923	1
2	14988436	14990935	1
2	14982533	14984339	1
2	14982533	14984339	2
2	14982533	14984339	2
2	4871214	4871819	1
2	5009532	5009872	1
2	5081721	5082662	1
2	5021919	5022199	1
2	14826199	14826440	1
2	19262656	19263193	1
2	13378928	13386392	1
2	1100324	1106905	1
2	19481253	19484710	1
2	19440922	19446365	1
2	1120786	1123267	1
2	13036813	13042586	1
2	13007795	13008260	1
2	769333	773552	1
2	19136018	19138762	1
2	13174278	13178421	1
2	852855	853345	1
2	12936967	12939746	1
2	12936967	12939746	2
2	12936967	12939746	2
2	16726423	16731736	4
2	18136107	18137803	3
2	18136107	18137803	3
2	3484626	3489670	3
2	6480816	6482425	4
2	5692089	5693030	3
2	7994940	7997239	3
2	8353223	8355948	6
2	10201103	10206522	3
2	17032411	17036281	5
3	16979047	16984867	1
3	10392570	10398235	8
3	10392570	10398235	8
3	10392570	10398235	7
3	10392570	10398235	7
3	17025657	17026309	1
3	1703849	1712225	1
3	17012499	17017825	2
3	17254394	17255802	1
3	17191597	17194444	4
3	17188838	17191349	3
3	1760904	1764212	2
3	1753288	1756924	1
3	1539526	1548679	1
3	16896165	16898013	1
3	16944773	16945082	1
3	10284621	10287931	1
3	1534282	1535422	1
3	1644881	1648742	1
3	10023930	10030087	1
3	1617598	1620788	1
3	1398716	1400640	2
3	1389370	1392954	1
3	9720252	9720673	1
3	1393141	1397627	1
3	9874683	9875026	1
3	9944465	9952055	1
3	9797983	9805781	1
3	9550559	9551135	1
3	16715530	16715831	1
3	16732539	16735951	1
3	16867032	16876083	1
3	16732539	16735951	1
3	16498191	16498394	1
3	16523876	16524348	1
3	16617397	16621370	1
3	1317244	1326005	1
3	1313296	1314288	1
3	16656772	16660253	1
3	17839019	17839345	1
3	17828571	17837998	1
3	5267203	5271984	1
3	2457026	2463965	1
3	5248892	5254562	1
3	17532611	17537580	1
3	2143487	2145807	1
3	17495614	17495864	1
3	17592557	17599083	1
3	17570695	17575880	1
3	5125408	5126398	1
3	17634803	17639716	1
3	2280193	2285549	1
3	5179357	5181586	1
3	17692665	17700923	1
3	2392215	2394694	1
3	2413622	2417822	1
3	10964268	10964716	2
3	11035509	11035723	1
3	2192684	2196581	1
3	4791447	4794417	1
3	10484157	10484414	1
3	17427949	17429623	1
3	10236807	10237023	1
3	4370830	4371195	1
3	4372836	4373081	1
3	17311671	17319531	1
3	17289368	17298222	1
3	4538327	4541823	1
3	4519630	4524674	1
3	17311671	17319531	1
3	17012499	17017825	1
3	17398670	17398972	1
3	8957883	8958491	1
3	314692	321690	1
3	21076504	21079925	1
3	8678677	8679656	1
3	429880	430395	1
3	21121322	21122569	1
3	20930556	20934540	1
3	20882728	20890102	1
3	231609	236968	2
3	8434557	8435008	1
3	20934596	20939631	1
3	20791172	20797670	1
3	8008533	8010862	1
3	20934596	20939631	1
3	8232926	8233323	1
3	20930556	20934540	1
3	20915471	20921502	3
3	20915471	20921502	1
3	46329	48296	1
3	69467	71415	3
3	20685990	20686246	1
3	14723981	14728327	1
3	20692691	20693139	2
3	23324478	23328789	1
3	23422589	23426536	4
3	23422589	23426536	2
3	23422589	23426536	2
3	23422589	23426536	3
3	23422589	23426536	3
3	23412023	23417119	1
3	12458777	12459124	1
3	23438395	23444088	1
3	23444202	23450284	1
3	23146808	23150606	1
3	23181620	23182015	1
3	11498878	11501424	4
3	11498878	11501424	3
3	11498878	11501424	4
3	11498878	11501424	2
3	11498878	11501424	3
3	23232271	23236816	1
3	11586004	11586548	1
3	11510089	11510510	1
3	23324478	23328789	1
3	23444202	23450284	1
3	48371	48583	1
3	9685931	9690966	1
3	1225918	1229763	1
3	872995	873346	1
3	916305	918887	4
3	9489220	9492655	1
3	1108724	1112437	1
3	21832191	21834514	1
3	9278877	9282906	1
3	9003568	9008801	1
3	651571	654487	1
3	21819039	21824425	1
3	670656	672526	1
3	21738159	21746545	2
3	16071670	16072151	1
3	16049941	16051241	1
3	8743112	8751685	1
3	8912342	8923296	1
3	15612536	15612836	1
3	15971854	15972088	1
3	9073622	9085419	1
3	618397	623739	1
3	649762	650933	1
3	15080304	15080687	1
3	15078986	15079636	1
3	720359	720570	1
3	15232193	15232689	1
3	19845096	19851045	1
3	7263899	7274013	1
3	7239895	7252452	1
3	22555642	22557106	2
3	19510337	19512714	2
3	19510337	19512714	1
3	7054827	7056847	1
3	19864630	19872749	1
3	7229389	7231194	1
3	6977471	6977911	1
3	4179225	4179463	1
3	4180153	4183975	2
3	3905422	3910475	1
3	22151163	22155641	1
3	22173820	22175334	2
3	3639411	3647542	1
3	22365704	22366487	1
3	3905422	3910475	1
3	22048556	22051673	3
3	3957762	3961920	1
3	3962135	3964222	2
3	4014046	4018664	1
3	6783365	6783683	1
3	22173820	22175334	1
3	22173820	22175334	1
3	6870129	6875911	1
3	19301777	19304861	1
3	19284338	19287552	1
3	19323157	19325895	1
3	19328489	19331970	1
3	23146808	23150606	1
3	23116273	23116904	2
3	7965953	7970843	1
3	20593660	20597603	1
3	7794757	7796460	1
3	7794757	7796460	2
3	20593660	20597603	1
3	7775328	7776209	1
3	7664344	7669480	3
3	7664344	7669480	2
3	7664344	7669480	2
3	7664344	7669480	2
3	7664344	7669480	1
3	7684355	7691567	1
3	20476615	20477183	1
3	20505742	20513538	1
3	20220673	20225523	2
3	20278797	20285290	1
3	7454268	7463644	1
3	22986173	22990967	1
3	22702631	22706141	1
3	22706241	22712077	1
3	4724746	4725478	2
3	4677698	4688309	1
3	4791447	4794417	1
3	4782756	4787243	1
3	4884562	4887487	1
3	22562949	22563359	1
3	22501543	22513244	1
3	22555642	22557106	2
3	4519630	4524674	1
3	20025266	20027991	1
3	7353906	7355339	3
3	22706241	22712077	1
3	22702631	22706141	1
3	7436025	7440826	1
3	20030909	20031192	1
3	22812081	22815216	1
3	18369341	18369932	1
3	18608112	18611263	1
3	5950189	5954091	1
3	18417567	18421263	1
3	18437844	18445457	1
3	6011538	6012057	1
3	5608998	5609436	1
3	2857846	2864262	1
3	5755713	5762264	1
3	2971812	2976318	1
3	18437844	18445457	1
3	2782124	2793547	1
3	2971812	2976318	1
3	11470373	11470833	1
3	2706533	2709949	1
3	5380309	5380726	1
3	5554196	5555789	1
3	5505359	5508414	1
3	11087993	11088335	1
3	5138683	5143104	1
3	5111872	5119060	1
3	5125408	5126398	1
3	5179357	5181586	1
3	5156174	5156420	1
3	5248892	5254562	1
3	18229746	18234391	1
3	5393450	5397040	1
3	17797627	17800373	1
3	4856536	4856923	1
3	5443080	5445329	1
3	17891133	17894162	1
3	5505359	5508414	1
3	5480415	5485187	1
3	19025109	19026872	1
3	6501667	6509343	1
3	19332010	19332597	1
3	6305409	6310684	1
3	6553439	6555825	2
3	3588320	3589807	1
3	19080104	19080442	1
3	19012641	19013115	2
3	19323157	19325895	1
3	19301777	19304861	1
3	21714910	21717997	1
3	3134872	3139169	1
3	3620709	3622637	1
3	3318974	3337446	1
3	21648560	21650347	1
3	3134872	3139169	1
3	3157471	3166090	1
3	21464618	21466799	2
3	6027992	6031986	1
3	6179027	6179335	1
3	6089380	6093151	1
3	18706804	18707796	1
3	22281628	22284706	3
3	2296035	2297789	3
3	2296035	2297789	3
3	14917043	14919204	5
3	14917043	14919204	4
3	14917043	14919204	6
3	22221971	22229487	4
3	19484337	19489893	4
3	14917043	14919204	6
3	14917043	14919204	5
3	17065109	17066561	3
3	916305	918887	5
3	10484780	10485991	7
3	19310530	19314685	5
3	23422589	23426536	3
3	1178504	1181205	4
3	44044	45809	5
3	12349046	12349933	4
4	1466283	1470080	1
4	1472017	1473602	2
4	1283654	1287832	1
4	13981634	13983717	1
4	16340906	16344818	1
4	14142062	14147537	1
4	13830826	13836661	1
4	7180349	7185581	1
4	16155291	16160489	1
4	16216409	16216802	1
4	1403116	1407402	1
4	15756017	15763113	1
4	7042353	7053148	1
4	1200669	1203380	1
4	1188982	1197630	1
4	1143887	1151355	1
4	1274464	1280166	1
4	972706	976154	1
4	948597	953690	1
4	445421	450642	1
4	1072375	1075930	1
4	630578	630795	1
4	2732790	2733242	1
4	14955372	14956790	1
4	14876904	14880331	1
4	7900373	7904042	1
4	7888861	7889072	1
4	7847642	7847871	1
4	7848261	7848999	1
4	16904058	16908357	1
4	7857999	7860288	2
4	16873769	16877451	1
4	14608832	14619685	1
4	7731188	7736745	1
4	1757452	1757738	1
4	2590064	2592541	1
4	11773220	11778151	1
4	16424444	16425909	2
4	16451875	16454633	1
4	11810168	11811602	2
4	1466283	1470080	1
4	11336317	11340085	1
4	11572788	11577254	1
4	2197649	2198150	1
4	5775209	5779572	2
4	5667893	5669541	1
4	5970907	5975195	1
4	5970907	5975195	2
4	5252639	5256778	1
4	14955372	14956790	1
4	9915812	9920511	1
4	4971299	4971907	1
4	14684078	14684390	1
4	4841573	4842389	1
4	14597558	14601164	1
4	18185436	18190608	1
4	9604334	9607402	1
4	9708683	9715648	1
4	9251776	9252014	1
4	17904531	17909743	1
4	17922755	17924252	1
4	11763228	11764328	2
4	9385118	9391726	1
4	11288891	11294014	1
4	11209000	11209363	1
4	11462968	11470569	1
4	17812697	17815178	2
4	11336317	11340085	1
4	841056	843531	1
4	314238	320935	1
4	837665	838160	1
4	18533733	18538506	1
4	18498201	18501682	1
4	18579193	18580717	1
4	18391844	18392336	1
4	6671646	6671874	1
4	15233041	15239474	1
4	15233041	15239474	2
4	15402767	15409056	1
4	6308679	6310910	1
4	690642	692176	3
4	690642	692176	4
4	690642	692176	4
4	729862	733510	1
4	274251	279197	1
4	819956	823569	1
4	10469663	10472742	1
4	15078287	15078663	1
4	10148950	10152139	1
4	10180046	10180748	2
4	160642	166357	1
4	18533733	18538506	1
4	327024	333477	1
4	13487208	13489637	3
4	13487208	13489637	4
4	13487208	13489637	3
4	13487208	13489637	3
4	13487208	13489637	4
4	13542917	13550722	1
4	13154707	13160565	1
4	8422172	8426575	1
4	13380152	13393265	2
4	8346103	8346501	1
4	7879557	7883926	1
4	10148950	10152139	1
4	16565260	16565533	1
4	7855605	7856047	1
4	7850240	7850473	1
4	10268701	10268965	1
4	8120716	8123835	1
4	10210702	10210984	1
4	16720174	16720536	1
4	7042353	7053148	1
4	7013173	7013585	2
4	2741123	2745635	1
4	2194159	2195495	1
4	2033167	2036495	4
4	2033167	2036495	3
4	2033167	2036495	3
4	2033167	2036495	3
4	2033167	2036495	2
4	13870375	13876528	2
4	13870375	13876528	2
4	13870375	13876528	2
4	13870375	13876528	3
4	2186833	2187073	1
4	2188105	2188645	1
4	2459852	2464150	1
4	2448001	2448230	1
4	13979566	13981536	2
4	13979566	13981536	1
4	13979566	13981536	2
4	13716418	13716733	1
4	13743010	13749131	1
4	10944750	10945247	1
4	17395392	17395926	1
4	10984617	10992509	2
4	17307708	17312488	1
4	17324518	17331697	1
4	17044874	17047346	2
4	17044874	17047346	1
4	10579178	10579659	1
4	10811262	10811897	1
4	8636077	8636349	1
4	10452888	10459328	1
4	12781761	12792729	1
4	5937696	5938281	1
4	12909462	12914039	1
4	12609372	12612219	1
4	5729168	5732195	1
4	12278914	12286486	1
4	11941000	11946139	4
4	15239723	15242987	1
4	17706330	17707283	2
4	17646407	17650067	2
4	17646407	17650067	2
4	17646407	17650067	6
4	17646407	17650067	2
4	8984786	8986135	1
4	15457622	15458804	1
4	8859722	8860141	1
4	8422172	8426575	1
4	15178924	15181937	1
4	17596972	17598958	2
4	17596972	17598958	1
4	8459430	8460149	1
4	17516209	17517587	2
4	17516209	17517587	2
4	17217087	17217401	1
4	12501476	12501897	1
4	4971299	4971907	1
4	5252639	5256778	1
4	12419393	12421515	2
4	12466116	12471261	1
4	13394446	13398307	1
4	6475983	6479171	1
4	6607796	6614887	1
4	12658432	12670222	1
4	12472491	12472966	1
4	16340906	16344818	2
4	7592499	7592885	1
4	7809069	7809438	1
4	12609372	12612219	1
4	12475167	12475548	1
4	12501476	12501897	1
4	16169047	16174723	1
4	16321984	16322256	1
4	16200214	16201007	1
4	18240604	18248805	1
4	18151826	18152597	1
4	9260557	9266157	1
4	16029208	16038324	1
4	16049572	16056611	1
4	9385118	9391726	2
4	18331774	18332119	1
4	8992969	8996613	1
4	18120398	18120767	1
4	18020566	18025298	4
4	18020566	18025298	4
4	18020566	18025298	4
4	18029195	18033599	1
4	18025586	18028911	1
4	13020017	13020604	1
4	6173711	6177351	1
4	13099787	13102594	3
4	13099787	13102594	1
4	15218068	15220811	3
4	2894	10504	3
4	17951323	17952973	3
4	9685169	9687002	5
4	13870375	13876528	3
4	13870375	13876528	4
4	7594229	7596008	3
4	4866553	4868343	2
4	3939265	3940797	6
4	1403116	1407402	3
4	15239723	15242987	4
4	15239723	15242987	4
4	690642	692176	5
4	876875	879774	4
4	1868782	1869715	3
4	827215	828824	5
5	6127772	6133982	2
5	24894052	24903131	1
5	25786691	25787325	1
5	5915483	5915769	1
5	642553	648538	1
5	5985311	5990681	1
5	707204	709734	1
5	5967100	5967987	1
5	19046338	19051379	1
5	9654931	9655437	1
5	21984568	21987489	1
5	341375	345614	1
5	561178	565925	1
5	25345541	25348800	2
5	22051033	22055443	1
5	440986	441189	1
5	8958642	8960968	1
5	8961487	8963803	1
5	21643766	21651713	1
5	9165937	9166595	1
5	9050659	9055255	1
5	9042949	9043901	2
5	21509860	21513620	2
5	21509860	21513620	5
5	21509860	21513620	3
5	21509860	21513620	3
5	5405345	5411766	1
5	24367141	24370404	1
5	5530194	5535295	1
5	5730568	5741500	1
5	5720282	5721659	1
5	24173258	24185629	1
5	5792925	5798027	1
5	5809333	5813316	1
5	7014661	7022179	1
5	16638301	16641933	2
5	25415599	25422517	1
5	6938416	6946514	1
5	25667323	25676823	1
5	7090703	7094503	1
5	26563963	26566853	1
5	26563963	26566853	2
5	16756697	16760576	1
5	1335872	1341853	1
5	25281675	25286121	2
5	1294132	1294339	1
5	26203967	26207981	2
5	26203967	26207981	1
5	26203967	26207981	2
5	26176020	26180316	1
5	10860773	10861155	1
5	26416125	26416924	1
5	25415599	25422517	1
5	6827902	6828170	1
5	25373954	25379674	1
5	25367030	25370940	1
5	1342499	1342973	1
5	26380122	26390767	2
5	19786464	19790372	1
5	26349716	26350027	1
5	6821880	6826112	1
5	6821880	6826112	2
5	19763109	19769369	1
5	1343270	1343665	1
5	19625246	19625721	1
5	26111728	26112048	1
5	22167272	22170610	5
5	22167272	22170610	4
5	22167272	22170610	3
5	22167272	22170610	4
5	10614328	10614623	1
5	10805636	10805851	1
5	20214322	20214952	1
5	20315389	20323649	1
5	9617439	9620588	1
5	24167140	24170462	4
5	24167140	24170462	4
5	24132075	24132391	1
5	7981640	7986851	1
5	17148807	17151681	1
5	17286562	17287354	1
5	17282738	17283132	1
5	7891345	7891734	1
5	24035649	24040530	2
5	24035649	24040530	2
5	7421047	7421568	1
5	20394268	20394760	1
5	1727367	1731090	1
5	1891033	1891347	1
5	1890128	1890406	1
5	1541217	1547207	2
5	4652914	4657907	1
5	20303333	20307943	1
5	1619136	1619371	1
5	26854021	26857086	1
5	26822431	26828318	1
5	4468507	4472946	1
5	4488475	4500735	2
5	26710301	26714472	1
5	4202661	4202928	1
5	23974457	23978399	1
5	4555820	4560315	1
5	4202199	4202509	1
5	16826541	16829101	1
5	23693258	23697452	1
5	4341235	4344792	1
5	23805716	23811292	1
5	4221881	4222321	1
5	4263481	4265952	1
5	210978	213593	1
5	18333426	18333871	1
5	266277	270646	1
5	272831	277886	3
5	24063874	24066215	1
5	24063874	24066215	2
5	5535844	5543657	1
5	17984526	17986452	1
5	17949327	17950254	1
5	17945922	17948400	2
5	60207	63936	1
5	60207	63936	2
5	8880862	8884838	1
5	18133841	18134285	1
5	5302904	5306088	2
5	5302904	5306088	1
5	21159575	21159931	1
5	8515199	8522800	1
5	2204205	2209556	1
5	2212825	2218171	1
5	2212825	2218171	2
5	2212825	2218171	2
5	2271889	2276039	1
5	2520163	2524390	1
5	5148721	5154253	1
5	5337894	5344285	1
5	2132196	2133746	2
5	2132196	2133746	2
5	4866236	4866939	1
5	5040956	5045978	1
5	5237969	5243473	1
5	23805716	23811292	1
5	5216102	5216471	1
5	24484497	24487906	1
5	24482214	24482821	1
5	24623247	24626965	1
5	23683019	23683567	1
5	23569051	23576084	2
5	5012060	5018347	1
5	707204	709734	1
5	19331546	19337148	1
5	15821292	15825566	1
5	6055027	6058368	1
5	6035618	6038106	2
5	6035618	6038106	2
5	6028019	6033342	3
5	6028019	6033342	6
5	6028019	6033342	4
5	6028019	6033342	6
5	6028019	6033342	7
5	9165937	9166595	1
5	423201	427461	1
5	624121	629280	3
5	624121	629280	2
5	583049	586953	1
5	545744	545953	1
5	561178	565925	1
5	190862	194933	1
5	3173370	3179600	3
5	18891002	18891437	1
5	288328	288574	1
5	8643661	8647817	1
5	8856916	8858476	1
5	3124567	3126379	1
5	8776925	8777236	1
5	2661641	2665826	1
5	2763822	2770282	1
5	22652714	22660505	1
5	2940442	2941597	1
5	2871364	2874989	1
5	22467336	22468306	2
5	18769156	18769416	1
5	15260663	15265630	4
5	15260663	15265630	3
5	15260663	15265630	2
5	22216933	22221968	1
5	7090703	7094503	1
5	6984239	6986037	1
5	19786464	19790372	1
5	1243683	1249943	1
5	19772843	19777242	4
5	19772843	19777242	3
5	19772843	19777242	4
5	6938416	6946514	1
5	19625246	19625721	1
5	758373	761840	1
5	3786070	3786453	1
5	845600	853146	1
5	4008967	4012134	1
5	801291	801869	1
5	3423380	3427897	1
5	16136593	16141245	3
5	3467491	3472089	5
5	3467491	3472089	7
5	3467491	3472089	5
5	6664185	6664456	1
5	26269807	26278307	1
5	26290990	26291232	1
5	26221828	26229574	1
5	25980055	25981153	2
5	25940660	25945442	1
5	1928342	1931782	1
5	17326368	17326864	1
5	7611994	7614541	1
5	1867196	1868244	1
5	7307893	7313780	1
5	1795293	1804492	1
5	13741145	13741397	1
5	1605274	1607738	4
5	1605274	1607738	3
5	1605274	1607738	3
5	1605274	1607738	3
5	1605274	1607738	2
5	1605274	1607738	3
5	23309142	23309345	1
5	21204990	21207716	1
5	14139939	14143436	3
5	14139939	14143436	4
5	13693372	13693861	1
5	22792729	22793272	1
5	17166701	17172800	1
5	20643103	20643339	1
5	13099668	13100086	1
5	25794375	25794789	1
5	16915727	16921596	1
5	25809974	25813648	2
5	16837331	16842493	1
5	25857697	25858537	1
5	26939158	26946377	1
5	26933871	26934952	2
5	26933871	26934952	2
5	26933871	26934952	1
5	18109979	18111813	1
5	8530914	8535043	1
5	26906674	26906943	1
5	15312332	15312557	1
5	2641393	2650125	1
5	26645117	26645436	1
5	26636588	26640912	1
5	8221370	8222930	1
5	26613887	26614308	1
5	26603002	26607012	1
5	2549037	2555911	1
5	26581122	26583426	1
5	2204205	2209556	1
5	21558486	21558983	1
5	21692758	21693073	1
5	21643766	21651713	3
5	21509860	21513620	5
5	21721666	21722838	3
5	17968091	17971456	5
5	19250658	19254336	4
5	19250658	19254336	5
5	7611994	7614541	8
5	16714508	16715882	5
5	8961487	8963803	4
5	604917	608193	3

## Sheet: lncRNA-GC content
Chr.	start	end	GC content
1	2291368	2294558	0.327731
1	24339370	24340154	0.350765
1	24295168	24298608	0.436047
1	17392373	17393026	0.355283
1	23974040	23974789	0.419558
1	23975084	23978335	0.335052
1	2083310	2091686	0.379032
1	10677328	10677671	0.282799
1	1040374	1043887	0.345638
1	1147296	1154667	0.405797
1	1114374	1122786	0.368375
1	2184317	2188734	0.417451
1	24129835	24136109	0.278226
1	844435	847683	0.436971
1	10300192	10301302	0.341603
1	885622	887972	0.39337
1	1965839	1969656	0.478827
1	1989478	1992228	0.362683
1	910022	913808	0.398058
1	635143	638681	0.321739
1	10095673	10102928	0.4061
1	10094621	10095222	0.394737
1	665118	666471	0.386256
1	29549539	29560912	0.393678
1	10128998	10136241	0.475709
1	10128998	10136241	0.351852
1	739543	746701	0.419944
1	10273930	10275765	0.416815
1	10273930	10275765	0.418224
1	10273930	10275765	0.42112
1	10273930	10275765	0.417944
1	20879899	20893268	0.419786
1	20944135	20949281	0.2875
1	20944135	20949281	0.285538
1	29253331	29260617	0.354286
1	21056098	21057815	0.370607
1	9020379	9024081	0.347458
1	9065954	9075350	0.357488
1	6161869	6165820	0.428571
1	17295587	17296007	0.42381
1	5854092	5858550	0.356083
1	16780058	16789436	0.416863
1	16780058	16789436	0.418033
1	16780058	16789436	0.416164
1	26271540	26272267	0.313853
1	5899971	5903773	0.428351
1	5899971	5903773	0.424653
1	17012775	17013059	0.401408
1	15943876	15944259	0.362924
1	23824486	23827136	0.453287
1	16471281	16471983	0.340456
1	23852747	23855658	0.537383
1	5773511	5778529	0.342936
1	26175565	26179389	0.424749
1	26175565	26179389	0.435294
1	26175565	26179389	0.431
1	25174144	25174393	0.325301
1	18112452	18117833	0.460705
1	27338033	27340328	0.394531
1	27413880	27416050	0.415385
1	27413880	27416050	0.390266
1	27413880	27416050	0.424571
1	13872213	13872516	0.409241
1	13700764	13703573	0.360719
1	25238394	25243837	0.405983
1	27491183	27496969	0.364035
1	14027221	14030768	0.355795
1	27473762	27475962	0.383057
1	5444219	5447880	0.393665
1	18332428	18337520	0.461929
1	11698404	11698857	0.417219
1	11676924	11680839	0.426295
1	11672236	11672483	0.392713
1	2718537	2722280	0.434325
1	2718537	2722280	0.435508
1	13167732	13168082	0.342857
1	24964332	24964615	0.416961
1	24945483	24955694	0.365385
1	27312953	27314644	0.378882
1	11300617	11301038	0.355301
1	1717388	1721309	0.391667
1	24551806	24558322	0.427861
1	11471860	11472650	0.407595
1	1728657	1729890	0.404605
1	24721320	24721663	0.349854
1	1762144	1766283	0.350195
1	30239644	30239969	0.448
1	1383840	1391381	0.365546
1	10012636	10013263	0.416268
1	21645641	21646022	0.375328
1	11139771	11140052	0.302491
1	21616453	21617073	0.370809
1	9963447	9968495	0.481818
1	1446834	1447073	0.476987
1	10094621	10095222	0.40458
1	1504940	1510341	0.343066
1	29975666	29979356	0.332481
1	30019743	30033907	0.370297
1	9848882	9849226	0.363372
1	9794543	9794763	0.322727
1	5297846	5303522	0.442759
1	27026676	27031461	0.385827
1	5168463	5170571	0.44893
1	5177479	5181402	0.309434
1	5220402	5224143	0.399358
1	5220402	5224143	0.421329
1	5220402	5224143	0.42029
1	17588214	17588726	0.34349
1	26931851	26935825	0.493703
1	17695288	17696075	0.44186
1	4915490	4921682	0.329341
1	26939499	26942952	0.465444
1	26939499	26942952	0.432481
1	26939499	26942952	0.422074
1	26939499	26942952	0.422961
1	4996757	4997187	0.451713
1	17766737	17773518	0.416459
1	22612257	22612474	0.341014
1	22659660	22668651	0.386894
1	9246856	9249943	0.319865
1	1018057	1019247	0.454082
1	739543	746701	0.377778
1	8079286	8082882	0.3625
1	9020379	9024081	0.442379
1	22076532	22077068	0.33209
1	9158379	9161044	0.393275
1	22261753	22266079	0.469055
1	21616453	21617073	0.383333
1	7771658	7781712	0.365385
1	7826267	7830424	0.299528
1	19963046	19969757	0.43294
1	8924183	8924454	0.420664
1	8027125	8030136	0.375
1	7949475	7952832	0.352584
1	28213665	28219186	0.365462
1	19783184	19789150	0.482993
1	28313378	28318375	0.313364
1	19849787	19852127	0.433316
1	28420322	28420635	0.412141
1	12550338	12552629	0.290168
1	27975167	27980456	0.376997
1	27954128	27959400	0.483871
1	4996757	4997187	0.472669
1	12595109	12602379	0.308357
1	28045331	28048289	0.314516
1	12685175	12688543	0.434343
1	28185503	28189765	0.272523
1	19559879	19565272	0.386228
1	4802719	4807517	0.433036
1	4797357	4801850	0.384886
1	24945483	24955694	0.394548
1	12383776	12384244	0.40107
1	4915490	4921682	0.332378
1	11778400	11778712	0.391026
1	24551806	24558322	0.32716
1	4612242	4615353	0.368243
1	4611525	4611773	0.314516
1	11937182	11944982	0.375
1	4693281	4696023	0.332143
1	455687	463618	0.338558
1	557091	558774	0.454976
1	551288	551529	0.427386
1	635143	638681	0.338129
1	10077922	10079909	0.45502
1	1762144	1766283	0.501511
1	1717388	1721309	0.338889
1	23657505	23667372	0.320339
1	1444691	1446116	0.376437
1	8835385	8839609	0.328058
1	455687	463618	0.307425
1	493638	497555	0.411184
1	1524571	1525242	0.372578
1	1523560	1524069	0.404715
1	1504940	1510341	0.459459
1	9483156	9486002	0.378981
1	163277	166353	0.435038
1	163277	166353	0.435356
1	163277	166353	0.441206
1	9572454	9572795	0.408511
1	20617312	20620146	0.354545
1	267992	274930	0.361419
1	310168	319667	0.345455
1	1383840	1391381	0.337405
1	9726606	9730424	0.390016
1	9726606	9730424	0.388753
1	9726606	9730424	0.386686
1	9726606	9730424	0.389175
1	303462	306310	0.412017
1	28975254	28978750	0.4375
1	20413011	20415287	0.45
1	20416769	20421156	0.371585
1	20496760	20497288	0.357955
1	11100	11372	0.352941
1	72338	74737	0.317269
1	8609337	8614283	0.490395
1	28811039	28814378	0.334204
1	20215394	20219452	0.414573
1	28873051	28875435	0.252427
1	28928286	28928704	0.342105
1	5444219	5447880	0.416201
1	13470979	13471267	0.434389
1	13838400	13839087	0.364653
1	14285891	14286203	0.5
1	28639452	28646721	0.4811
1	23173285	23179248	0.385321
1	12986719	12987066	0.43804
1	12995686	12996713	0.377799
1	22947413	22950488	0.356522
1	5099571	5104850	0.349845
1	23033402	23039787	0.42439
1	25213851	25215290	0.447149
1	5146657	5147266	0.389163
1	5177479	5181402	0.484629
1	20582296	20582564	0.399254
1	7771658	7781712	0.322222
1	29985045	29993766	0.276056
1	29994961	29999045	0.334101
1	7858863	7865263	0.375196
1	20286855	20290401	0.34188
1	6520720	6526075	0.433681
1	7680389	7685662	0.418052
1	18724189	18728369	0.315436
1	20451082	20454266	0.527027
1	20439382	20444066	0.30038
1	6608114	6612609	0.383378
1	27042716	27043026	0.36129
1	18264943	18269465	0.35533
1	27078523	27081641	0.347023
1	18332428	18337520	0.493151
1	20081643	20084551	0.44127
1	27118176	27119918	0.379397
1	4526959	4527364	0.333333
1	26794195	26794614	0.379475
1	26874063	26880064	0.355805
1	4713432	4718269	0.417004
1	18112452	18117833	0.406891
1	26931851	26935825	0.429809
1	3422719	3423058	0.333333
1	3469511	3472674	0.465278
1	12118989	12126651	0.43289
1	12118989	12126651	0.399286
1	12118989	12126651	0.424321
1	12118989	12126651	0.370805
1	12118989	12126651	0.427338
1	4367255	4371298	0.353994
1	12199358	12199789	0.354988
1	3611489	3616308	0.3625
1	11779271	11779894	0.387097
1	3201684	3205411	0.445369
1	23227531	23230818	0.461017
1	3304038	3306956	0.361673
1	23252139	23257546	0.278481
1	29646002	29649951	0.342282
1	23032346	23033035	0.375
1	20018633	20019086	0.388521
1	29347580	29352946	0.346705
1	29427764	29428566	0.376471
1	29549539	29560912	0.391608
1	21376425	21376913	0.395492
1	310168	319667	0.543046
1	8539956	8540308	0.383523
1	8609337	8614283	0.365079
1	21022383	21024402	0.424576
1	19488754	19491650	0.469914
1	7242895	7248588	0.322148
1	88621	90502	0.44206
1	21211718	21215407	0.408737
1	21211718	21215407	0.422452
1	21211718	21215407	0.409199
1	8420264	8424088	0.353198
1	21262038	21262657	0.37931
1	19149453	19152288	0.421053
1	19115556	19119382	0.468112
1	27906908	27910187	0.423529
1	7106127	7108108	0.413613
1	7106127	7108108	0.409611
1	7106127	7108108	0.427146
1	18866196	18869933	0.393782
1	18813669	18814351	0.403226
1	18876809	18880012	0.316092
1	4250944	4259300	0.449488
1	12923004	12923585	0.387263
1	27324366	27330031	0.402913
1	4367255	4371298	0.476489
1	3960943	3961245	0.331126
1	23966434	23968512	0.321101
1	23964147	23964418	0.324723
1	3989762	3993707	0.323699
1	12751155	12752905	0.408684
1	12751155	12752905	0.405986
1	12751155	12752905	0.40468
1	23120	33171	0.406091
1	12355556	12358966	0.359281
1	12361352	12361763	0.379562
1	72338	74737	0.393089
1	23691268	23691584	0.360759
1	7949475	7952832	0.490876
1	30225175	30235087	0.426637
1	8079286	8082882	0.338843
1	30383560	30387602	0.436975
1	28078851	28082671	0.334347
1	19050297	19053731	0.385542
1	6202234	6209528	0.379747
1	28185503	28189765	0.463636
1	19050297	19053731	0.355556
1	6271816	6272422	0.458746
1	17278481	17278759	0.377698
1	28251625	28257236	0.405965
1	28251625	28257236	0.407966
1	28251625	28257236	0.406514
1	28251625	28257236	0.414665
1	19171731	19171968	0.396624
1	28213665	28219186	0.34763
1	25768538	25772650	0.398438
1	3469511	3472674	0.348291
1	27935155	27940369	0.475983
1	27975167	27980456	0.381974
1	27965533	27969965	0.34153
1	18770936	18774759	0.361111
1	27954128	27959400	0.336391
1	25954831	25955368	0.357918
1	25417377	25420252	0.399029
1	25417377	25420252	0.397768
1	25417377	25420252	0.390392
1	25477669	25480580	0.342569
1	2295552	2299544	0.357388
1	3302563	3303938	0.450528
1	3302152	3302419	0.434457
1	2394800	2397399	0.451099
1	2394800	2397399	0.449275
1	16416061	16417928	0.409859
1	16416061	16417928	0.416309
1	3031045	3035396	0.354588
1	2055744	2067483	0.373377
1	2055744	2067483	0.404459
1	3111693	3116699	0.443936
1	10662607	10664763	0.439878
1	10662607	10664763	0.454955
1	2215215	2219649	0.363636
1	2184317	2188734	0.373494
1	3171904	3180736	0.378815
1	2294565	2295489	0.431667
1	10301376	10302099	0.400585
1	10327137	10329121	0.412541
1	22302305	22305242	0.432411
1	22302305	22305242	0.433413
1	22302305	22305242	0.430345
1	22302305	22305242	0.338983
1	1965839	1969656	0.402542
1	1989478	1992228	0.348958
1	6100960	6105347	0.288428
1	6130024	6135345	0.482684
1	22026461	22030289	0.492929
1	10136245	10139228	0.231481
1	5837498	5841745	0.452926
1	5854092	5858550	0.329749
1	30410584	30419047	0.421053
1	30397127	30400399	0.35861
1	18400002	18405681	0.324194
1	16131686	16132318	0.389241
1	27611353	27612815	0.439597
1	5668383	5673600	0.354709
1	18517585	18521781	0.385
1	5722890	5727406	0.466488
1	17854059	17855960	0.413669
1	17854059	17855960	0.408685
1	17854059	17855960	0.431539
1	17854059	17855960	0.433022
1	17854059	17855960	0.390643
1	6941872	6942155	0.441696
1	28814433	28823727	0.382506
1	28785164	28785372	0.475962
1	28865304	28868258	0.395396
1	28847870	28855750	0.441905
1	19924659	19931494	0.341751
1	29208881	29209127	0.406504
1	29317766	29323358	0.408163
1	7094007	7097147	0.394537
1	7090940	7093593	0.363825
1	28568367	28568677	0.370968
1	26502908	26506672	0.448161
1	19568587	19572204	0.449871
1	28639452	28646721	0.362857
1	4010756	4014688	0.308756
1	17388988	17389500	0.344554
1	26355787	26357731	0.352041
1	4121284	4125651	0.305623
1	28492943	28495246	0.339593
1	3681678	3684169	0.430579
1	26038904	26042741	0.408622
1	3874395	3877323	0.340782
1	3038461	3041873	0.434066
1	26148020	26153600	0.390041
1	3967475	3971911	0.371429
1	3948713	3957044	0.475
1	26161527	26163715	0.411255
1	26161527	26163715	0.415414
1	26161527	26163715	0.407186
1	11144771	11147547	0.443089
1	11197611	11198128	0.369439
1	22343584	22349317	0.350877
1	22299434	22301441	0.426862
1	22299434	22301441	0.40411
1	22299434	22301441	0.426862
1	22294361	22297374	0.447797
1	22294361	22297374	0.429063
1	22294361	22297374	0.445447
1	22294361	22297374	0.429609
1	22294361	22297374	0.451626
1	22294361	22297374	0.43416
1	22275483	22280593	0.438406
1	6342939	6345835	0.41784
1	6342939	6345835	0.421667
1	6325535	6330179	0.464968
1	6457774	6462344	0.376691
1	25886672	25891750	0.391861
1	25886672	25891750	0.360393
1	17154864	17159704	0.370324
1	16416061	16417928	0.414703
1	22327791	22330318	0.394515
1	12191132	12197020	0.351562
1	12191132	12197020	0.350437
1	22327791	22330318	0.365566
1	1564490	1567508	0.398165
1	1942586	1944969	0.403509
1	1942586	1944969	0.40119
1	9175610	9177598	0.358145
1	12191132	12197020	0.353163
1	3895129	3896934	0.453299
1	9726606	9730424	0.392818
1	22581335	22585225	0.377691
1	16637804	16643472	0.395639
2	8194511	8198160	0.43923
2	13174278	13178421	0.442786
2	9808589	9810089	0.350649
2	9808589	9810089	0.337118
2	9808589	9810089	0.351381
2	9808589	9810089	0.332261
2	9808589	9810089	0.336601
2	9808589	9810089	0.351319
2	9808589	9810089	0.357069
2	17421554	17427282	0.438066
2	17509068	17519303	0.433333
2	17604075	17613660	0.443465
2	17627330	17634370	0.368876
2	18138245	18142435	0.303371
2	18157528	18162250	0.441011
2	10451324	10451807	0.391304
2	18241468	18245008	0.346253
2	17263861	17264128	0.374532
2	9599419	9610661	0.410072
2	10675262	10675747	0.321649
2	17947799	17955829	0.339623
2	17995900	18000027	0.502488
2	9430576	9430967	0.41688
2	9362112	9369461	0.275081
2	7524780	7525374	0.395706
2	7633213	7634069	0.321262
2	14021652	14025239	0.417979
2	14021652	14025239	0.416218
2	13724393	13726700	0.39801
2	13846918	13853343	0.340708
2	13518198	13523918	0.483019
2	13503211	13503920	0.395349
2	13497117	13502275	0.392432
2	13497117	13502275	0.402626
2	13497117	13502275	0.372447
2	13497117	13502275	0.354563
2	13497117	13502275	0.37508
2	11953651	11955213	0.369034
2	11941295	11941533	0.302521
2	18300724	18300931	0.42029
2	18350807	18351515	0.382768
2	10361053	10366902	0.382239
2	17931253	17935748	0.333333
2	17955952	17975938	0.392583
2	11347146	11351293	0.340176
2	17995900	18000027	0.330769
2	18007628	18010614	0.388451
2	10424687	10427683	0.419426
2	10424687	10427683	0.46203
2	18021108	18035182	0.347087
2	10541726	10549493	0.431054
2	10541726	10549493	0.366466
2	10541726	10549493	0.351597
2	10541726	10549493	0.391304
2	18095684	18099136	0.348083
2	10574941	10579230	0.470833
2	10097264	10104050	0.290727
2	11220707	11223400	0.38285
2	8372860	8375955	0.422093
2	6212447	6212697	0.44
2	9660857	9667038	0.444151
2	9549144	9550378	0.381579
2	17012175	17022944	0.363359
2	16987268	16996308	0.395604
2	9257095	9257415	0.34375
2	16052330	16052941	0.345336
2	8331184	8331608	0.349057
2	9350542	9354717	0.449438
2	17140182	17142485	0.408867
2	17116552	17117125	0.34555
2	16064502	16069308	0.497561
2	9362112	9369461	0.366667
2	9388259	9390575	0.441397
2	17164868	17166229	0.350222
2	5508350	5508837	0.436242
2	5587756	5588175	0.477327
2	2263123	2264543	0.414085
2	5692089	5693030	0.400243
2	5692089	5693030	0.405724
2	5692089	5693030	0.390011
2	16653248	16653524	0.438406
2	14992564	14999125	0.407767
2	15023486	15026812	0.335878
2	15023486	15026812	0.459854
2	15023486	15026812	0.458077
2	1704110	1706465	0.403642
2	1704110	1706465	0.411957
2	1704110	1706465	0.491667
2	15088761	15092415	0.446228
2	5081721	5082662	0.420829
2	5040156	5040392	0.394068
2	7440668	7441021	0.393768
2	7049769	7050110	0.372434
2	7158990	7160934	0.394495
2	16982729	16985791	0.38764
2	16982729	16985791	0.365248
2	10308263	10308536	0.315018
2	17032411	17036281	0.445434
2	17057387	17060652	0.26465
2	17030958	17031365	0.331695
2	10361053	10366902	0.326886
2	10350396	10350998	0.362126
2	17140182	17142485	0.438662
2	8987583	8993275	0.370892
2	10063064	10064078	0.401381
2	10183866	10186738	0.422642
2	9728479	9733612	0.404206
2	9721074	9721960	0.357057
2	17572304	17577495	0.409884
2	8925925	8930120	0.448882
2	9827103	9830434	0.297794
2	17640545	17645998	0.445383
2	17640545	17645998	0.410131
2	17640545	17645998	0.412957
2	17640545	17645998	0.433581
2	17221839	17224880	0.575251
2	6830994	6833777	0.44097
2	6927023	6935514	0.376384
2	8725540	8730525	0.362205
2	17397269	17403050	0.326353
2	18833085	18839273	0.451527
2	18981910	18985959	0.359155
2	18498671	18502562	0.383495
2	18505100	18510364	0.440625
2	18698591	18703101	0.523207
2	7054056	7054338	0.439716
2	7074118	7079519	0.323529
2	6508615	6508815	0.375
2	6503313	6503553	0.433333
2	6692956	6693673	0.419805
2	6664648	6665385	0.408228
2	6876055	6876750	0.392971
2	6277801	6286055	0.390335
2	289114	289752	0.452991
2	388054	390454	0.34188
2	2213959	2217448	0.321555
2	2213959	2217448	0.310989
2	13787171	13790077	0.417671
2	1604664	1604938	0.39781
2	13853698	13856487	0.375342
2	171097	171472	0.415162
2	238680	239055	0.418667
2	13554869	13559880	0.427365
2	19508928	19512728	0.497908
2	13671840	13673376	0.388446
2	13671840	13673376	0.385772
2	19560126	19564064	0.418478
2	19625458	19638678	0.514388
2	1401267	1407827	0.310056
2	14726799	14731534	0.330144
2	4019466	4019852	0.443005
2	14907256	14907716	0.395652
2	14898255	14902385	0.411936
2	19366595	19370478	0.400387
2	19508928	19512728	0.347368
2	19517186	19518913	0.469027
2	14704506	14707426	0.399657
2	14668439	14677398	0.447236
2	8987583	8993275	0.32948
2	19094967	19095173	0.407767
2	15755077	15758279	0.450954
2	19163717	19164100	0.415144
2	9076288	9077494	0.405637
2	9076288	9077494	0.429084
2	9076288	9077494	0.37728
2	15926908	15927142	0.42735
2	7524780	7525374	0.365854
2	15420064	15422088	0.417225
2	15420064	15422088	0.413882
2	15420064	15422088	0.413506
2	15420064	15422088	0.431683
2	16489012	16490108	0.351613
2	8725540	8730525	0.437613
2	7623105	7623365	0.334615
2	15669130	15672700	0.377934
2	15673409	15676081	0.446294
2	7269765	7270242	0.371069
2	8483939	8488963	0.344411
2	8472133	8475221	0.373164
2	8470243	8471815	0.405216
2	16399968	16406886	0.358173
2	3490312	3491455	0.477046
2	16108234	16111911	0.345588
2	3264777	3265393	0.430195
2	3334409	3335689	0.469992
2	1120786	1123267	0.36092
2	14311711	14320714	0.361921
2	2996581	2998054	0.457143
2	719586	719969	0.399478
2	14426107	14432482	0.466165
2	14392550	14413489	0.439701
2	3669905	3672766	0.402373
2	3669905	3672766	0.40021
2	3247002	3249357	0.479263
2	14647717	14648014	0.37037
2	3334409	3335689	0.513402
2	14665666	14668250	0.428571
2	3348002	3352228	0.426426
2	14726799	14731534	0.471154
2	14234025	14238877	0.302428
2	14305000	14306072	0.402734
2	14305000	14306072	0.405573
2	14311711	14320714	0.472973
2	2930783	2931313	0.358491
2	388054	390454	0.371429
2	18855674	18859278	0.4
2	18820241	18821944	0.47619
2	12516290	12516881	0.370558
2	79778	85258	0.546729
2	193163	199280	0.410526
2	278123	282123	0.330247
2	12616377	12618899	0.421384
2	18756470	18772906	0.537849
2	18756470	18772906	0.425
2	12638283	12642387	0.351923
2	10712605	10724106	0.363985
2	13504371	13505361	0.390167
2	13503211	13503920	0.389549
2	13436484	13439923	0.302721
2	14988436	14990935	0.464646
2	14982533	14984339	0.405559
2	14982533	14984339	0.427822
2	14982533	14984339	0.462141
2	4871214	4871819	0.360825
2	5009532	5009872	0.455882
2	5081721	5082662	0.473008
2	5021919	5022199	0.417857
2	14826199	14826440	0.365145
2	19262656	19263193	0.331471
2	13378928	13386392	0.340802
2	1100324	1106905	0.343396
2	19481253	19484710	0.468657
2	19440922	19446365	0.416974
2	1120786	1123267	0.30303
2	13036813	13042586	0.445238
2	13007795	13008260	0.411972
2	769333	773552	0.437037
2	19136018	19138762	0.397149
2	13174278	13178421	0.461712
2	852855	853345	0.408163
2	12936967	12939746	0.387263
2	12936967	12939746	0.404
2	12936967	12939746	0.451058
2	16726423	16731736	0.401878
2	18136107	18137803	0.394077
2	18136107	18137803	0.393082
2	3484626	3489670	0.417445
2	6480816	6482425	0.438138
2	5692089	5693030	0.385185
2	7994940	7997239	0.378343
2	8353223	8355948	0.398781
2	10201103	10206522	0.349813
2	17032411	17036281	0.416974
3	16979047	16984867	0.501104
3	10392570	10398235	0.392744
3	10392570	10398235	0.409027
3	10392570	10398235	0.389623
3	10392570	10398235	0.431565
3	17025657	17026309	0.485714
3	1703849	1712225	0.37561
3	17012499	17017825	0.473684
3	17254394	17255802	0.39254
3	17191597	17194444	0.417885
3	17188838	17191349	0.417107
3	1760904	1764212	0.403091
3	1753288	1756924	0.270992
3	1539526	1548679	0.345
3	16896165	16898013	0.493976
3	16944773	16945082	0.304207
3	10284621	10287931	0.460215
3	1534282	1535422	0.391111
3	1644881	1648742	0.419619
3	10023930	10030087	0.484581
3	1617598	1620788	0.368421
3	1398716	1400640	0.383562
3	1389370	1392954	0.445977
3	9720252	9720673	0.296912
3	1393141	1397627	0.453875
3	9874683	9875026	0.399417
3	9944465	9952055	0.386861
3	9797983	9805781	0.340344
3	9550559	9551135	0.347222
3	16715530	16715831	0.491694
3	16732539	16735951	0.360656
3	16867032	16876083	0.425837
3	16732539	16735951	0.275959
3	16498191	16498394	0.492611
3	16523876	16524348	0.40678
3	16617397	16621370	0.360544
3	1317244	1326005	0.43167
3	1313296	1314288	0.395745
3	16656772	16660253	0.431818
3	17839019	17839345	0.41411
3	17828571	17837998	0.420732
3	5267203	5271984	0.465863
3	2457026	2463965	0.323601
3	5248892	5254562	0.357143
3	17532611	17537580	0.399909
3	2143487	2145807	0.454545
3	17495614	17495864	0.288
3	17592557	17599083	0.492611
3	17570695	17575880	0.431818
3	5125408	5126398	0.375758
3	17634803	17639716	0.344778
3	2280193	2285549	0.383929
3	5179357	5181586	0.413669
3	17692665	17700923	0.441358
3	2392215	2394694	0.48153
3	2413622	2417822	0.355731
3	10964268	10964716	0.39039
3	11035509	11035723	0.383178
3	2192684	2196581	0.35034
3	4791447	4794417	0.450617
3	10484157	10484414	0.348214
3	17427949	17429623	0.328302
3	10236807	10237023	0.37037
3	4370830	4371195	0.380822
3	4372836	4373081	0.346939
3	17311671	17319531	0.414553
3	17289368	17298222	0.373832
3	4538327	4541823	0.426829
3	4519630	4524674	0.448276
3	17311671	17319531	0.398176
3	17012499	17017825	0.413646
3	17398670	17398972	0.334437
3	8957883	8958491	0.333882
3	314692	321690	0.398422
3	21076504	21079925	0.370656
3	8678677	8679656	0.456731
3	429880	430395	0.353398
3	21121322	21122569	0.378947
3	20930556	20934540	0.375
3	20882728	20890102	0.366812
3	231609	236968	0.440783
3	8434557	8435008	0.398089
3	20934596	20939631	0.430588
3	20791172	20797670	0.305556
3	8008533	8010862	0.356784
3	20934596	20939631	0.299107
3	8232926	8233323	0.433249
3	20930556	20934540	0.486111
3	20915471	20921502	0.419737
3	20915471	20921502	0.40856
3	46329	48296	0.430652
3	69467	71415	0.463942
3	20685990	20686246	0.355469
3	14723981	14728327	0.402344
3	20692691	20693139	0.3375
3	23324478	23328789	0.454128
3	23422589	23426536	0.446809
3	23422589	23426536	0.420356
3	23422589	23426536	0.434815
3	23422589	23426536	0.448099
3	23422589	23426536	0.431665
3	23412023	23417119	0.349206
3	12458777	12459124	0.429395
3	23438395	23444088	0.512987
3	23444202	23450284	0.39604
3	23146808	23150606	0.403101
3	23181620	23182015	0.331646
3	11498878	11501424	0.406126
3	11498878	11501424	0.405889
3	11498878	11501424	0.407197
3	11498878	11501424	0.440415
3	11498878	11501424	0.377685
3	23232271	23236816	0.466484
3	11586004	11586548	0.375
3	11510089	11510510	0.361045
3	23324478	23328789	0.472028
3	23444202	23450284	0.425
3	48371	48583	0.363208
3	9685931	9690966	0.446565
3	1225918	1229763	0.458167
3	872995	873346	0.390313
3	916305	918887	0.401585
3	9489220	9492655	0.349442
3	1108724	1112437	0.4
3	21832191	21834514	0.362353
3	9278877	9282906	0.311538
3	9003568	9008801	0.381643
3	651571	654487	0.356846
3	21819039	21824425	0.360526
3	670656	672526	0.464684
3	21738159	21746545	0.356846
3	16071670	16072151	0.33264
3	16049941	16051241	0.469388
3	8743112	8751685	0.326622
3	8912342	8923296	0.320158
3	15612536	15612836	0.386667
3	15971854	15972088	0.448718
3	9073622	9085419	0.478992
3	618397	623739	0.509524
3	649762	650933	0.418446
3	15080304	15080687	0.380952
3	15078986	15079636	0.344615
3	720359	720570	0.459716
3	15232193	15232689	0.332661
3	19845096	19851045	0.5
3	7263899	7274013	0.388489
3	7239895	7252452	0.401554
3	22555642	22557106	0.392727
3	19510337	19512714	0.490805
3	19510337	19512714	0.489383
3	7054827	7056847	0.350575
3	19864630	19872749	0.405405
3	7229389	7231194	0.40099
3	6977471	6977911	0.331818
3	4179225	4179463	0.403361
3	4180153	4183975	0.432314
3	3905422	3910475	0.477419
3	22151163	22155641	0.37594
3	22173820	22175334	0.421456
3	3639411	3647542	0.346939
3	22365704	22366487	0.312899
3	3905422	3910475	0.377931
3	22048556	22051673	0.422261
3	3957762	3961920	0.339161
3	3962135	3964222	0.429161
3	4014046	4018664	0.454106
3	6783365	6783683	0.349057
3	22173820	22175334	0.424125
3	22173820	22175334	0.411523
3	6870129	6875911	0.353535
3	19301777	19304861	0.364198
3	19284338	19287552	0.457627
3	19323157	19325895	0.465347
3	19328489	19331970	0.350446
3	23146808	23150606	0.363889
3	23116273	23116904	0.354167
3	7965953	7970843	0.360996
3	20593660	20597603	0.307229
3	7794757	7796460	0.483589
3	7794757	7796460	0.563037
3	20593660	20597603	0.31713
3	7775328	7776209	0.431925
3	7664344	7669480	0.39896
3	7664344	7669480	0.422119
3	7664344	7669480	0.394457
3	7664344	7669480	0.39521
3	7664344	7669480	0.392083
3	7684355	7691567	0.361754
3	20476615	20477183	0.353873
3	20505742	20513538	0.468665
3	20220673	20225523	0.393258
3	20278797	20285290	0.306373
3	7454268	7463644	0.352941
3	22986173	22990967	0.359862
3	22702631	22706141	0.348018
3	22706241	22712077	0.376176
3	4724746	4725478	0.314189
3	4677698	4688309	0.298805
3	4791447	4794417	0.446991
3	4782756	4787243	0.34466
3	4884562	4887487	0.401274
3	22562949	22563359	0.439024
3	22501543	22513244	0.394834
3	22555642	22557106	0.440678
3	4519630	4524674	0.446746
3	20025266	20027991	0.419162
3	7353906	7355339	0.425966
3	22706241	22712077	0.41779
3	22702631	22706141	0.408511
3	7436025	7440826	0.356618
3	20030909	20031192	0.388693
3	22812081	22815216	0.39749
3	18369341	18369932	0.362098
3	18608112	18611263	0.416974
3	5950189	5954091	0.316
3	18417567	18421263	0.481481
3	18437844	18445457	0.470978
3	6011538	6012057	0.37469
3	5608998	5609436	0.33105
3	2857846	2864262	0.362179
3	5755713	5762264	0.470738
3	2971812	2976318	0.467938
3	18437844	18445457	0.338983
3	2782124	2793547	0.46
3	2971812	2976318	0.388372
3	11470373	11470833	0.314869
3	2706533	2709949	0.42246
3	5380309	5380726	0.450839
3	5554196	5555789	0.349057
3	5505359	5508414	0.310112
3	11087993	11088335	0.488304
3	5138683	5143104	0.358247
3	5111872	5119060	0.356846
3	5125408	5126398	0.431734
3	5179357	5181586	0.327586
3	5156174	5156420	0.414634
3	5248892	5254562	0.45042
3	18229746	18234391	0.312715
3	5393450	5397040	0.432432
3	17797627	17800373	0.428571
3	4856536	4856923	0.384393
3	5443080	5445329	0.451737
3	17891133	17894162	0.409524
3	5505359	5508414	0.312057
3	5480415	5485187	0.311757
3	19025109	19026872	0.426946
3	6501667	6509343	0.510373
3	19332010	19332597	0.513575
3	6305409	6310684	0.327138
3	6553439	6555825	0.376833
3	3588320	3589807	0.387013
3	19080104	19080442	0.366864
3	19012641	19013115	0.370629
3	19323157	19325895	0.389423
3	19301777	19304861	0.389978
3	21714910	21717997	0.4
3	3134872	3139169	0.427386
3	3620709	3622637	0.381616
3	3318974	3337446	0.418919
3	21648560	21650347	0.420664
3	3134872	3139169	0.352761
3	3157471	3166090	0.38247
3	21464618	21466799	0.398281
3	6027992	6031986	0.370787
3	6179027	6179335	0.353896
3	6089380	6093151	0.433836
3	18706804	18707796	0.398185
3	22281628	22284706	0.395532
3	2296035	2297789	0.354058
3	2296035	2297789	0.353061
3	14917043	14919204	0.355469
3	14917043	14919204	0.345982
3	14917043	14919204	0.359633
3	22221971	22229487	0.40389
3	19484337	19489893	0.38257
3	14917043	14919204	0.363033
3	14917043	14919204	0.35874
3	17065109	17066561	0.344064
3	916305	918887	0.405818
3	10484780	10485991	0.431235
3	19310530	19314685	0.397382
3	23422589	23426536	0.419396
3	1178504	1181205	0.405535
3	44044	45809	0.353003
3	12349046	12349933	0.361248
4	1466283	1470080	0.36715
4	1472017	1473602	0.410156
4	1283654	1287832	0.390625
4	13981634	13983717	0.554795
4	16340906	16344818	0.358306
4	14142062	14147537	0.465184
4	13830826	13836661	0.490741
4	7180349	7185581	0.345794
4	16155291	16160489	0.401734
4	16216409	16216802	0.374046
4	1403116	1407402	0.449173
4	15756017	15763113	0.373041
4	7042353	7053148	0.4375
4	1200669	1203380	0.352459
4	1188982	1197630	0.430318
4	1143887	1151355	0.357647
4	1274464	1280166	0.346939
4	972706	976154	0.364116
4	948597	953690	0.460106
4	445421	450642	0.35316
4	1072375	1075930	0.342105
4	630578	630795	0.497696
4	2732790	2733242	0.411504
4	14955372	14956790	0.363436
4	14876904	14880331	0.449893
4	7900373	7904042	0.476596
4	7888861	7889072	0.327014
4	7847642	7847871	0.401747
4	7848261	7848999	0.413279
4	16904058	16908357	0.429448
4	7857999	7860288	0.502154
4	16873769	16877451	0.42029
4	14608832	14619685	0.333333
4	7731188	7736745	0.363914
4	1757452	1757738	0.398601
4	2590064	2592541	0.451264
4	11773220	11778151	0.376033
4	16424444	16425909	0.459357
4	16451875	16454633	0.485628
4	11810168	11811602	0.418367
4	1466283	1470080	0.416949
4	11336317	11340085	0.432314
4	11572788	11577254	0.369565
4	2197649	2198150	0.467066
4	5775209	5779572	0.329986
4	5667893	5669541	0.430412
4	5970907	5975195	0.419114
4	5970907	5975195	0.420073
4	5252639	5256778	0.459559
4	14955372	14956790	0.341137
4	9915812	9920511	0.384021
4	4971299	4971907	0.361979
4	14684078	14684390	0.407051
4	4841573	4842389	0.354167
4	14597558	14601164	0.431818
4	18185436	18190608	0.35376
4	9604334	9607402	0.451737
4	9708683	9715648	0.372603
4	9251776	9252014	0.365546
4	17904531	17909743	0.468453
4	17922755	17924252	0.479851
4	11763228	11764328	0.373467
4	9385118	9391726	0.35546
4	11288891	11294014	0.42623
4	11209000	11209363	0.520661
4	11462968	11470569	0.385113
4	17812697	17815178	0.456242
4	11336317	11340085	0.484305
4	841056	843531	0.372032
4	314238	320935	0.306269
4	837665	838160	0.365657
4	18533733	18538506	0.356021
4	18498201	18501682	0.469828
4	18579193	18580717	0.390987
4	18391844	18392336	0.339431
4	6671646	6671874	0.328947
4	15233041	15239474	0.355049
4	15233041	15239474	0.358131
4	15402767	15409056	0.453039
4	6308679	6310910	0.44
4	690642	692176	0.372128
4	690642	692176	0.384717
4	690642	692176	0.379282
4	729862	733510	0.505535
4	274251	279197	0.336449
4	819956	823569	0.344388
4	10469663	10472742	0.355769
4	15078287	15078663	0.369681
4	10148950	10152139	0.344221
4	10180046	10180748	0.431953
4	160642	166357	0.383562
4	18533733	18538506	0.478916
4	327024	333477	0.369487
4	13487208	13489637	0.404026
4	13487208	13489637	0.402827
4	13487208	13489637	0.40291
4	13487208	13489637	0.400705
4	13487208	13489637	0.40424
4	13542917	13550722	0.394531
4	13154707	13160565	0.342535
4	8422172	8426575	0.338667
4	13380152	13393265	0.403005
4	8346103	8346501	0.409548
4	7879557	7883926	0.361991
4	10148950	10152139	0.320955
4	16565260	16565533	0.358974
4	7855605	7856047	0.350679
4	7850240	7850473	0.343348
4	10268701	10268965	0.375
4	8120716	8123835	0.511521
4	10210702	10210984	0.354369
4	16720174	16720536	0.406077
4	7042353	7053148	0.359848
4	7013173	7013585	0.428994
4	2741123	2745635	0.326139
4	2194159	2195495	0.393939
4	2033167	2036495	0.415776
4	2033167	2036495	0.40625
4	2033167	2036495	0.410227
4	2033167	2036495	0.404339
4	2033167	2036495	0.403246
4	13870375	13876528	0.399859
4	13870375	13876528	0.422278
4	13870375	13876528	0.466667
4	13870375	13876528	0.430424
4	2186833	2187073	0.3125
4	2188105	2188645	0.414815
4	2459852	2464150	0.345622
4	2448001	2448230	0.344978
4	13979566	13981536	0.371073
4	13979566	13981536	0.368921
4	13979566	13981536	0.366473
4	13716418	13716733	0.422222
4	13743010	13749131	0.443255
4	10944750	10945247	0.34004
4	17395392	17395926	0.346442
4	10984617	10992509	0.42883
4	17307708	17312488	0.299349
4	17324518	17331697	0.487097
4	17044874	17047346	0.461924
4	17044874	17047346	0.457179
4	10579178	10579659	0.326403
4	10811262	10811897	0.417323
4	8636077	8636349	0.338235
4	10452888	10459328	0.463636
4	12781761	12792729	0.33945
4	5937696	5938281	0.406838
4	12909462	12914039	0.298507
4	12609372	12612219	0.419048
4	5729168	5732195	0.433962
4	12278914	12286486	0.496466
4	11941000	11946139	0.417034
4	15239723	15242987	0.392308
4	17706330	17707283	0.410853
4	17646407	17650067	0.395442
4	17646407	17650067	0.386256
4	17646407	17650067	0.437147
4	17646407	17650067	0.366755
4	8984786	8986135	0.358621
4	15457622	15458804	0.437086
4	8859722	8860141	0.398568
4	8422172	8426575	0.418182
4	15178924	15181937	0.444976
4	17596972	17598958	0.450194
4	17596972	17598958	0.431272
4	8459430	8460149	0.328605
4	17516209	17517587	0.416058
4	17516209	17517587	0.405892
4	17217087	17217401	0.410828
4	12501476	12501897	0.422803
4	4971299	4971907	0.355972
4	5252639	5256778	0.293564
4	12419393	12421515	0.447368
4	12466116	12471261	0.307116
4	13394446	13398307	0.469247
4	6475983	6479171	0.371308
4	6607796	6614887	0.350427
4	12658432	12670222	0.411392
4	12472491	12472966	0.341053
4	16340906	16344818	0.524752
4	7592499	7592885	0.398964
4	7809069	7809438	0.341463
4	12609372	12612219	0.284848
4	12475167	12475548	0.369099
4	12501476	12501897	0.487685
4	16169047	16174723	0.368121
4	16321984	16322256	0.352941
4	16200214	16201007	0.390921
4	18240604	18248805	0.404218
4	18151826	18152597	0.381323
4	9260557	9266157	0.435294
4	16029208	16038324	0.343669
4	16049572	16056611	0.321508
4	9385118	9391726	0.467161
4	18331774	18332119	0.350725
4	8992969	8996613	0.404862
4	18120398	18120767	0.352304
4	18020566	18025298	0.443488
4	18020566	18025298	0.444805
4	18020566	18025298	0.453509
4	18029195	18033599	0.501859
4	18025586	18028911	0.460038
4	13020017	13020604	0.345826
4	6173711	6177351	0.48
4	13099787	13102594	0.392578
4	13099787	13102594	0.310105
4	15218068	15220811	0.371429
4	2894	10504	0.385779
4	17951323	17952973	0.381014
4	9685169	9687002	0.399784
4	13870375	13876528	0.428777
4	13870375	13876528	0.425768
4	7594229	7596008	0.361934
4	4866553	4868343	0.367707
4	3939265	3940797	0.365605
4	1403116	1407402	0.347339
4	15239723	15242987	0.371914
4	15239723	15242987	0.371851
4	690642	692176	0.387698
4	876875	879774	0.321042
4	1868782	1869715	0.344286
4	827215	828824	0.399688
5	6127772	6133982	0.440114
5	24894052	24903131	0.40253
5	25786691	25787325	0.378549
5	5915483	5915769	0.437063
5	642553	648538	0.473795
5	5985311	5990681	0.338272
5	707204	709734	0.333333
5	5967100	5967987	0.352875
5	19046338	19051379	0.455224
5	9654931	9655437	0.426877
5	21984568	21987489	0.352381
5	341375	345614	0.379603
5	561178	565925	0.358553
5	25345541	25348800	0.435526
5	22051033	22055443	0.43314
5	440986	441189	0.458128
5	8958642	8960968	0.332871
5	8961487	8963803	0.39726
5	21643766	21651713	0.494505
5	9165937	9166595	0.389058
5	9050659	9055255	0.351562
5	9042949	9043901	0.44
5	21509860	21513620	0.388889
5	21509860	21513620	0.40812
5	21509860	21513620	0.340249
5	21509860	21513620	0.385057
5	5405345	5411766	0.36092
5	24367141	24370404	0.449477
5	5530194	5535295	0.319095
5	5730568	5741500	0.309859
5	5720282	5721659	0.378003
5	24173258	24185629	0.342007
5	5792925	5798027	0.333333
5	5809333	5813316	0.35473
5	7014661	7022179	0.384868
5	16638301	16641933	0.433554
5	25415599	25422517	0.359504
5	6938416	6946514	0.336788
5	25667323	25676823	0.50566
5	7090703	7094503	0.2891
5	26563963	26566853	0.437193
5	26563963	26566853	0.438029
5	16756697	16760576	0.477654
5	1335872	1341853	0.37182
5	25281675	25286121	0.405714
5	1294132	1294339	0.400966
5	26203967	26207981	0.410615
5	26203967	26207981	0.345205
5	26203967	26207981	0.302772
5	26176020	26180316	0.395257
5	10860773	10861155	0.329843
5	26416125	26416924	0.480769
5	25415599	25422517	0.425743
5	6827902	6828170	0.317164
5	25373954	25379674	0.418994
5	25367030	25370940	0.427918
5	1342499	1342973	0.371308
5	26380122	26390767	0.427822
5	19786464	19790372	0.461864
5	26349716	26350027	0.337621
5	6821880	6826112	0.402383
5	6821880	6826112	0.384409
5	19763109	19769369	0.429467
5	1343270	1343665	0.379747
5	19625246	19625721	0.387179
5	26111728	26112048	0.428125
5	22167272	22170610	0.404586
5	22167272	22170610	0.395227
5	22167272	22170610	0.3867
5	22167272	22170610	0.391245
5	10614328	10614623	0.386441
5	10805636	10805851	0.386047
5	20214322	20214952	0.360317
5	20315389	20323649	0.36811
5	9617439	9620588	0.417808
5	24167140	24170462	0.393745
5	24167140	24170462	0.435508
5	24132075	24132391	0.35443
5	7981640	7986851	0.497717
5	17148807	17151681	0.451031
5	17286562	17287354	0.377391
5	17282738	17283132	0.345178
5	7891345	7891734	0.354756
5	24035649	24040530	0.401509
5	24035649	24040530	0.40404
5	7421047	7421568	0.347409
5	20394268	20394760	0.386179
5	1727367	1731090	0.470455
5	1891033	1891347	0.356688
5	1890128	1890406	0.435252
5	1541217	1547207	0.445344
5	4652914	4657907	0.338164
5	20303333	20307943	0.495763
5	1619136	1619371	0.319149
5	26854021	26857086	0.55814
5	26822431	26828318	0.478908
5	4468507	4472946	0.454787
5	4488475	4500735	0.41958
5	26710301	26714472	0.302872
5	4202661	4202928	0.299625
5	23974457	23978399	0.413359
5	4555820	4560315	0.326203
5	4202199	4202509	0.306452
5	16826541	16829101	0.422528
5	23693258	23697452	0.468
5	4341235	4344792	0.498901
5	23805716	23811292	0.41925
5	4221881	4222321	0.347727
5	4263481	4265952	0.378182
5	210978	213593	0.428793
5	18333426	18333871	0.420896
5	266277	270646	0.446809
5	272831	277886	0.415061
5	24063874	24066215	0.430556
5	24063874	24066215	0.431734
5	5535844	5543657	0.341333
5	17984526	17986452	0.341906
5	17949327	17950254	0.407767
5	17945922	17948400	0.380747
5	60207	63936	0.373386
5	60207	63936	0.378788
5	8880862	8884838	0.277056
5	18133841	18134285	0.418919
5	5302904	5306088	0.403722
5	5302904	5306088	0.401247
5	21159575	21159931	0.457865
5	8515199	8522800	0.362857
5	2204205	2209556	0.559603
5	2212825	2218171	0.432366
5	2212825	2218171	0.428826
5	2212825	2218171	0.425131
5	2271889	2276039	0.435045
5	2520163	2524390	0.438636
5	5148721	5154253	0.320713
5	5337894	5344285	0.310976
5	2132196	2133746	0.420827
5	2132196	2133746	0.417089
5	4866236	4866939	0.320057
5	5040956	5045978	0.389381
5	5237969	5243473	0.283161
5	23805716	23811292	0.360146
5	5216102	5216471	0.368564
5	24484497	24487906	0.420048
5	24482214	24482821	0.462932
5	24623247	24626965	0.36965
5	23683019	23683567	0.327122
5	23569051	23576084	0.437276
5	5012060	5018347	0.360208
5	707204	709734	0.451128
5	19331546	19337148	0.371359
5	15821292	15825566	0.356164
5	6055027	6058368	0.296651
5	6035618	6038106	0.415232
5	6035618	6038106	0.444856
5	6028019	6033342	0.433239
5	6028019	6033342	0.381834
5	6028019	6033342	0.381375
5	6028019	6033342	0.388373
5	6028019	6033342	0.395495
5	9165937	9166595	0.44186
5	423201	427461	0.428016
5	624121	629280	0.388889
5	624121	629280	0.382267
5	583049	586953	0.444444
5	545744	545953	0.406699
5	561178	565925	0.382114
5	190862	194933	0.409207
5	3173370	3179600	0.431005
5	18891002	18891437	0.354023
5	288328	288574	0.365854
5	8643661	8647817	0.346705
5	8856916	8858476	0.337793
5	3124567	3126379	0.459384
5	8776925	8777236	0.353698
5	2661641	2665826	0.371429
5	2763822	2770282	0.45122
5	22652714	22660505	0.492857
5	2940442	2941597	0.396765
5	2871364	2874989	0.333333
5	22467336	22468306	0.430195
5	18769156	18769416	0.323077
5	15260663	15265630	0.414854
5	15260663	15265630	0.403215
5	15260663	15265630	0.394209
5	22216933	22221968	0.350794
5	7090703	7094503	0.396296
5	6984239	6986037	0.488722
5	19786464	19790372	0.350598
5	1243683	1249943	0.368
5	19772843	19777242	0.423028
5	19772843	19777242	0.418833
5	19772843	19777242	0.421642
5	6938416	6946514	0.346154
5	19625246	19625721	0.39645
5	758373	761840	0.427861
5	3786070	3786453	0.381201
5	845600	853146	0.400862
5	4008967	4012134	0.365639
5	801291	801869	0.387543
5	3423380	3427897	0.479132
5	16136593	16141245	0.388889
5	3467491	3472089	0.386122
5	3467491	3472089	0.406354
5	3467491	3472089	0.403531
5	6664185	6664456	0.354244
5	26269807	26278307	0.383721
5	26290990	26291232	0.384298
5	26221828	26229574	0.363796
5	25980055	25981153	0.416667
5	25940660	25945442	0.446154
5	1928342	1931782	0.44484
5	17326368	17326864	0.34879
5	7611994	7614541	0.36255
5	1867196	1868244	0.339623
5	7307893	7313780	0.448763
5	1795293	1804492	0.344118
5	13741145	13741397	0.392857
5	1605274	1607738	0.373288
5	1605274	1607738	0.374872
5	1605274	1607738	0.365157
5	1605274	1607738	0.371613
5	1605274	1607738	0.365385
5	1605274	1607738	0.363716
5	23309142	23309345	0.344828
5	21204990	21207716	0.345
5	14139939	14143436	0.419133
5	14139939	14143436	0.422837
5	13693372	13693861	0.361345
5	22792729	22793272	0.346225
5	17166701	17172800	0.467195
5	20643103	20643339	0.368644
5	13099668	13100086	0.421875
5	25794375	25794789	0.35786
5	16915727	16921596	0.359494
5	25809974	25813648	0.475842
5	16837331	16842493	0.445396
5	25857697	25858537	0.393593
5	26939158	26946377	0.346429
5	26933871	26934952	0.422489
5	26933871	26934952	0.463453
5	26933871	26934952	0.414767
5	18109979	18111813	0.450495
5	8530914	8535043	0.389655
5	26906674	26906943	0.386617
5	15312332	15312557	0.377778
5	2641393	2650125	0.444882
5	26645117	26645436	0.373041
5	26636588	26640912	0.414634
5	8221370	8222930	0.395176
5	26613887	26614308	0.425178
5	26603002	26607012	0.433884
5	2549037	2555911	0.450331
5	26581122	26583426	0.372549
5	2204205	2209556	0.447706
5	21558486	21558983	0.354125
5	21692758	21693073	0.32381
5	21643766	21651713	0.420091
5	21509860	21513620	0.407881
5	21721666	21722838	0.360161
5	17968091	17971456	0.362472
5	19250658	19254336	0.422222
5	19250658	19254336	0.419048
5	7611994	7614541	0.374035
5	16714508	16715882	0.443299
5	8961487	8963803	0.375
5	604917	608193	0.369333

## Sheet: konwn lncRNA
Chr.	start	end	length
1	2291368	2294558	238
1	24339370	24340154	784
1	24295168	24298608	344
1	17392373	17393026	653
1	23974040	23974789	317
1	23975084	23978335	388
1	2083310	2091686	248
1	10677328	10677671	343
1	1040374	1043887	298
1	1147296	1154667	552
1	1114374	1122786	2302
1	2184317	2188734	1169
1	24129835	24136109	496
1	844435	847683	2007
1	10300192	10301302	524
1	885622	887972	1810
1	1965839	1969656	921
1	1989478	1992228	477
1	910022	913808	206
1	635143	638681	460
1	10095673	10102928	1672
1	10094621	10095222	418
1	665118	666471	422
1	29549539	29560912	348
1	10128998	10136241	494
1	10128998	10136241	324
1	739543	746701	1424
1	10273930	10275765	1689
1	10273930	10275765	1712
1	10273930	10275765	1553
1	10273930	10275765	1761
1	20879899	20893268	374
1	20944135	20949281	720
1	20944135	20949281	809
1	29253331	29260617	350
1	21056098	21057815	1252
1	9020379	9024081	472
1	9065954	9075350	414
1	6161869	6165820	280
1	17295587	17296007	420
1	5854092	5858550	337
1	16780058	16789436	5942
1	16780058	16789436	5734
1	16780058	16789436	6137
1	26271540	26272267	462
1	5899971	5903773	3238
1	5899971	5903773	3391
1	17012775	17013059	284
1	15943876	15944259	383
1	23824486	23827136	578
1	16471281	16471983	702
1	23852747	23855658	214
1	5773511	5778529	729
1	26175565	26179389	598
1	26175565	26179389	765
1	26175565	26179389	1000
1	25174144	25174393	249
1	18112452	18117833	369
1	27338033	27340328	768
1	27413880	27416050	1170
1	27413880	27416050	1089
1	27413880	27416050	1107
1	13872213	13872516	303
1	13700764	13703573	779
1	25238394	25243837	936
1	27491183	27496969	228
1	14027221	14030768	742
1	27473762	27475962	543
1	5444219	5447880	442
1	18332428	18337520	394
1	11698404	11698857	453
1	11676924	11680839	251
1	11672236	11672483	247
1	2718537	2722280	1614
1	2718537	2722280	3295
1	13167732	13168082	350
1	24964332	24964615	283
1	24945483	24955694	416
1	27312953	27314644	322
1	11300617	11301038	349
1	1717388	1721309	360
1	24551806	24558322	201
1	11471860	11472650	790
1	1728657	1729890	304
1	24721320	24721663	343
1	1762144	1766283	257
1	30239644	30239969	250
1	1383840	1391381	238
1	10012636	10013263	627
1	21645641	21646022	381
1	11139771	11140052	281
1	21616453	21617073	507
1	9963447	9968495	220
1	1446834	1447073	239
1	10094621	10095222	524
1	1504940	1510341	411
1	29975666	29979356	391
1	30019743	30033907	505
1	9848882	9849226	344
1	9794543	9794763	220
1	5297846	5303522	725
1	27026676	27031461	254
1	5168463	5170571	2056
1	5177479	5181402	265
1	5220402	5224143	1247
1	5220402	5224143	1144
1	5220402	5224143	1035
1	17588214	17588726	361
1	26931851	26935825	397
1	17695288	17696075	430
1	4915490	4921682	334
1	26939499	26942952	709
1	26939499	26942952	2777
1	26939499	26942952	3298
1	26939499	26942952	3310
1	4996757	4997187	321
1	17766737	17773518	802
1	22612257	22612474	217
1	22659660	22668651	1587
1	9246856	9249943	297
1	1018057	1019247	392
1	739543	746701	225
1	8079286	8082882	240
1	9020379	9024081	269
1	22076532	22077068	536
1	9158379	9161044	684
1	22261753	22266079	307
1	21616453	21617073	480
1	7771658	7781712	468
1	7826267	7830424	424
1	19963046	19969757	1439
1	8924183	8924454	271
1	8027125	8030136	272
1	7949475	7952832	329
1	28213665	28219186	747
1	19783184	19789150	294
1	28313378	28318375	217
1	19849787	19852127	1927
1	28420322	28420635	313
1	12550338	12552629	417
1	27975167	27980456	313
1	27954128	27959400	341
1	4996757	4997187	311
1	12595109	12602379	347
1	28045331	28048289	248
1	12685175	12688543	297
1	28185503	28189765	444
1	19559879	19565272	334
1	4802719	4807517	448
1	4797357	4801850	569
1	24945483	24955694	697
1	12383776	12384244	374
1	4915490	4921682	698
1	11778400	11778712	312
1	24551806	24558322	324
1	4612242	4615353	592
1	4611525	4611773	248
1	11937182	11944982	208
1	4693281	4696023	280
1	455687	463618	319
1	557091	558774	422
1	551288	551529	241
1	635143	638681	278
1	10077922	10079909	1534
1	1762144	1766283	331
1	1717388	1721309	360
1	23657505	23667372	590
1	1444691	1446116	348
1	8835385	8839609	695
1	455687	463618	862
1	493638	497555	304
1	1524571	1525242	671
1	1523560	1524069	509
1	1504940	1510341	370
1	9483156	9486002	314
1	163277	166353	2386
1	163277	166353	2274
1	163277	166353	1990
1	9572454	9572795	235
1	20617312	20620146	330
1	267992	274930	451
1	310168	319667	275
1	1383840	1391381	655
1	9726606	9730424	2564
1	9726606	9730424	2863
1	9726606	9730424	2824
1	9726606	9730424	2716
1	303462	306310	233
1	28975254	28978750	320
1	20413011	20415287	240
1	20416769	20421156	366
1	20496760	20497288	528
1	11100	11372	272
1	72338	74737	249
1	8609337	8614283	885
1	28811039	28814378	383
1	20215394	20219452	398
1	28873051	28875435	309
1	28928286	28928704	418
1	5444219	5447880	358
1	13470979	13471267	221
1	13838400	13839087	447
1	14285891	14286203	312
1	28639452	28646721	291
1	23173285	23179248	327
1	12986719	12987066	347
1	12995686	12996713	1027
1	22947413	22950488	230
1	5099571	5104850	323
1	23033402	23039787	615
1	25213851	25215290	1438
1	5146657	5147266	609
1	5177479	5181402	553
1	20582296	20582564	268
1	7771658	7781712	450
1	29985045	29993766	355
1	29994961	29999045	434
1	7858863	7865263	637
1	20286855	20290401	468
1	6520720	6526075	671
1	7680389	7685662	842
1	18724189	18728369	298
1	20451082	20454266	222
1	20439382	20444066	526
1	6608114	6612609	373
1	27042716	27043026	310
1	18264943	18269465	591
1	27078523	27081641	487
1	18332428	18337520	292
1	20081643	20084551	630
1	27118176	27119918	398
1	4526959	4527364	405
1	26794195	26794614	419
1	26874063	26880064	267
1	4713432	4718269	494
1	18112452	18117833	1219
1	26931851	26935825	577
1	3422719	3423058	339
1	3469511	3472674	432
1	12118989	12126651	3837
1	12118989	12126651	1400
1	12118989	12126651	4235
1	12118989	12126651	2473
1	12118989	12126651	4053
1	4367255	4371298	726
1	12199358	12199789	431
1	3611489	3616308	800
1	11779271	11779894	279
1	3201684	3205411	961
1	23227531	23230818	295
1	3304038	3306956	741
1	23252139	23257546	237
1	29646002	29649951	447
1	23032346	23033035	536
1	20018633	20019086	453
1	29347580	29352946	349
1	29427764	29428566	765
1	29549539	29560912	429
1	21376425	21376913	488
1	310168	319667	1057
1	8539956	8540308	352
1	8609337	8614283	315
1	21022383	21024402	1180
1	19488754	19491650	349
1	7242895	7248588	298
1	88621	90502	233
1	21211718	21215407	1671
1	21211718	21215407	1354
1	21211718	21215407	1261
1	8420264	8424088	688
1	21262038	21262657	348
1	19149453	19152288	1900
1	19115556	19119382	784
1	27906908	27910187	425
1	7106127	7108108	955
1	7106127	7108108	1311
1	7106127	7108108	1002
1	18866196	18869933	386
1	18813669	18814351	682
1	18876809	18880012	348
1	4250944	4259300	683
1	12923004	12923585	581
1	27324366	27330031	206
1	4367255	4371298	638
1	3960943	3961245	302
1	23966434	23968512	327
1	23964147	23964418	271
1	3989762	3993707	346
1	12751155	12752905	1451
1	12751155	12752905	1537
1	12751155	12752905	1453
1	23120	33171	788
1	12355556	12358966	334
1	12361352	12361763	411
1	72338	74737	463
1	23691268	23691584	316
1	7949475	7952832	548
1	30225175	30235087	443
1	8079286	8082882	484
1	30383560	30387602	714
1	28078851	28082671	329
1	19050297	19053731	249
1	6202234	6209528	237
1	28185503	28189765	220
1	19050297	19053731	810
1	6271816	6272422	606
1	17278481	17278759	278
1	28251625	28257236	1643
1	28251625	28257236	1858
1	28251625	28257236	1658
1	28251625	28257236	1582
1	19171731	19171968	237
1	28213665	28219186	443
1	25768538	25772650	256
1	3469511	3472674	468
1	27935155	27940369	229
1	27975167	27980456	233
1	27965533	27969965	366
1	18770936	18774759	432
1	27954128	27959400	327
1	25954831	25955368	461
1	25417377	25420252	2679
1	25417377	25420252	2778
1	25417377	25420252	2144
1	25477669	25480580	397
1	2295552	2299544	291
1	3302563	3303938	1041
1	3302152	3302419	267
1	2394800	2397399	2321
1	2394800	2397399	2415
1	16416061	16417928	710
1	16416061	16417928	233
1	3031045	3035396	643
1	2055744	2067483	308
1	2055744	2067483	314
1	3111693	3116699	874
1	10662607	10664763	1314
1	10662607	10664763	222
1	2215215	2219649	396
1	2184317	2188734	249
1	3171904	3180736	557
1	2294565	2295489	600
1	10301376	10302099	342
1	10327137	10329121	303
1	22302305	22305242	2493
1	22302305	22305242	2508
1	22302305	22305242	2577
1	22302305	22305242	354
1	1965839	1969656	472
1	1989478	1992228	384
1	6100960	6105347	579
1	6130024	6135345	462
1	22026461	22030289	495
1	10136245	10139228	432
1	5837498	5841745	393
1	5854092	5858550	279
1	30410584	30419047	380
1	30397127	30400399	633
1	18400002	18405681	620
1	16131686	16132318	632
1	27611353	27612815	298
1	5668383	5673600	499
1	18517585	18521781	600
1	5722890	5727406	373
1	17854059	17855960	1390
1	17854059	17855960	1566
1	17854059	17855960	1059
1	17854059	17855960	963
1	17854059	17855960	855
1	6941872	6942155	283
1	28814433	28823727	1349
1	28785164	28785372	208
1	28865304	28868258	2954
1	28847870	28855750	525
1	19924659	19931494	594
1	29208881	29209127	246
1	29317766	29323358	686
1	7094007	7097147	659
1	7090940	7093593	481
1	28568367	28568677	310
1	26502908	26506672	299
1	19568587	19572204	389
1	28639452	28646721	700
1	4010756	4014688	434
1	17388988	17389500	505
1	26355787	26357731	392
1	4121284	4125651	409
1	28492943	28495246	1278
1	3681678	3684169	2348
1	26038904	26042741	1647
1	3874395	3877323	358
1	3038461	3041873	546
1	26148020	26153600	241
1	3967475	3971911	280
1	3948713	3957044	240
1	26161527	26163715	1155
1	26161527	26163715	1064
1	26161527	26163715	501
1	11144771	11147547	246
1	11197611	11198128	517
1	22343584	22349317	228
1	22299434	22301441	1504
1	22299434	22301441	1898
1	22299434	22301441	1504
1	22294361	22297374	2519
1	22294361	22297374	2904
1	22294361	22297374	2438
1	22294361	22297374	2891
1	22294361	22297374	2429
1	22294361	22297374	2863
1	22275483	22280593	276
1	6342939	6345835	2769
1	6342939	6345835	2483
1	6325535	6330179	785
1	6457774	6462344	961
2	8194511	8198160	831
2	13174278	13178421	201
2	9808589	9810089	770
2	9808589	9810089	1145
2	9808589	9810089	905
2	9808589	9810089	1243
2	9808589	9810089	612
2	9808589	9810089	834
2	9808589	9810089	969
2	17421554	17427282	331
2	17509068	17519303	210
2	17604075	17613660	681
2	17627330	17634370	347
2	18138245	18142435	267
2	18157528	18162250	356
2	10451324	10451807	483
2	18241468	18245008	387
2	17263861	17264128	267
2	9599419	9610661	278
2	10675262	10675747	485
2	17947799	17955829	318
2	17995900	18000027	201
2	9430576	9430967	391
2	9362112	9369461	309
2	7524780	7525374	326
2	7633213	7634069	856
2	14021652	14025239	2603
2	14021652	14025239	2602
2	13724393	13726700	402
2	13846918	13853343	226
2	13518198	13523918	265
2	13503211	13503920	387
2	13497117	13502275	1850
2	13497117	13502275	457
2	13497117	13502275	4798
2	13497117	13502275	1052
2	13497117	13502275	4695
2	11953651	11955213	859
2	11941295	11941533	238
2	18300724	18300931	207
2	18350807	18351515	708
2	10361053	10366902	518
2	17931253	17935748	390
2	17955952	17975938	782
2	11347146	11351293	682
2	17995900	18000027	390
2	18007628	18010614	381
2	10424687	10427683	2265
2	10424687	10427683	1251
2	18021108	18035182	412
2	10541726	10549493	1784
2	10541726	10549493	7324
2	10541726	10549493	4946
2	10541726	10549493	5566
2	18095684	18099136	339
2	10574941	10579230	480
2	10097264	10104050	399
2	11220707	11223400	828
2	8372860	8375955	860
2	6212447	6212697	250
2	9660857	9667038	1137
2	9549144	9550378	456
2	17012175	17022944	655
2	16987268	16996308	273
2	9257095	9257415	320
2	16052330	16052941	611
2	8331184	8331608	424
2	9350542	9354717	1335
2	17140182	17142485	609
2	17116552	17117125	573
2	16064502	16069308	205
2	9362112	9369461	270
2	9388259	9390575	802
2	17164868	17166229	1125
2	5508350	5508837	447
2	5587756	5588175	419
2	2263123	2264543	1420
2	5692089	5693030	822
2	5692089	5693030	594
2	5692089	5693030	941
2	16653248	16653524	276
2	14992564	14999125	309
2	15023486	15026812	655
2	15023486	15026812	2329
2	15023486	15026812	2600
2	1704110	1706465	1318
2	1704110	1706465	1221
2	1704110	1706465	600
2	15088761	15092415	1246
2	5081721	5082662	941
2	5040156	5040392	236
2	7440668	7441021	353
2	7049769	7050110	341
2	7158990	7160934	327
2	16982729	16985791	1068
2	16982729	16985791	282
2	10308263	10308536	273
2	17032411	17036281	449
2	17057387	17060652	529
2	17030958	17031365	407
2	10361053	10366902	517
2	10350396	10350998	602
2	17140182	17142485	269
2	8987583	8993275	213
2	10063064	10064078	1014
2	10183866	10186738	265
2	9728479	9733612	856
2	9721074	9721960	829
2	17572304	17577495	344
2	8925925	8930120	1252
2	9827103	9830434	272
2	17640545	17645998	1657
2	17640545	17645998	1224
2	17640545	17645998	4044
2	17640545	17645998	1882
2	17221839	17224880	299
2	6830994	6833777	1279
2	6927023	6935514	271
2	8725540	8730525	381
2	17397269	17403050	573
2	18833085	18839273	753
2	18981910	18985959	426
2	18498671	18502562	206
2	18505100	18510364	320
2	18698591	18703101	237
2	7054056	7054338	282
2	7074118	7079519	204
2	6508615	6508815	200
2	6503313	6503553	240
2	6692956	6693673	717
2	6664648	6665385	316
2	6876055	6876750	626
2	6277801	6286055	269
2	289114	289752	351
2	388054	390454	234
2	2213959	2217448	283
2	2213959	2217448	910
2	13787171	13790077	249
2	1604664	1604938	274
2	13853698	13856487	365
2	171097	171472	277
2	238680	239055	375
2	13554869	13559880	592
2	19508928	19512728	239
2	13671840	13673376	1004
2	13671840	13673376	998
2	19560126	19564064	368
2	19625458	19638678	556
2	1401267	1407827	358
2	14726799	14731534	209
2	4019466	4019852	386
2	14907256	14907716	460
2	14898255	14902385	687
2	19366595	19370478	517
2	19508928	19512728	285
2	19517186	19518913	226
2	14704506	14707426	583
2	14668439	14677398	398
2	8987583	8993275	346
2	19094967	19095173	206
2	15755077	15758279	1468
2	19163717	19164100	383
2	9076288	9077494	816
2	9076288	9077494	557
2	9076288	9077494	1206
2	15926908	15927142	234
2	7524780	7525374	410
2	15420064	15422088	1939
2	15420064	15422088	1945
2	15420064	15422088	1925
2	15420064	15422088	1010
2	16489012	16490108	310
2	8725540	8730525	553
2	7623105	7623365	260
2	15669130	15672700	852
2	15673409	15676081	2523
2	7269765	7270242	477
2	8483939	8488963	331
2	8472133	8475221	1498
2	8470243	8471815	1572
2	16399968	16406886	416
2	3490312	3491455	501
2	16108234	16111911	272
2	3264777	3265393	616
2	3334409	3335689	1183
2	1120786	1123267	435
2	14311711	14320714	583
2	2996581	2998054	1330
2	719586	719969	383
2	14426107	14432482	665
2	14392550	14413489	937
2	3669905	3672766	2781
2	3669905	3672766	2861
2	3247002	3249357	217
2	14647717	14648014	297
2	3334409	3335689	485
2	14665666	14668250	217
2	3348002	3352228	333
2	14726799	14731534	208
2	14234025	14238877	453
2	14305000	14306072	951
2	14305000	14306072	969
2	14311711	14320714	518
2	2930783	2931313	530
2	388054	390454	280
2	18855674	18859278	1010
2	18820241	18821944	1680
2	12516290	12516881	591
2	79778	85258	214
2	193163	199280	380
2	278123	282123	324
2	12616377	12618899	636
2	18756470	18772906	251
2	18756470	18772906	200
2	12638283	12642387	520
2	10712605	10724106	522
2	13504371	13505361	956
2	13503211	13503920	421
2	13436484	13439923	294
2	14988436	14990935	297
2	14982533	14984339	1763
2	14982533	14984339	1524
2	14982533	14984339	1149
2	4871214	4871819	388
2	5009532	5009872	340
2	5081721	5082662	389
2	5021919	5022199	280
2	14826199	14826440	241
2	19262656	19263193	537
2	13378928	13386392	848
2	1100324	1106905	530
2	19481253	19484710	335
2	19440922	19446365	271
2	1120786	1123267	231
2	13036813	13042586	420
2	13007795	13008260	284
2	769333	773552	810
2	19136018	19138762	491
2	13174278	13178421	444
2	852855	853345	490
2	12936967	12939746	2324
2	12936967	12939746	250
2	12936967	12939746	1512
3	16979047	16984867	453
3	10392570	10398235	4107
3	10392570	10398235	4254
3	10392570	10398235	5069
3	10392570	10398235	1527
3	17025657	17026309	280
3	1703849	1712225	205
3	17012499	17017825	608
3	17254394	17255802	563
3	17191597	17194444	2326
3	17188838	17191349	2081
3	1760904	1764212	2394
3	1753288	1756924	262
3	1539526	1548679	200
3	16896165	16898013	249
3	16944773	16945082	309
3	10284621	10287931	465
3	1534282	1535422	225
3	1644881	1648742	367
3	10023930	10030087	227
3	1617598	1620788	285
3	1398716	1400640	365
3	1389370	1392954	435
3	9720252	9720673	421
3	1393141	1397627	271
3	9874683	9875026	343
3	9944465	9952055	274
3	9797983	9805781	523
3	9550559	9551135	576
3	16715530	16715831	301
3	16732539	16735951	305
3	16867032	16876083	209
3	16732539	16735951	1069
3	16498191	16498394	203
3	16523876	16524348	472
3	16617397	16621370	294
3	1317244	1326005	461
3	1313296	1314288	235
3	16656772	16660253	264
3	17839019	17839345	326
3	17828571	17837998	492
3	5267203	5271984	498
3	2457026	2463965	411
3	5248892	5254562	490
3	17532611	17537580	2188
3	2143487	2145807	385
3	17495614	17495864	250
3	17592557	17599083	203
3	17570695	17575880	220
3	5125408	5126398	990
3	17634803	17639716	699
3	2280193	2285549	224
3	5179357	5181586	278
3	17692665	17700923	324
3	2392215	2394694	758
3	2413622	2417822	253
3	10964268	10964716	333
3	11035509	11035723	214
3	2192684	2196581	294
3	4791447	4794417	324
3	10484157	10484414	224
3	17427949	17429623	265
3	10236807	10237023	216
3	4370830	4371195	365
3	4372836	4373081	245
3	17311671	17319531	907
3	17289368	17298222	214
3	4538327	4541823	328
3	4519630	4524674	290
3	17311671	17319531	329
3	17012499	17017825	469
3	17398670	17398972	302
3	8957883	8958491	608
3	314692	321690	507
3	21076504	21079925	259
3	8678677	8679656	832
3	429880	430395	515
3	21121322	21122569	285
3	20930556	20934540	232
3	20882728	20890102	229
3	231609	236968	971
3	8434557	8435008	314
3	20934596	20939631	425
3	20791172	20797670	288
3	8008533	8010862	398
3	20934596	20939631	224
3	8232926	8233323	397
3	20930556	20934540	360
3	20915471	20921502	2361
3	20915471	20921502	5561
3	46329	48296	1579
3	69467	71415	1248
3	20685990	20686246	256
3	14723981	14728327	256
3	20692691	20693139	320
3	23324478	23328789	218
3	23422589	23426536	1739
3	23422589	23426536	2417
3	23422589	23426536	1327
3	23422589	23426536	973
3	23422589	23426536	2078
3	23412023	23417119	315
3	12458777	12459124	347
3	23438395	23444088	462
3	23444202	23450284	303
3	23146808	23150606	387
3	23181620	23182015	395
3	11498878	11501424	1012
3	11498878	11501424	951
3	11498878	11501424	1056
3	11498878	11501424	386
3	11498878	11501424	1443
3	23232271	23236816	731
3	11586004	11586548	544
3	11510089	11510510	421
3	23324478	23328789	286
3	23444202	23450284	240
3	48371	48583	212
3	9685931	9690966	262
3	1225918	1229763	251
3	872995	873346	351
3	916305	918887	1514
3	9489220	9492655	269
3	1108724	1112437	245
3	21832191	21834514	850
3	9278877	9282906	260
3	9003568	9008801	207
3	651571	654487	241
3	21819039	21824425	380
3	670656	672526	269
3	21738159	21746545	964
3	16071670	16072151	481
3	16049941	16051241	245
3	8743112	8751685	447
3	8912342	8923296	253
3	15612536	15612836	300
3	15971854	15972088	234
3	9073622	9085419	238
3	618397	623739	210
3	649762	650933	1171
3	15080304	15080687	210
3	15078986	15079636	650
3	720359	720570	211
3	15232193	15232689	496
3	19845096	19851045	394
3	7263899	7274013	278
3	7239895	7252452	386
3	22555642	22557106	550
3	19510337	19512714	870
3	19510337	19512714	989
3	7054827	7056847	522
3	19864630	19872749	444
3	7229389	7231194	202
3	6977471	6977911	440
3	4179225	4179463	238
3	4180153	4183975	687
3	3905422	3910475	310
3	22151163	22155641	266
3	22173820	22175334	261
3	3639411	3647542	392
3	22365704	22366487	783
3	3905422	3910475	725
3	22048556	22051673	1698
3	3957762	3961920	286
3	3962135	3964222	727
3	4014046	4018664	414
3	6783365	6783683	318
3	22173820	22175334	257
3	22173820	22175334	243
3	6870129	6875911	396
3	19301777	19304861	324
3	19284338	19287552	236
3	19323157	19325895	202
3	19328489	19331970	448
3	23146808	23150606	360
3	23116273	23116904	432
3	7965953	7970843	241
3	20593660	20597603	332
3	7794757	7796460	1371
3	7794757	7796460	698
3	20593660	20597603	432
3	7775328	7776209	852
3	7664344	7669480	2885
3	7664344	7669480	2369
3	7664344	7669480	3103
3	7664344	7669480	3006
3	7664344	7669480	3183
3	7684355	7691567	821
3	20476615	20477183	568
3	20505742	20513538	367
3	20220673	20225523	267
3	20278797	20285290	408
3	7454268	7463644	255
3	22986173	22990967	289
3	22702631	22706141	227
3	22706241	22712077	319
3	4724746	4725478	296
3	4677698	4688309	251
3	4791447	4794417	349
3	4782756	4787243	206
3	4884562	4887487	314
3	22562949	22563359	410
3	22501543	22513244	271
3	22555642	22557106	472
3	4519630	4524674	338
3	20025266	20027991	501
3	7353906	7355339	932
3	22706241	22712077	371
3	22702631	22706141	235
3	7436025	7440826	272
3	20030909	20031192	283
3	22812081	22815216	239
3	18369341	18369932	591
3	18608112	18611263	271
3	5950189	5954091	250
3	18417567	18421263	243
3	18437844	18445457	603
3	6011538	6012057	403
3	5608998	5609436	438
3	2857846	2864262	312
3	5755713	5762264	393
3	2971812	2976318	577
3	18437844	18445457	354
3	2782124	2793547	200
3	2971812	2976318	430
3	11470373	11470833	343
3	2706533	2709949	374
3	5380309	5380726	417
3	5554196	5555789	212
3	5505359	5508414	445
3	11087993	11088335	342
3	5138683	5143104	388
3	5111872	5119060	482
3	5125408	5126398	271
3	5179357	5181586	754
3	5156174	5156420	246
3	5248892	5254562	595
3	18229746	18234391	291
3	5393450	5397040	222
3	17797627	17800373	1393
3	4856536	4856923	346
3	5443080	5445329	259
3	17891133	17894162	630
3	5505359	5508414	282
3	5480415	5485187	1514
3	19025109	19026872	1670
3	6501667	6509343	241
3	19332010	19332597	442
3	6305409	6310684	269
3	6553439	6555825	1364
3	3588320	3589807	385
3	19080104	19080442	338
3	19012641	19013115	429
3	19323157	19325895	208
3	19301777	19304861	459
3	21714910	21717997	345
3	3134872	3139169	241
3	3620709	3622637	359
3	3318974	3337446	296
3	21648560	21650347	271
3	3134872	3139169	326
3	3157471	3166090	251
3	21464618	21466799	2094
3	6027992	6031986	356
3	6179027	6179335	308
3	6089380	6093151	597
3	18706804	18707796	992
4	1466283	1470080	621
4	1472017	1473602	512
4	1283654	1287832	256
4	13981634	13983717	438
4	16340906	16344818	307
4	14142062	14147537	2743
4	13830826	13836661	216
4	7180349	7185581	321
4	16155291	16160489	346
4	16216409	16216802	393
4	1403116	1407402	423
4	15756017	15763113	319
4	7042353	7053148	352
4	1200669	1203380	244
4	1188982	1197630	409
4	1143887	1151355	425
4	1274464	1280166	343
4	972706	976154	379
4	948597	953690	376
4	445421	450642	269
4	1072375	1075930	266
4	630578	630795	217
4	2732790	2733242	452
4	14955372	14956790	454
4	14876904	14880331	469
4	7900373	7904042	235
4	7888861	7889072	211
4	7847642	7847871	229
4	7848261	7848999	738
4	16904058	16908357	326
4	7857999	7860288	1625
4	16873769	16877451	345
4	14608832	14619685	252
4	7731188	7736745	327
4	1757452	1757738	286
4	2590064	2592541	277
4	11773220	11778151	242
4	16424444	16425909	1058
4	16451875	16454633	661
4	11810168	11811602	294
4	1466283	1470080	295
4	11336317	11340085	458
4	11572788	11577254	230
4	2197649	2198150	501
4	5775209	5779572	697
4	5667893	5669541	388
4	5970907	5975195	2281
4	5970907	5975195	2202
4	5252639	5256778	272
4	14955372	14956790	299
4	9915812	9920511	388
4	4971299	4971907	384
4	14684078	14684390	312
4	4841573	4842389	816
4	14597558	14601164	616
4	18185436	18190608	359
4	9604334	9607402	518
4	9708683	9715648	365
4	9251776	9252014	238
4	17904531	17909743	1791
4	17922755	17924252	1340
4	11763228	11764328	897
4	9385118	9391726	467
4	11288891	11294014	488
4	11209000	11209363	363
4	11462968	11470569	309
4	17812697	17815178	1554
4	11336317	11340085	223
4	841056	843531	379
4	314238	320935	973
4	837665	838160	495
4	18533733	18538506	382
4	18498201	18501682	232
4	18579193	18580717	1509
4	18391844	18392336	492
4	6671646	6671874	228
4	15233041	15239474	921
4	15233041	15239474	578
4	15402767	15409056	362
4	6308679	6310910	200
4	690642	692176	1349
4	690642	692176	759
4	690642	692176	1197
4	729862	733510	271
4	274251	279197	214
4	819956	823569	392
4	10469663	10472742	416
4	15078287	15078663	376
4	10148950	10152139	398
4	10180046	10180748	507
4	160642	166357	292
4	18533733	18538506	332
4	327024	333477	839
4	13487208	13489637	1391
4	13487208	13489637	1415
4	13487208	13489637	1581
4	13487208	13489637	1702
4	13487208	13489637	1368
4	13542917	13550722	256
4	13154707	13160565	797
4	8422172	8426575	375
4	13380152	13393265	1464
4	8346103	8346501	398
4	7879557	7883926	221
4	10148950	10152139	377
4	16565260	16565533	273
4	7855605	7856047	442
4	7850240	7850473	233
4	10268701	10268965	264
4	8120716	8123835	217
4	10210702	10210984	206
4	16720174	16720536	362
4	7042353	7053148	264
4	7013173	7013585	338
4	2741123	2745635	417
4	2194159	2195495	231
4	2033167	2036495	2434
4	2033167	2036495	2720
4	2033167	2036495	2601
4	2033167	2036495	3042
4	2033167	2036495	3204
4	13870375	13876528	1423
4	13870375	13876528	1589
4	13870375	13876528	450
4	13870375	13876528	1157
4	2186833	2187073	240
4	2188105	2188645	540
4	2459852	2464150	217
4	2448001	2448230	229
4	13979566	13981536	1528
4	13979566	13981536	1789
4	13979566	13981536	1891
4	13716418	13716733	315
4	13743010	13749131	467
4	10944750	10945247	497
4	17395392	17395926	534
4	10984617	10992509	2206
4	17307708	17312488	461
4	17324518	17331697	620
4	17044874	17047346	2193
4	17044874	17047346	2382
4	10579178	10579659	481
4	10811262	10811897	635
4	8636077	8636349	272
4	10452888	10459328	220
4	12781761	12792729	436
4	5937696	5938281	585
4	12909462	12914039	201
4	12609372	12612219	210
4	5729168	5732195	265
4	12278914	12286486	566
4	11941000	11946139	681
4	15239723	15242987	520
4	17706330	17707283	387
4	17646407	17650067	746
4	17646407	17650067	422
4	17646407	17650067	1416
4	17646407	17650067	1137
4	8984786	8986135	435
4	15457622	15458804	302
4	8859722	8860141	419
4	8422172	8426575	825
4	15178924	15181937	1672
4	17596972	17598958	1546
4	17596972	17598958	1957
4	8459430	8460149	423
4	17516209	17517587	548
4	17516209	17517587	611
4	17217087	17217401	314
4	12501476	12501897	421
4	4971299	4971907	427
4	5252639	5256778	637
4	12419393	12421515	570
4	12466116	12471261	534
4	13394446	13398307	2764
4	6475983	6479171	237
4	6607796	6614887	234
4	12658432	12670222	316
4	12472491	12472966	475
4	16340906	16344818	202
4	7592499	7592885	386
4	7809069	7809438	369
4	12609372	12612219	330
4	12475167	12475548	233
4	12501476	12501897	203
4	16169047	16174723	527
4	16321984	16322256	272
4	16200214	16201007	793
4	18240604	18248805	569
4	18151826	18152597	771
4	9260557	9266157	425
4	16029208	16038324	387
4	16049572	16056611	451
4	9385118	9391726	944
4	18331774	18332119	345
4	8992969	8996613	1193
4	18120398	18120767	369
4	18020566	18025298	1743
4	18020566	18025298	1848
4	18020566	18025298	1140
4	18029195	18033599	269
4	18025586	18028911	3178
4	13020017	13020604	587
4	6173711	6177351	225
4	13099787	13102594	512
4	13099787	13102594	287
5	6127772	6133982	1052
5	24894052	24903131	1739
5	25786691	25787325	634
5	5915483	5915769	286
5	642553	648538	477
5	5985311	5990681	405
5	707204	709734	234
5	5967100	5967987	887
5	19046338	19051379	268
5	9654931	9655437	506
5	21984568	21987489	315
5	341375	345614	353
5	561178	565925	304
5	25345541	25348800	1520
5	22051033	22055443	344
5	440986	441189	203
5	8958642	8960968	721
5	8961487	8963803	219
5	21643766	21651713	273
5	9165937	9166595	658
5	9050659	9055255	256
5	9042949	9043901	375
5	21509860	21513620	270
5	21509860	21513620	936
5	21509860	21513620	482
5	21509860	21513620	348
5	5405345	5411766	435
5	24367141	24370404	287
5	5530194	5535295	398
5	5730568	5741500	426
5	5720282	5721659	791
5	24173258	24185629	269
5	5792925	5798027	318
5	5809333	5813316	296
5	7014661	7022179	304
5	16638301	16641933	2867
5	25415599	25422517	242
5	6938416	6946514	386
5	25667323	25676823	265
5	7090703	7094503	211
5	26563963	26566853	2850
5	26563963	26566853	2719
5	16756697	16760576	358
5	1335872	1341853	511
5	25281675	25286121	350
5	1294132	1294339	207
5	26203967	26207981	716
5	26203967	26207981	1095
5	26203967	26207981	469
5	26176020	26180316	253
5	10860773	10861155	382
5	26416125	26416924	208
5	25415599	25422517	202
5	6827902	6828170	268
5	25373954	25379674	895
5	25367030	25370940	437
5	1342499	1342973	474
5	26380122	26390767	381
5	19786464	19790372	236
5	26349716	26350027	311
5	6821880	6826112	1091
5	6821880	6826112	1488
5	19763109	19769369	319
5	1343270	1343665	395
5	19625246	19625721	390
5	26111728	26112048	320
5	22167272	22170610	1352
5	22167272	22170610	1341
5	22167272	22170610	2436
5	22167272	22170610	2216
5	10614328	10614623	295
5	10805636	10805851	215
5	20214322	20214952	630
5	20315389	20323649	508
5	9617439	9620588	292
5	24167140	24170462	1247
5	24167140	24170462	659
5	24132075	24132391	316
5	7981640	7986851	219
5	17148807	17151681	388
5	17286562	17287354	575
5	17282738	17283132	394
5	7891345	7891734	389
5	24035649	24040530	1193
5	24035649	24040530	1089
5	7421047	7421568	521
5	20394268	20394760	492
5	1727367	1731090	440
5	1891033	1891347	314
5	1890128	1890406	278
5	1541217	1547207	247
5	4652914	4657907	207
5	20303333	20307943	236
5	1619136	1619371	235
5	26854021	26857086	258
5	26822431	26828318	403
5	4468507	4472946	376
5	4488475	4500735	429
5	26710301	26714472	383
5	4202661	4202928	267
5	23974457	23978399	1587
5	4555820	4560315	374
5	4202199	4202509	310
5	16826541	16829101	1891
5	23693258	23697452	250
5	4341235	4344792	455
5	23805716	23811292	613
5	4221881	4222321	440
5	4263481	4265952	275
5	210978	213593	2577
5	18333426	18333871	335
5	266277	270646	235
5	272831	277886	3426
5	24063874	24066215	2232
5	24063874	24066215	2168
5	5535844	5543657	750
5	17984526	17986452	661
5	17949327	17950254	206
5	17945922	17948400	696
5	60207	63936	1007
5	60207	63936	528
5	8880862	8884838	231
5	18133841	18134285	444
5	5302904	5306088	1236
5	5302904	5306088	1443
5	21159575	21159931	356
5	8515199	8522800	350
5	2204205	2209556	302
5	2212825	2218171	2033
5	2212825	2218171	2248
5	2212825	2218171	2284
5	2271889	2276039	331
5	2520163	2524390	440
5	5148721	5154253	449
5	5337894	5344285	328
5	2132196	2133746	1402
5	2132196	2133746	1381
5	4866236	4866939	703
5	5040956	5045978	678
5	5237969	5243473	1063
5	23805716	23811292	547
5	5216102	5216471	369
5	24484497	24487906	419
5	24482214	24482821	607
5	24623247	24626965	257
5	23683019	23683567	483
5	23569051	23576084	279
5	5012060	5018347	769
5	707204	709734	266
5	19331546	19337148	412
5	15821292	15825566	219
5	6055027	6058368	209
5	6035618	6038106	1917
5	6035618	6038106	1351
5	6028019	6033342	704
5	6028019	6033342	2323
5	6028019	6033342	3039
5	6028019	6033342	2047
5	6028019	6033342	2220
5	9165937	9166595	258
5	423201	427461	257
5	624121	629280	594
5	624121	629280	688
5	583049	586953	306
5	545744	545953	209
5	561178	565925	246
5	190862	194933	391
5	3173370	3179600	587
5	18891002	18891437	435
5	288328	288574	246
5	8643661	8647817	349
5	8856916	8858476	299
5	3124567	3126379	357
5	8776925	8777236	311
5	2661641	2665826	420
5	2763822	2770282	246
5	22652714	22660505	280
5	2940442	2941597	1051
5	2871364	2874989	225
5	22467336	22468306	616
5	18769156	18769416	260
5	15260663	15265630	3770
5	15260663	15265630	4541
5	15260663	15265630	4835
5	22216933	22221968	630
5	7090703	7094503	270
5	6984239	6986037	266
5	19786464	19790372	502
5	1243683	1249943	375
5	19772843	19777242	3969
5	19772843	19777242	4078
5	19772843	19777242	3484
5	6938416	6946514	520
5	19625246	19625721	338
5	758373	761840	201
5	3786070	3786453	383
5	845600	853146	232
5	4008967	4012134	227
5	801291	801869	578
5	3423380	3427897	599
5	16136593	16141245	576
5	3467491	3472089	2450
5	3467491	3472089	2109
5	3467491	3472089	2322
5	6664185	6664456	271
5	26269807	26278307	688
5	26290990	26291232	242
5	26221828	26229574	1138
5	25980055	25981153	432
5	25940660	25945442	260
5	1928342	1931782	281
5	17326368	17326864	496
5	7611994	7614541	251
5	1867196	1868244	477
5	7307893	7313780	283
5	1795293	1804492	340
5	13741145	13741397	252
5	1605274	1607738	876
5	1605274	1607738	979
5	1605274	1607738	1016
5	1605274	1607738	775
5	1605274	1607738	1248
5	1605274	1607738	1141
5	23309142	23309345	203
5	21204990	21207716	200
5	14139939	14143436	1453
5	14139939	14143436	1445
5	13693372	13693861	238
5	22792729	22793272	543
5	17166701	17172800	884
5	20643103	20643339	236
5	13099668	13100086	256
5	25794375	25794789	299
5	16915727	16921596	395
5	25809974	25813648	1366
5	16837331	16842493	467
5	25857697	25858537	437
5	26939158	26946377	280
5	26933871	26934952	916
5	26933871	26934952	643
5	26933871	26934952	921
5	18109979	18111813	202
5	8530914	8535043	290
5	26906674	26906943	269
5	15312332	15312557	225
5	2641393	2650125	254
5	26645117	26645436	319
5	26636588	26640912	246
5	8221370	8222930	539
5	26613887	26614308	421
5	26603002	26607012	242
5	2549037	2555911	302
5	26581122	26583426	204
5	2204205	2209556	545
5	21558486	21558983	497
5	21692758	21693073	315
5	21643766	21651713	438

## Sheet: novel LncRNA
Chr.	start	end	length
1	25886672	25891750	1327
1	25886672	25891750	1121
1	17154864	17159704	802
1	16416061	16417928	1061
1	22327791	22330318	474
1	12191132	12197020	2432
1	12191132	12197020	2748
1	22327791	22330318	848
1	1564490	1567508	1090
1	1942586	1944969	1596
1	1942586	1944969	1680
1	9175610	9177598	927
1	12191132	12197020	2387
1	3895129	3896934	1167
1	9726606	9730424	919
1	22581335	22585225	511
1	16637804	16643472	642
2	16726423	16731736	1065
2	18136107	18137803	1317
2	18136107	18137803	1272
2	3484626	3489670	642
2	6480816	6482425	881
2	5692089	5693030	810
2	7994940	7997239	1533
2	8353223	8355948	1477
2	10201103	10206522	1335
2	17032411	17036281	813
3	22281628	22284706	761
3	2296035	2297789	1528
3	2296035	2297789	1470
3	14917043	14919204	1024
3	14917043	14919204	896
3	14917043	14919204	1090
3	22221971	22229487	874
3	19484337	19489893	677
3	14917043	14919204	1055
3	14917043	14919204	984
3	17065109	17066561	994
3	916305	918887	1375
3	10484780	10485991	429
3	19310530	19314685	1910
3	23422589	23426536	2351
3	1178504	1181205	1662
3	44044	45809	949
3	12349046	12349933	609
4	15218068	15220811	770
4	2894	10504	661
4	17951323	17952973	769
4	9685169	9687002	928
4	13870375	13876528	1390
4	13870375	13876528	1172
4	7594229	7596008	1282
4	4866553	4868343	1474
4	3939265	3940797	785
4	1403116	1407402	357
4	15239723	15242987	1823
4	15239723	15242987	1826
4	690642	692176	1073
4	876875	879774	2034
4	1868782	1869715	700
4	827215	828824	1281
5	21509860	21513620	939
5	21721666	21722838	994
5	17968091	17971456	2265
5	19250658	19254336	585
5	19250658	19254336	630
5	7611994	7614541	1425
5	16714508	16715882	582
5	8961487	8963803	464
5	604917	608193	750
