# Supplementary material for: Transcriptomic Identification of Long Noncoding RNAs Modulating MPK3/MPK6-Centered Immune Networks in Arabidopsis
Source: Int J Mol Sci. 2025 Aug 28;26(17):8331. doi: 10.3390/ijms26178331 (PMC12427685; doi:10.3390/ijms26178331)
Supplement: Supplementary file 1 [file ijms-26-08331-s001.zip › Table S3. Allocation of lncRNAs class_code..xlsx]

## Sheet: class code
tracking_id	class_code
TCONS_00028797	=
TCONS_00033712	=
TCONS_00033715	=
TCONS_00033713	=
TCONS_00033716	=
TCONS_00028801	=
TCONS_00031220	=
TCONS_00028799	=
TCONS_00008677	=
TCONS_00053899	=
TCONS_00036824	=
TCONS_00036826	=
TCONS_00041313	=
TCONS_00051336	=
TCONS_00006060	=
TCONS_00016871	=
TCONS_00006051	=
TCONS_00028863	=
TCONS_00028853	=
TCONS_00028852	=
TCONS_00058039	=
TCONS_00011965	=
TCONS_00025484	=
TCONS_00025482	=
TCONS_00022821	=
TCONS_00053838	=
TCONS_00005966	=
TCONS_00005967	=
TCONS_00045590	=
TCONS_00008603	=
TCONS_00011212	=
TCONS_00000387	=
TCONS_00031184	=
TCONS_00000414	=
TCONS_00000409	=
TCONS_00028768	=
TCONS_00008644	=
TCONS_00053853	=
TCONS_00045623	=
TCONS_00028777	=
TCONS_00033684	=
TCONS_00053850	=
TCONS_00056182	=
TCONS_00006013	=
TCONS_00048141	=
TCONS_00025396	=
TCONS_00050445	=
TCONS_00000320	=
TCONS_00011139	=
TCONS_00000329	=
TCONS_00045486	=
TCONS_00025441	=
TCONS_00033597	=
TCONS_00025433	=
TCONS_00045551	=
TCONS_00008546	=
TCONS_00008549	=
TCONS_00000338	=
TCONS_00057883	=
TCONS_00031135	=
TCONS_00050457	=
TCONS_00031125	=
TCONS_00045524	=
TCONS_00027966	=
TCONS_00047978	=
TCONS_00047979	=
TCONS_00000246	=
TCONS_00039476	=
TCONS_00044713	=
TCONS_00011082	=
TCONS_00011081	=
TCONS_00050349	=
TCONS_00000247	=
TCONS_00025360	=
TCONS_00015255	=
TCONS_00028013	=
TCONS_00011098	=
TCONS_00011097	=
TCONS_00048025	=
TCONS_00000263	=
TCONS_00039539	=
TCONS_00028032	=
TCONS_00033519	=
TCONS_00047994	=
TCONS_00011118	=
TCONS_00011119	=
TCONS_00011120	=
TCONS_00011117	=
TCONS_00047992	=
TCONS_00005144	=
TCONS_00021877	=
TCONS_00021872	=
TCONS_00021873	=
TCONS_00021874	=
TCONS_00021878	=
TCONS_00021876	=
TCONS_00021875	=
TCONS_00019536	=
TCONS_00039420	=
TCONS_00042020	=
TCONS_00044656	=
TCONS_00019557	=
TCONS_00005166	=
TCONS_00005165	=
TCONS_00027935	=
TCONS_00015192	=
TCONS_00019599	=
TCONS_00050297	=
TCONS_00050293	=
TCONS_00050295	=
TCONS_00050296	=
TCONS_00005187	=
TCONS_00019611	=
TCONS_00002834	=
TCONS_00044684	=
TCONS_00002843	=
TCONS_00024395	=
TCONS_00024398	=
TCONS_00034293	=
TCONS_00036797	=
TCONS_00017571	=
TCONS_00002013	=
TCONS_00044536	=
TCONS_00034297	=
TCONS_00011950	=
TCONS_00024435	=
TCONS_00041978	=
TCONS_00019481	=
TCONS_00021835	=
TCONS_00034330	=
TCONS_00017610	=
TCONS_00036743	=
TCONS_00036742	=
TCONS_00036728	=
TCONS_00047055	=
TCONS_00028723	=
TCONS_00001930	=
TCONS_00011855	=
TCONS_00011856	=
TCONS_00011857	=
TCONS_00014330	=
TCONS_00051193	=
TCONS_00036758	=
TCONS_00034234	=
TCONS_00034241	=
TCONS_00001947	=
TCONS_00001946	=
TCONS_00024298	=
TCONS_00034263	=
TCONS_00047080	=
TCONS_00024320	=
TCONS_00011893	=
TCONS_00021800	=
TCONS_00041225	=
TCONS_00021789	=
TCONS_00036664	=
TCONS_00011776	=
TCONS_00016706	=
TCONS_00053779	=
TCONS_00053773	=
TCONS_00031110	=
TCONS_00041090	=
TCONS_00031108	=
TCONS_00051106	=
TCONS_00005905	=
TCONS_00053799	=
TCONS_00036703	=
TCONS_00011815	=
TCONS_00053803	=
TCONS_00005931	=
TCONS_00016733	=
TCONS_00028716	=
TCONS_00001904	=
TCONS_00041130	=
TCONS_00014315	=
TCONS_00014314	=
TCONS_00014312	=
TCONS_00029016	=
TCONS_00029015	=
TCONS_00037008	=
TCONS_00054136	=
TCONS_00006232	=
TCONS_00012138	=
TCONS_00014596	=
TCONS_00026543	=
TCONS_00031503	=
TCONS_00026537	=
TCONS_00048961	=
TCONS_00051497	=
TCONS_00014624	=
TCONS_00014623	=
TCONS_00014622	=
TCONS_00003955	=
TCONS_00054114	=
TCONS_00003949	=
TCONS_00006238	=
TCONS_00034533	=
TCONS_00014648	=
TCONS_00051553	=
TCONS_00003969	=
TCONS_00014644	=
TCONS_00054163	=
TCONS_00058322	=
TCONS_00058319	=
TCONS_00009751	=
TCONS_00012195	=
TCONS_00049004	=
TCONS_00031387	=
TCONS_00028922	=
TCONS_00023085	=
TCONS_00023084	=
TCONS_00045809	=
TCONS_00051459	=
TCONS_00011431	=
TCONS_00045797	=
TCONS_00011427	=
TCONS_00011426	=
TCONS_00008849	=
TCONS_00008848	=
TCONS_00028965	=
TCONS_00028961	=
TCONS_00003911	=
TCONS_00058158	=
TCONS_00058157	=
TCONS_00058159	=
TCONS_00058144	=
TCONS_00048300	=
TCONS_00026480	=
TCONS_00028982	=
TCONS_00031439	=
TCONS_00058246	=
TCONS_00006187	=
TCONS_00051496	=
TCONS_00054068	=
TCONS_00006180	=
TCONS_00051485	=
TCONS_00051482	=
TCONS_00026505	=
TCONS_00045810	=
TCONS_00028992	=
TCONS_00058221	=
TCONS_00056393	=
TCONS_00014583	=
TCONS_00058207	=
TCONS_00054067	=
TCONS_00054066	=
TCONS_00056384	=
TCONS_00045811	=
TCONS_00022995	=
TCONS_00011354	=
TCONS_00025636	=
TCONS_00000566	=
TCONS_00006110	=
TCONS_00023028	=
TCONS_00025650	=
TCONS_00033784	=
TCONS_00056329	=
TCONS_00058122	=
TCONS_00011391	=
TCONS_00000575	=
TCONS_00033817	=
TCONS_00006131	=
TCONS_00000602	=
TCONS_00015536	=
TCONS_00022929	=
TCONS_00022927	=
TCONS_00022924	=
TCONS_00022925	=
TCONS_00022921	=
TCONS_00022926	=
TCONS_00022922	=
TCONS_00000461	=
TCONS_00003108	=
TCONS_00005373	=
TCONS_00011308	=
TCONS_00005369	=
TCONS_00003102	=
TCONS_00025584	=
TCONS_00000479	=
TCONS_00039790	=
TCONS_00003133	=
TCONS_00039774	=
TCONS_00000497	=
TCONS_00050483	=
TCONS_00050484	=
TCONS_00050482	=
TCONS_00050481	=
TCONS_00042220	=
TCONS_00032309	=
TCONS_00015421	=
TCONS_00042214	=
TCONS_00042200	=
TCONS_00042201	=
TCONS_00044871	=
TCONS_00042203	=
TCONS_00015442	=
TCONS_00044859	=
TCONS_00017885	=
TCONS_00017884	=
TCONS_00028184	=
TCONS_00019837	=
TCONS_00039718	=
TCONS_00054910	=
TCONS_00019857	=
TCONS_00003083	=
TCONS_00003062	=
TCONS_00054922	=
TCONS_00022035	=
TCONS_00019698	=
TCONS_00019724	=
TCONS_00056488	=
TCONS_00034506	=
TCONS_00017772	=
TCONS_00009703	=
TCONS_00019732	=
TCONS_00019737	=
TCONS_00022051	=
TCONS_00022053	=
TCONS_00042171	=
TCONS_00019743	=
TCONS_00022105	=
TCONS_00022104	=
TCONS_00022102	=
TCONS_00022103	=
TCONS_00019768	=
TCONS_00022111	=
TCONS_00056506	=
TCONS_00028110	=
TCONS_00014519	=
TCONS_00032173	=
TCONS_00032174	=
TCONS_00041436	=
TCONS_00021950	=
TCONS_00054783	=
TCONS_00034465	=
TCONS_00034447	=
TCONS_00036967	=
TCONS_00009649	=
TCONS_00017748	=
TCONS_00009653	=
TCONS_00038798	=
TCONS_00032218	=
TCONS_00032207	=
TCONS_00044730	=
TCONS_00044734	=
TCONS_00009669	=
TCONS_00009671	=
TCONS_00009670	=
TCONS_00038805	=
TCONS_00041377	=
TCONS_00016924	=
TCONS_00038683	=
TCONS_00028883	=
TCONS_00011991	=
TCONS_00038756	=
TCONS_00036897	=
TCONS_00034373	=
TCONS_00028895	=
TCONS_00014498	=
TCONS_00012007	=
TCONS_00009559	=
TCONS_00014502	=
TCONS_00014503	=
TCONS_00014500	=
TCONS_00014501	=
TCONS_00009590	=
TCONS_00012026	=
TCONS_00057535	=
TCONS_00057534	=
TCONS_00057524	=
TCONS_00005611	=
TCONS_00047768	=
TCONS_00016442	=
TCONS_00005620	=
TCONS_00010850	=
TCONS_00008204	=
TCONS_00033337	=
TCONS_00024983	=
TCONS_00008098	=
TCONS_00002557	=
TCONS_00010761	=
TCONS_00055723	=
TCONS_00035618	=
TCONS_00013153	=
TCONS_00033250	=
TCONS_00025034	=
TCONS_00055760	=
TCONS_00055759	=
TCONS_00047733	=
TCONS_00057502	=
TCONS_00057503	=
TCONS_00035640	=
TCONS_00010837	=
TCONS_00013194	=
TCONS_00017344	=
TCONS_00013078	=
TCONS_00047611	=
TCONS_00002473	=
TCONS_00041723	=
TCONS_00049978	=
TCONS_00052484	=
TCONS_00002485	=
TCONS_00004846	=
TCONS_00041715	=
TCONS_00035549	=
TCONS_00035527	=
TCONS_00024949	=
TCONS_00033204	=
TCONS_00035551	=
TCONS_00052537	=
TCONS_00052536	=
TCONS_00010742	=
TCONS_00002531	=
TCONS_00041742	=
TCONS_00041743	=
TCONS_00002512	=
TCONS_00029833	=
TCONS_00027475	=
TCONS_00052431	=
TCONS_00007125	=
TCONS_00046807	=
TCONS_00041657	=
TCONS_00029879	=
TCONS_00017297	=
TCONS_00027524	=
TCONS_00029877	=
TCONS_00029870	=
TCONS_00029871	=
TCONS_00044303	=
TCONS_00049941	=
TCONS_00004802	=
TCONS_00007153	=
TCONS_00024904	=
TCONS_00024913	=
TCONS_00052455	=
TCONS_00004823	=
TCONS_00007166	=
TCONS_00024009	=
TCONS_00011604	=
TCONS_00058410	=
TCONS_00007054	=
TCONS_00007046	=
TCONS_00058398	=
TCONS_00038249	=
TCONS_00001622	=
TCONS_00046742	=
TCONS_00046746	=
TCONS_00024004	=
TCONS_00017207	=
TCONS_00019051	=
TCONS_00021470	=
TCONS_00011613	=
TCONS_00007078	=
TCONS_00011621	=
TCONS_00017237	=
TCONS_00024052	=
TCONS_00029786	=
TCONS_00024043	=
TCONS_00041633	=
TCONS_00044239	=
TCONS_00019057	=
TCONS_00017240	=
TCONS_00041630	=
TCONS_00017249	=
TCONS_00024061	=
TCONS_00034023	=
TCONS_00007115	=
TCONS_00044216	=
TCONS_00004754	=
TCONS_00029788	=
TCONS_00040833	=
TCONS_00036308	=
TCONS_00038169	=
TCONS_00036362	=
TCONS_00036356	=
TCONS_00036361	=
TCONS_00036364	=
TCONS_00036360	=
TCONS_00001559	=
TCONS_00001557	=
TCONS_00036354	=
TCONS_00033950	=
TCONS_00036375	=
TCONS_00036378	=
TCONS_00038201	=
TCONS_00058366	=
TCONS_00013990	=
TCONS_00011582	=
TCONS_00046662	=
TCONS_00001601	=
TCONS_00038068	=
TCONS_00040746	=
TCONS_00040749	=
TCONS_00057475	=
TCONS_00036252	=
TCONS_00016376	=
TCONS_00011446	=
TCONS_00016380	=
TCONS_00013901	=
TCONS_00020793	=
TCONS_00036261	=
TCONS_00053431	=
TCONS_00033893	=
TCONS_00033896	=
TCONS_00033895	=
TCONS_00033897	=
TCONS_00033894	=
TCONS_00001490	=
TCONS_00001489	=
TCONS_00043330	=
TCONS_00036277	=
TCONS_00011471	=
TCONS_00016397	=
TCONS_00016396	=
TCONS_00016394	=
TCONS_00038104	=
TCONS_00033903	=
TCONS_00001506	=
TCONS_00033898	=
TCONS_00023903	=
TCONS_00030621	=
TCONS_00043211	=
TCONS_00053326	=
TCONS_00018765	=
TCONS_00055664	=
TCONS_00007995	=
TCONS_00057388	=
TCONS_00030657	=
TCONS_00043199	=
TCONS_00008026	=
TCONS_00018780	=
TCONS_00018769	=
TCONS_00018778	=
TCONS_00008021	=
TCONS_00020735	=
TCONS_00020733	=
TCONS_00020734	=
TCONS_00030692	=
TCONS_00043254	=
TCONS_00040719	=
TCONS_00053359	=
TCONS_00018805	=
TCONS_00008040	=
TCONS_00043219	=
TCONS_00057423	=
TCONS_00016363	=
TCONS_00016361	=
TCONS_00053330	=
TCONS_00053340	=
TCONS_00011073	=
TCONS_00045439	=
TCONS_00056009	=
TCONS_00033492	=
TCONS_00008460	=
TCONS_00008455	=
TCONS_00036636	=
TCONS_00041058	=
TCONS_00036634	=
TCONS_00031074	=
TCONS_00045464	=
TCONS_00045465	=
TCONS_00016688	=
TCONS_00051066	=
TCONS_00051067	=
TCONS_00053710	=
TCONS_00005865	=
TCONS_00055943	=
TCONS_00008351	=
TCONS_00055940	=
TCONS_00055939	=
TCONS_00002790	=
TCONS_00045355	=
TCONS_00030958	=
TCONS_00045348	=
TCONS_00000173	=
TCONS_00030972	=
TCONS_00033442	=
TCONS_00045403	=
TCONS_00045402	=
TCONS_00016584	=
TCONS_00047947	=
TCONS_00025254	=
TCONS_00000188	=
TCONS_00008393	=
TCONS_00008392	=
TCONS_00055970	=
TCONS_00008374	=
TCONS_00053655	=
TCONS_00053656	=
TCONS_00016603	=
TCONS_00045380	=
TCONS_00030136	=
TCONS_00010892	=
TCONS_00000057	=
TCONS_00000058	=
TCONS_00000059	=
TCONS_00050191	=
TCONS_00010930	=
TCONS_00005081	=
TCONS_00027826	=
TCONS_00000096	=
TCONS_00047875	=
TCONS_00045323	=
TCONS_00000113	=
TCONS_00008322	=
TCONS_00010969	=
TCONS_00010970	=
TCONS_00010973	=
TCONS_00010972	=
TCONS_00000110	=
TCONS_00019376	=
TCONS_00019377	=
TCONS_00007323	=
TCONS_00017530	=
TCONS_00019393	=
TCONS_00027699	=
TCONS_00019404	=
TCONS_00052642	=
TCONS_00004989	=
TCONS_00019388	=
TCONS_00052649	=
TCONS_00052648	=
TCONS_00052647	=
TCONS_00052657	=
TCONS_00004991	=
TCONS_00017543	=
TCONS_00025138	=
TCONS_00017539	=
TCONS_00005035	=
TCONS_00000002	=
TCONS_00000011	=
TCONS_00052721	=
TCONS_00030134	=
TCONS_00025147	=
TCONS_00030116	=
TCONS_00019450	=
TCONS_00002699	=
TCONS_00041904	=
TCONS_00021671	=
TCONS_00034160	=
TCONS_00034154	=
TCONS_00007269	=
TCONS_00044391	=
TCONS_00044392	=
TCONS_00046959	=
TCONS_00017445	=
TCONS_00027652	=
TCONS_00004937	=
TCONS_00044445	=
TCONS_00047025	=
TCONS_00007283	=
TCONS_00027675	=
TCONS_00041815	=
TCONS_00052627	=
TCONS_00052628	=
TCONS_00007292	=
TCONS_00017475	=
TCONS_00001744	=
TCONS_00036594	=
TCONS_00036597	=
TCONS_00036595	=
TCONS_00034084	=
TCONS_00011716	=
TCONS_00046872	=
TCONS_00036609	=
TCONS_00041048	=
TCONS_00011731	=
TCONS_00017359	=
TCONS_00017357	=
TCONS_00024166	=
TCONS_00021634	=
TCONS_00036627	=
TCONS_00017401	=
TCONS_00024194	=
TCONS_00024197	=
TCONS_00024189	=
TCONS_00024195	=
TCONS_00011759	=
TCONS_00007230	=
TCONS_00034132	=
TCONS_00038383	=
TCONS_00044339	=
TCONS_00046925	=
TCONS_00024072	=
TCONS_00038299	=
TCONS_00053632	=
TCONS_00050984	=
TCONS_00053630	=
TCONS_00038308	=
TCONS_00005739	=
TCONS_00016555	=
TCONS_00016566	=
TCONS_00011670	=
TCONS_00011671	=
TCONS_00021570	=
TCONS_00024117	=
TCONS_00033353	=
TCONS_00030874	=
TCONS_00057612	=
TCONS_00057611	=
TCONS_00036432	=
TCONS_00030890	=
TCONS_00005692	=
TCONS_00057652	=
TCONS_00028497	=
TCONS_00028496	=
TCONS_00030911	=
TCONS_00040948	=
TCONS_00001648	=
TCONS_00005709	=
TCONS_00014066	=
TCONS_00050952	=
TCONS_00028515	=
TCONS_00001652	=
TCONS_00036476	=
TCONS_00001659	=
TCONS_00050914	=
TCONS_00053581	=
TCONS_00012771	=
TCONS_00035203	=
TCONS_00024621	=
TCONS_00010406	=
TCONS_00007612	=
TCONS_00007617	=
TCONS_00052202	=
TCONS_00049665	=
TCONS_00010429	=
TCONS_00055432	=
TCONS_00032941	=
TCONS_00032936	=
TCONS_00030365	=
TCONS_00024668	=
TCONS_00024512	=
TCONS_00024515	=
TCONS_00035097	=
TCONS_00035096	=
TCONS_00012701	=
TCONS_00047224	=
TCONS_00047221	=
TCONS_00047222	=
TCONS_00047213	=
TCONS_00047218	=
TCONS_00047217	=
TCONS_00047219	=
TCONS_00047215	=
TCONS_00027205	=
TCONS_00029555	=
TCONS_00002129	=
TCONS_00054715	=
TCONS_00052136	=
TCONS_00052189	=
TCONS_00052188	=
TCONS_00024564	=
TCONS_00027250	=
TCONS_00010391	=
TCONS_00052178	=
TCONS_00004526	=
TCONS_00012751	=
TCONS_00012747	=
TCONS_00052167	=
TCONS_00052173	=
TCONS_00002161	=
TCONS_00006776	=
TCONS_00043905	=
TCONS_00043900	=
TCONS_00043904	=
TCONS_00043901	=
TCONS_00043906	=
TCONS_00004416	=
TCONS_00006795	=
TCONS_00052059	=
TCONS_00046407	=
TCONS_00021196	=
TCONS_00021199	=
TCONS_00004436	=
TCONS_00012652	=
TCONS_00049529	=
TCONS_00006809	=
TCONS_00027160	=
TCONS_00032123	=
TCONS_00032124	=
TCONS_00052091	=
TCONS_00043925	=
TCONS_00054607	=
TCONS_00021114	=
TCONS_00009433	=
TCONS_00006700	=
TCONS_00021112	=
TCONS_00021131	=
TCONS_00043790	=
TCONS_00021124	=
TCONS_00037810	=
TCONS_00032018	=
TCONS_00054636	=
TCONS_00043866	=
TCONS_00006727	=
TCONS_00046384	=
TCONS_00021151	=
TCONS_00054620	=
TCONS_00009508	=
TCONS_00004374	=
TCONS_00006741	=
TCONS_00001117	=
TCONS_00035978	=
TCONS_00001132	=
TCONS_00046229	=
TCONS_00003676	=
TCONS_00003674	=
TCONS_00003672	=
TCONS_00003677	=
TCONS_00003675	=
TCONS_00035988	=
TCONS_00021082	=
TCONS_00031914	=
TCONS_00009395	=
TCONS_00003693	=
TCONS_00001180	=
TCONS_00046272	=
TCONS_00036047	=
TCONS_00037785	=
TCONS_00057115	=
TCONS_00037664	=
TCONS_00003590	=
TCONS_00042906	=
TCONS_00020438	=
TCONS_00020464	=
TCONS_00040364	=
TCONS_00001069	=
TCONS_00013534	=
TCONS_00037657	=
TCONS_00037656	=
TCONS_00026112	=
TCONS_00035926	=
TCONS_00042942	=
TCONS_00001094	=
TCONS_00037723	=
TCONS_00026125	=
TCONS_00013541	=
TCONS_00026126	=
TCONS_00016138	=
TCONS_00016136	=
TCONS_00042925	=
TCONS_00040426	=
TCONS_00026151	=
TCONS_00032809	=
TCONS_00030246	=
TCONS_00030248	=
TCONS_00007517	=
TCONS_00052862	=
TCONS_00018406	=
TCONS_00052829	=
TCONS_00016005	=
TCONS_00018429	=
TCONS_00020408	=
TCONS_00032834	=
TCONS_00020426	=
TCONS_00057040	=
TCONS_00013496	=
TCONS_00049480	=
TCONS_00035020	=
TCONS_00035018	=
TCONS_00037438	=
TCONS_00037431	=
TCONS_00018298	=
TCONS_00012622	=
TCONS_00007438	=
TCONS_00035036	=
TCONS_00035041	=
TCONS_00007465	=
TCONS_00020259	=
TCONS_00018352	=
TCONS_00018353	=
TCONS_00020284	=
TCONS_00055311	=
TCONS_00055310	=
TCONS_00055308	=
TCONS_00020323	=
TCONS_00056952	=
TCONS_00015959	=
TCONS_00007488	=
TCONS_00030563	=
TCONS_00030552	=
TCONS_00018683	=
TCONS_00047525	=
TCONS_00013005	=
TCONS_00033110	=
TCONS_00035450	=
TCONS_00007954	=
TCONS_00047498	=
TCONS_00010654	=
TCONS_00016313	=
TCONS_00018734	=
TCONS_00018732	=
TCONS_00010676	=
TCONS_00027400	=
TCONS_00027401	=
TCONS_00029757	=
TCONS_00027394	=
TCONS_00049809	=
TCONS_00052356	=
TCONS_00012921	=
TCONS_00049802	=
TCONS_00049801	=
TCONS_00049805	=
TCONS_00033061	=
TCONS_00033062	=
TCONS_00033059	=
TCONS_00033060	=
TCONS_00033058	=
TCONS_00024809	=
TCONS_00033065	=
TCONS_00004712	=
TCONS_00002340	=
TCONS_00007871	=
TCONS_00012973	=
TCONS_00012972	=
TCONS_00012974	=
TCONS_00047490	=
TCONS_00024826	=
TCONS_00024829	=
TCONS_00018676	=
TCONS_00010608	=
TCONS_00018670	=
TCONS_00012980	=
TCONS_00017098	=
TCONS_00029717	=
TCONS_00024707	=
TCONS_00018973	=
TCONS_00029729	=
TCONS_00024732	=
TCONS_00017141	=
TCONS_00017142	=
TCONS_00017140	=
TCONS_00004651	=
TCONS_00004643	=
TCONS_00007033	=
TCONS_00049753	=
TCONS_00019028	=
TCONS_00041574	=
TCONS_00002291	=
TCONS_00002289	=
TCONS_00002290	=
TCONS_00021311	=
TCONS_00018881	=
TCONS_00018879	=
TCONS_00018878	=
TCONS_00018882	=
TCONS_00041466	=
TCONS_00023860	=
TCONS_00052222	=
TCONS_00017012	=
TCONS_00021331	=
TCONS_00041458	=
TCONS_00041453	=
TCONS_00041457	=
TCONS_00041456	=
TCONS_00041452	=
TCONS_00044053	=
TCONS_00044057	=
TCONS_00044058	=
TCONS_00044056	=
TCONS_00004551	=
TCONS_00046592	=
TCONS_00004544	=
TCONS_00041464	=
TCONS_00041465	=
TCONS_00029649	=
TCONS_00004555	=
TCONS_00041512	=
TCONS_00052239	=
TCONS_00041510	=
TCONS_00046639	=
TCONS_00018948	=
TCONS_00029676	=
TCONS_00018949	=
TCONS_00052232	=
TCONS_00027309	=
TCONS_00044096	=
TCONS_00044097	=
TCONS_00044095	=
TCONS_00036197	=
TCONS_00001404	=
TCONS_00003865	=
TCONS_00043990	=
TCONS_00021243	=
TCONS_00046489	=
TCONS_00006860	=
TCONS_00016954	=
TCONS_00016950	=
TCONS_00016949	=
TCONS_00023817	=
TCONS_00001439	=
TCONS_00043997	=
TCONS_00036126	=
TCONS_00036128	=
TCONS_00048804	=
TCONS_00043152	=
TCONS_00001300	=
TCONS_00040617	=
TCONS_00043155	=
TCONS_00013748	=
TCONS_00013747	=
TCONS_00026350	=
TCONS_00001310	=
TCONS_00040595	=
TCONS_00040601	=
TCONS_00026345	=
TCONS_00016280	=
TCONS_00003829	=
TCONS_00003830	=
TCONS_00003831	=
TCONS_00026360	=
TCONS_00026358	=
TCONS_00023735	=
TCONS_00026384	=
TCONS_00040545	=
TCONS_00040544	=
TCONS_00016213	=
TCONS_00007830	=
TCONS_00036078	=
TCONS_00036071	=
TCONS_00036076	=
TCONS_00043026	=
TCONS_00003725	=
TCONS_00003726	=
TCONS_00016233	=
TCONS_00007864	=
TCONS_00013686	=
TCONS_00020633	=
TCONS_00043111	=
TCONS_00037887	=
TCONS_00026296	=
TCONS_00035267	=
TCONS_00032954	=
TCONS_00010459	=
TCONS_00007737	=
TCONS_00030416	=
TCONS_00030412	=
TCONS_00032975	=
TCONS_00035271	=
TCONS_00010481	=
TCONS_00018566	=
TCONS_00043000	=
TCONS_00016200	=
TCONS_00053084	=
TCONS_00053088	=
TCONS_00053087	=
TCONS_00020531	=
TCONS_00030468	=
TCONS_00047416	=
TCONS_00018595	=
TCONS_00007798	=
TCONS_00018582	=
TCONS_00039112	=
TCONS_00014850	=
TCONS_00051775	=
TCONS_00051779	=
TCONS_00034725	=
TCONS_00037201	=
TCONS_00029209	=
TCONS_00026788	=
TCONS_00012375	=
TCONS_00051764	=
TCONS_00034749	=
TCONS_00034751	=
TCONS_00026805	=
TCONS_00039149	=
TCONS_00009995	=
TCONS_00014884	=
TCONS_00012377	=
TCONS_00010018	=
TCONS_00004174	=
TCONS_00014912	=
TCONS_00014910	=
TCONS_00014911	=
TCONS_00014909	=
TCONS_00012397	=
TCONS_00014898	=
TCONS_00026677	=
TCONS_00031640	=
TCONS_00006393	=
TCONS_00051674	=
TCONS_00009133	=
TCONS_00051660	=
TCONS_00014794	=
TCONS_00046008	=
TCONS_00026726	=
TCONS_00039034	=
TCONS_00037155	=
TCONS_00031684	=
TCONS_00029180	=
TCONS_00049134	=
TCONS_00014815	=
TCONS_00014810	=
TCONS_00020908	=
TCONS_00020907	=
TCONS_00012332	=
TCONS_00054325	=
TCONS_00014803	=
TCONS_00043508	=
TCONS_00006445	=
TCONS_00020848	=
TCONS_00006289	=
TCONS_00006287	=
TCONS_00006291	=
TCONS_00006320	=
TCONS_00000809	=
TCONS_00043390	=
TCONS_00009084	=
TCONS_00009083	=
TCONS_00000834	=
TCONS_00000833	=
TCONS_00023309	=
TCONS_00020868	=
TCONS_00045976	=
TCONS_00023314	=
TCONS_00020872	=
TCONS_00023326	=
TCONS_00054222	=
TCONS_00004046	=
TCONS_00004047	=
TCONS_00045949	=
TCONS_00023172	=
TCONS_00008965	=
TCONS_00000708	=
TCONS_00025785	=
TCONS_00000707	=
TCONS_00023190	=
TCONS_00023191	=
TCONS_00023199	=
TCONS_00008993	=
TCONS_00003310	=
TCONS_00003311	=
TCONS_00025847	=
TCONS_00000774	=
TCONS_00048405	=
TCONS_00000761	=
TCONS_00020831	=
TCONS_00009014	=
TCONS_00000807	=
TCONS_00045888	=
TCONS_00045890	=
TCONS_00045892	=
TCONS_00045889	=
TCONS_00045887	=
TCONS_00045891	=
TCONS_00050797	=
TCONS_00015670	=
TCONS_00020017	=
TCONS_00028322	=
TCONS_00020001	=
TCONS_00003220	=
TCONS_00056729	=
TCONS_00055067	=
TCONS_00055065	=
TCONS_00039910	=
TCONS_00003234	=
TCONS_00005516	=
TCONS_00005517	=
TCONS_00005515	=
TCONS_00005518	=
TCONS_00045094	=
TCONS_00045083	=
TCONS_00045086	=
TCONS_00045082	=
TCONS_00045085	=
TCONS_00025758	=
TCONS_00042532	=
TCONS_00000664	=
TCONS_00039984	=
TCONS_00042506	=
TCONS_00000677	=
TCONS_00009956	=
TCONS_00055011	=
TCONS_00032456	=
TCONS_00042379	=
TCONS_00017998	=
TCONS_00015600	=
TCONS_00009961	=
TCONS_00015629	=
TCONS_00039877	=
TCONS_00032496	=
TCONS_00005463	=
TCONS_00032490	=
TCONS_00050664	=
TCONS_00003170	=
TCONS_00015647	=
TCONS_00018033	=
TCONS_00028284	=
TCONS_00045068	=
TCONS_00045067	=
TCONS_00019990	=
TCONS_00019989	=
TCONS_00018044	=
TCONS_00042407	=
TCONS_00045049	=
TCONS_00045048	=
TCONS_00049102	=
TCONS_00032385	=
TCONS_00032377	=
TCONS_00032380	=
TCONS_00044965	=
TCONS_00009867	=
TCONS_00032400	=
TCONS_00056586	=
TCONS_00032390	=
TCONS_00038992	=
TCONS_00009877	=
TCONS_00032412	=
TCONS_00034683	=
TCONS_00015580	=
TCONS_00054973	=
TCONS_00015573	=
TCONS_00026587	=
TCONS_00037068	=
TCONS_00051611	=
TCONS_00012225	=
TCONS_00049045	=
TCONS_00051614	=
TCONS_00004007	=
TCONS_00037098	=
TCONS_00034593	=
TCONS_00032319	=
TCONS_00026605	=
TCONS_00049025	=
TCONS_00014714	=
TCONS_00038955	=
TCONS_00034604	=
TCONS_00026636	=
TCONS_00022136	=
TCONS_00009817	=
TCONS_00026618	=
TCONS_00038983	=
TCONS_00012268	=
TCONS_00051626	=
TCONS_00009831	=
TCONS_00004299	=
TCONS_00004297	=
TCONS_00004300	=
TCONS_00004301	=
TCONS_00004298	=
TCONS_00034935	=
TCONS_00026997	=
TCONS_00029397	=
TCONS_00010192	=
TCONS_00015080	=
TCONS_00015070	=
TCONS_00039312	=
TCONS_00032675	=
TCONS_00027018	=
TCONS_00051985	=
TCONS_00051973	=
TCONS_00051974	=
TCONS_00051975	=
TCONS_00015086	=
TCONS_00015084	=
TCONS_00012599	=
TCONS_00007379	=
TCONS_00018281	=
TCONS_00018280	=
TCONS_00007422	=
TCONS_00010241	=
TCONS_00018272	=
TCONS_00010240	=
TCONS_00031885	=
TCONS_00037310	=
TCONS_00029312	=
TCONS_00014999	=
TCONS_00049331	=
TCONS_00006591	=
TCONS_00012501	=
TCONS_00037336	=
TCONS_00054583	=
TCONS_00015032	=
TCONS_00051968	=
TCONS_00034930	=
TCONS_00029391	=
TCONS_00029373	=
TCONS_00009303	=
TCONS_00004205	=
TCONS_00006549	=
TCONS_00043607	=
TCONS_00048617	=
TCONS_00046226	=
TCONS_00051909	=
TCONS_00051908	=
TCONS_00009328	=
TCONS_00054474	=
TCONS_00014973	=
TCONS_00051904	=
TCONS_00051901	=
TCONS_00046200	=
TCONS_00051884	=
TCONS_00023412	=
TCONS_00023410	=
TCONS_00023409	=
TCONS_00023411	=
TCONS_00009209	=
TCONS_00035819	=
TCONS_00043550	=
TCONS_00031740	=
TCONS_00026029	=
TCONS_00046089	=
TCONS_00006463	=
TCONS_00040271	=
TCONS_00037589	=
TCONS_00020962	=
TCONS_00020968	=
TCONS_00037645	=
TCONS_00009269	=
TCONS_00043598	=
TCONS_00001023	=
TCONS_00020981	=
TCONS_00043551	=
TCONS_00006499	=
TCONS_00020970	=
TCONS_00043557	=
TCONS_00009287	=
TCONS_00009284	=
TCONS_00006502	=
TCONS_00006503	=
TCONS_00006504	=
TCONS_00025956	=
TCONS_00040220	=
TCONS_00003429	=
TCONS_00023364	=
TCONS_00003442	=
TCONS_00040264	=
TCONS_00035805	=
TCONS_00040231	=
TCONS_00020175	=
TCONS_00045280	=
TCONS_00013245	=
TCONS_00045245	=
TCONS_00042601	=
TCONS_00018260	=
TCONS_00040170	=
TCONS_00040174	=
TCONS_00025887	=
TCONS_00025893	=
TCONS_00015888	=
TCONS_00020245	=
TCONS_00020228	=
TCONS_00035736	=
TCONS_00042644	=
TCONS_00045304	=
TCONS_00015900	=
TCONS_00056817	=
TCONS_00018140	=
TCONS_00018120	=
TCONS_00042535	=
TCONS_00015773	=
TCONS_00032628	=
TCONS_00045230	=
TCONS_00020133	=
TCONS_00018204	=
TCONS_00056847	=
TCONS_00045193	=
TCONS_00045192	=
TCONS_00045194	=
TCONS_00045196	=
TCONS_00045195	=
TCONS_00056841	=
TCONS_00032652	=
TCONS_00013217	=
TCONS_00013219	=
TCONS_00013218	=
TCONS_00013209	=
TCONS_00013207	=
TCONS_00013206	=
TCONS_00013208	=
TCONS_00013216	=
TCONS_00013215	=
TCONS_00013203	=
TCONS_00015794	=
TCONS_00039176	=
TCONS_00026850	=
TCONS_00037248	=
TCONS_00010049	=
TCONS_00010048	=
TCONS_00010039	=
TCONS_00010065	=
TCONS_00034836	=
TCONS_00018108	=
TCONS_00018110	=
TCONS_00018109	=
TCONS_00039211	=
TCONS_00039212	=
TCONS_00014237	j
TCONS_00039898	j
TCONS_00040960	j
TCONS_00014232	j
TCONS_00040769	j
TCONS_00036022	j
TCONS_00050294	j
TCONS_00050371	j
TCONS_00049303	j
TCONS_00049626	j
TCONS_00011911	j
TCONS_00042751	j
TCONS_00031446	j
TCONS_00011798	j
TCONS_00031447	j
TCONS_00028480	j
TCONS_00044055	j
TCONS_00044054	j
TCONS_00013235	j
TCONS_00042116	j
TCONS_00011531	j
TCONS_00011530	j
TCONS_00013234	j
TCONS_00049627	j
TCONS_00023938	j
TCONS_00037064	j
TCONS_00000521	j
TCONS_00028478	j
TCONS_00028477	j
TCONS_00030268	j
TCONS_00029447	j
TCONS_00028479	j
TCONS_00047657	j
TCONS_00024391	j
TCONS_00024390	j
TCONS_00028476	j
TCONS_00041599	j
TCONS_00041356	j
TCONS_00016276	j
TCONS_00008535	j
TCONS_00021104	j
TCONS_00048989	j
TCONS_00016395	j
TCONS_00008536	j
TCONS_00021427	j
TCONS_00034382	j
TCONS_00030974	j
TCONS_00054665	j
TCONS_00002870	j
TCONS_00016909	j
TCONS_00011535	j
TCONS_00033724	j
TCONS_00044395	j
TCONS_00044394	j
TCONS_00009275	j
TCONS_00036596	j
TCONS_00041203	j
TCONS_00035026	j
TCONS_00041443	j
TCONS_00036357	j
TCONS_00036632	j
TCONS_00017498	j
TCONS_00031061	j
TCONS_00019391	j
TCONS_00045573	j
TCONS_00030689	j
TCONS_00010974	j
TCONS_00028377	j
TCONS_00005594	j
TCONS_00011827	j
