# Supplementary material for: Transcriptomic Identification of Long Noncoding RNAs Modulating MPK3/MPK6-Centered Immune Networks in Arabidopsis
Source: Int J Mol Sci. 2025 Aug 28;26(17):8331. doi: 10.3390/ijms26178331 (PMC12427685; doi:10.3390/ijms26178331)
Supplement: Supplementary file 1 [file ijms-26-08331-s001.zip › Table S4. Homologs of 70 novel lncRNAs across 39 Species..xlsx]

## Sheet: Arabidopsis_lyrata
70 noval lncRNAs	Arabidopsis_lyrata
TCONS_00039898	CNT3062273_Arabidopsis_lyrata
TCONS_00039898	CNT3062273_Arabidopsis_lyrata
TCONS_00039898	CNT3062273_Arabidopsis_lyrata
TCONS_00039898	CNT3062273_Arabidopsis_lyrata
TCONS_00039898	CNT3062273_Arabidopsis_lyrata
TCONS_00039898	CNT3059364_Arabidopsis_lyrata
TCONS_00039898	CNT3059364_Arabidopsis_lyrata
TCONS_00039898	CNT3059364_Arabidopsis_lyrata
TCONS_00039898	CNT3059364_Arabidopsis_lyrata
TCONS_00039898	CNT3059364_Arabidopsis_lyrata
TCONS_00039898	CNT3059364_Arabidopsis_lyrata
TCONS_00039898	CNT3059646_Arabidopsis_lyrata
TCONS_00039898	CNT3059646_Arabidopsis_lyrata
TCONS_00039898	CNT3059646_Arabidopsis_lyrata
TCONS_00039898	CNT3059646_Arabidopsis_lyrata
TCONS_00039898	CNT3059646_Arabidopsis_lyrata
TCONS_00039898	CNT3059646_Arabidopsis_lyrata
TCONS_00039898	CNT3059646_Arabidopsis_lyrata
TCONS_00039898	CNT3059646_Arabidopsis_lyrata
TCONS_00039898	CNT3059418_Arabidopsis_lyrata
TCONS_00039898	CNT3059418_Arabidopsis_lyrata
TCONS_00039898	CNT3059418_Arabidopsis_lyrata
TCONS_00039898	CNT3059418_Arabidopsis_lyrata
TCONS_00039898	CNT3059418_Arabidopsis_lyrata
TCONS_00039898	CNT3059418_Arabidopsis_lyrata
TCONS_00039898	CNT3059418_Arabidopsis_lyrata
TCONS_00036022	CNT3061318_Arabidopsis_lyrata
TCONS_00050294	CNT3062529_Arabidopsis_lyrata
TCONS_00050294	CNT3062529_Arabidopsis_lyrata
TCONS_00031446	CNT3063109_Arabidopsis_lyrata
TCONS_00031446	CNT3063109_Arabidopsis_lyrata
TCONS_00031447	CNT3063109_Arabidopsis_lyrata
TCONS_00031447	CNT3063109_Arabidopsis_lyrata
TCONS_00011531	CNT3060204_Arabidopsis_lyrata
TCONS_00037064	CNT3062391_Arabidopsis_lyrata
TCONS_00037064	CNT3062356_Arabidopsis_lyrata
TCONS_00041599	CNT3062999_Arabidopsis_lyrata
TCONS_00021104	CNT3060161_Arabidopsis_lyrata
TCONS_00021104	CNT3060161_Arabidopsis_lyrata
TCONS_00011535	CNT3060204_Arabidopsis_lyrata
TCONS_00044395	CNT3062273_Arabidopsis_lyrata
TCONS_00044395	CNT3062273_Arabidopsis_lyrata
TCONS_00044395	CNT3062273_Arabidopsis_lyrata
TCONS_00044395	CNT3062273_Arabidopsis_lyrata
TCONS_00044395	CNT3062273_Arabidopsis_lyrata
TCONS_00044395	CNT3062273_Arabidopsis_lyrata
TCONS_00044395	CNT3062273_Arabidopsis_lyrata
TCONS_00044395	CNT3062273_Arabidopsis_lyrata
TCONS_00044395	CNT3062273_Arabidopsis_lyrata
TCONS_00044395	CNT3062273_Arabidopsis_lyrata
TCONS_00044395	CNT3059364_Arabidopsis_lyrata
TCONS_00044395	CNT3059364_Arabidopsis_lyrata
TCONS_00044395	CNT3059364_Arabidopsis_lyrata
TCONS_00044395	CNT3059364_Arabidopsis_lyrata
TCONS_00044395	CNT3059364_Arabidopsis_lyrata
TCONS_00044395	CNT3059364_Arabidopsis_lyrata
TCONS_00044395	CNT3059364_Arabidopsis_lyrata
TCONS_00044395	CNT3059364_Arabidopsis_lyrata
TCONS_00044395	CNT3059646_Arabidopsis_lyrata
TCONS_00044395	CNT3059646_Arabidopsis_lyrata
TCONS_00044395	CNT3059646_Arabidopsis_lyrata
TCONS_00044395	CNT3059646_Arabidopsis_lyrata
TCONS_00044395	CNT3059646_Arabidopsis_lyrata
TCONS_00044395	CNT3059646_Arabidopsis_lyrata
TCONS_00044395	CNT3059646_Arabidopsis_lyrata
TCONS_00044395	CNT3059646_Arabidopsis_lyrata
TCONS_00044395	CNT3059646_Arabidopsis_lyrata
TCONS_00044395	CNT3059646_Arabidopsis_lyrata
TCONS_00044395	CNT3059646_Arabidopsis_lyrata
TCONS_00044395	CNT3059418_Arabidopsis_lyrata
TCONS_00044395	CNT3059418_Arabidopsis_lyrata
TCONS_00044395	CNT3059418_Arabidopsis_lyrata
TCONS_00044395	CNT3059418_Arabidopsis_lyrata
TCONS_00044395	CNT3059418_Arabidopsis_lyrata
TCONS_00044395	CNT3059418_Arabidopsis_lyrata
TCONS_00044395	CNT3059418_Arabidopsis_lyrata
TCONS_00044395	CNT3059418_Arabidopsis_lyrata
TCONS_00044395	CNT3059418_Arabidopsis_lyrata
TCONS_00044394	CNT3062273_Arabidopsis_lyrata
TCONS_00044394	CNT3062273_Arabidopsis_lyrata
TCONS_00044394	CNT3062273_Arabidopsis_lyrata
TCONS_00044394	CNT3062273_Arabidopsis_lyrata
TCONS_00044394	CNT3062273_Arabidopsis_lyrata
TCONS_00044394	CNT3062273_Arabidopsis_lyrata
TCONS_00044394	CNT3062273_Arabidopsis_lyrata
TCONS_00044394	CNT3062273_Arabidopsis_lyrata
TCONS_00044394	CNT3062273_Arabidopsis_lyrata
TCONS_00044394	CNT3062273_Arabidopsis_lyrata
TCONS_00044394	CNT3059364_Arabidopsis_lyrata
TCONS_00044394	CNT3059364_Arabidopsis_lyrata
TCONS_00044394	CNT3059364_Arabidopsis_lyrata
TCONS_00044394	CNT3059364_Arabidopsis_lyrata
TCONS_00044394	CNT3059364_Arabidopsis_lyrata
TCONS_00044394	CNT3059364_Arabidopsis_lyrata
TCONS_00044394	CNT3059364_Arabidopsis_lyrata
TCONS_00044394	CNT3059364_Arabidopsis_lyrata
TCONS_00044394	CNT3059646_Arabidopsis_lyrata
TCONS_00044394	CNT3059646_Arabidopsis_lyrata
TCONS_00044394	CNT3059646_Arabidopsis_lyrata
TCONS_00044394	CNT3059646_Arabidopsis_lyrata
TCONS_00044394	CNT3059646_Arabidopsis_lyrata
TCONS_00044394	CNT3059646_Arabidopsis_lyrata
TCONS_00044394	CNT3059646_Arabidopsis_lyrata
TCONS_00044394	CNT3059646_Arabidopsis_lyrata
TCONS_00044394	CNT3059646_Arabidopsis_lyrata
TCONS_00044394	CNT3059646_Arabidopsis_lyrata
TCONS_00044394	CNT3059646_Arabidopsis_lyrata
TCONS_00044394	CNT3059418_Arabidopsis_lyrata
TCONS_00044394	CNT3059418_Arabidopsis_lyrata
TCONS_00044394	CNT3059418_Arabidopsis_lyrata
TCONS_00044394	CNT3059418_Arabidopsis_lyrata
TCONS_00044394	CNT3059418_Arabidopsis_lyrata
TCONS_00044394	CNT3059418_Arabidopsis_lyrata
TCONS_00044394	CNT3059418_Arabidopsis_lyrata
TCONS_00044394	CNT3059418_Arabidopsis_lyrata
TCONS_00044394	CNT3059418_Arabidopsis_lyrata
TCONS_00010974	CNT3059621_Arabidopsis_lyrata

## Sheet: Brassica_rapa
70 noval lncRNAs	Brassica_rapa
TCONS_00014232	CNT30259781_Brassica_rapa
TCONS_00050294	CNT30260546_Brassica_rapa
TCONS_00021427	CNT30263076_Brassica_rapa
TCONS_00036357	CNT30264076_Brassica_rapa
TCONS_00036357	CNT30264076_Brassica_rapa
TCONS_00036357	CNT30264411_Brassica_rapa

## Sheet: Brassica_napus
70 noval lncRNAs	Brassica_napus
TCONS_00021427	CNT30540907_Brassica_napus
TCONS_00021427	CNT30544593_Brassica_napus
TCONS_00021427	CNT30544594_Brassica_napus
TCONS_00030689	CNT30539400_Brassica_napus
TCONS_00030689	CNT30538263_Brassica_napus
TCONS_00030689	CNT30542766_Brassica_napus

## Sheet: Trifolium_pratense
70 noval lncRNAs	Trifolium_pratense
TCONS_00021427	CNT30171612_Trifolium_pratense
TCONS_00021427	CNT30171557_Trifolium_pratense
TCONS_00021427	CNT30171487_Trifolium_pratense
TCONS_00021427	CNT30171365_Trifolium_pratense
TCONS_00021427	CNT30171316_Trifolium_pratense

## Sheet: Medicago_truncatula
70 noval lncRNAs	Medicago_truncatula
TCONS_00021427	CNT30143875_Medicago_truncatula
TCONS_00021427	CNT30143738_Medicago_truncatula
TCONS_00021427	CNT30143721_Medicago_truncatula
TCONS_00021427	CNT30143717_Medicago_truncatula
TCONS_00021427	CNT30143661_Medicago_truncatula
TCONS_00021427	CNT30143653_Medicago_truncatula
TCONS_00021427	CNT30143653_Medicago_truncatula
TCONS_00021427	CNT30144106_Medicago_truncatula
TCONS_00021427	CNT30144075_Medicago_truncatula
TCONS_00021427	CNT30144040_Medicago_truncatula
TCONS_00021427	CNT30144023_Medicago_truncatula
TCONS_00021427	CNT30144006_Medicago_truncatula
TCONS_00021427	CNT30143984_Medicago_truncatula
TCONS_00021427	CNT30143969_Medicago_truncatula
TCONS_00021427	CNT30143960_Medicago_truncatula
TCONS_00021427	CNT30143944_Medicago_truncatula
TCONS_00021427	CNT30143931_Medicago_truncatula
TCONS_00021427	CNT30143928_Medicago_truncatula
TCONS_00021427	CNT30143862_Medicago_truncatula
TCONS_00021427	CNT30143826_Medicago_truncatula
TCONS_00021427	CNT30143808_Medicago_truncatula

## Sheet: Malus_domestica_golden
70 noval lncRNAs	Malus_domestica_golden
TCONS_00021427	CNT30718412_Malus_domestica_golden

## Sheet: Glycine_max
70 noval lncRNAs	Glycine_max
TCONS_00021427	CNT30708229_Glycine_max

## Sheet: Chenopodium_quinoa
70 noval lncRNAs	Chenopodium_quinoa
TCONS_00021427	CNT30269147_Chenopodium_quinoa

## Sheet: Brassica_oleracea
70 noval lncRNAs	Brassica_oleracea
TCONS_00050294	CNT30238990_Brassica_oleracea
TCONS_00050294	CNT30238823_Brassica_oleracea
