# Supplementary material for: Transcriptomic Identification of Long Noncoding RNAs Modulating MPK3/MPK6-Centered Immune Networks in Arabidopsis
Source: Int J Mol Sci. 2025 Aug 28;26(17):8331. doi: 10.3390/ijms26178331 (PMC12427685; doi:10.3390/ijms26178331)
Supplement: Supplementary file 1 [file ijms-26-08331-s001.zip › Table S5. Molecular length characteristics of lncRNAs..xlsx]

## Sheet: length
	known_lncRNA	novel_lncRNA
200-399	654	1
400-599	273	6
600-799	117	12
800-999	68	15
1000-1199	47	10
1200-1399	38	8
1400-1599	42	7
1600-1799	23	2
1800-1999	16	3
2000~	110	6
