# Supplementary material for: Transcriptomic Identification of Long Noncoding RNAs Modulating MPK3/MPK6-Centered Immune Networks in Arabidopsis
Source: Int J Mol Sci. 2025 Aug 28;26(17):8331. doi: 10.3390/ijms26178331 (PMC12427685; doi:10.3390/ijms26178331)
Supplement: Supplementary file 1 [file ijms-26-08331-s001.zip › Table S6. Distribution pattern of exon numbers among lncRNAs..xlsx]

## Sheet: exon number
	known_lncRNA	novel_lncRNA
1	1069	0
2	176	1
3	63	23
4	40	16
5	15	15
6	10	6
7	8	3
8	7	2
9	0	1
10	0	1
11	0	1
12	0	0
13	0	1
