# Supplementary material for: Transcriptomic Identification of Long Noncoding RNAs Modulating MPK3/MPK6-Centered Immune Networks in Arabidopsis
Source: Int J Mol Sci. 2025 Aug 28;26(17):8331. doi: 10.3390/ijms26178331 (PMC12427685; doi:10.3390/ijms26178331)
Supplement: Supplementary file 1 [file ijms-26-08331-s001.zip › Table S7. DElncRNAs and DEPCGs in WT and MPK6SR Mutants Under Pathogen Treatments..xlsx]

## Sheet: DElncRNA
WTDCvsWTMOCK	WTHRvsWTMOCK	MPKDCvsMPKMOCK	MPKHRvsMPKMOCK
TCONS_00036826	TCONS_00028863	TCONS_00028863	TCONS_00003955
TCONS_00053850	TCONS_00053850	TCONS_00003955	TCONS_00030911
TCONS_00005187	TCONS_00000320	TCONS_00011731	TCONS_00028515
TCONS_00041130	TCONS_00005187	TCONS_00024195	TCONS_00043152
TCONS_00058158	TCONS_00041130	TCONS_00057040
TCONS_00000479	TCONS_00008848	TCONS_00027394
TCONS_00056488	TCONS_00058158	TCONS_00041456
TCONS_00009649	TCONS_00045810	TCONS_00036076
TCONS_00036897	TCONS_00025636	TCONS_00018033
TCONS_00024904	TCONS_00006110
TCONS_00016394	TCONS_00022035
TCONS_00033898	TCONS_00056488
TCONS_00045439	TCONS_00019768
TCONS_00051066	TCONS_00009649
TCONS_00008393	TCONS_00036897
TCONS_00036609	TCONS_00005620
TCONS_00024195	TCONS_00033250
TCONS_00009433	TCONS_00024904
TCONS_00027394	TCONS_00041630
TCONS_00041456	TCONS_00016394
TCONS_00041464	TCONS_00033898
TCONS_00003831	TCONS_00045439
TCONS_00040544	TCONS_00051066
TCONS_00016213	TCONS_00036609
TCONS_00016233	TCONS_00024195
TCONS_00043111	TCONS_00011671
TCONS_00010018	TCONS_00014066
TCONS_00003220	TCONS_00009433
TCONS_00018033	TCONS_00006700
TCONS_00009209	TCONS_00020408
TCONS_00006463	TCONS_00027400
TCONS_00045573	TCONS_00027394
	TCONS_00041456
	TCONS_00043990
	TCONS_00003831
	TCONS_00040544
	TCONS_00043111
	TCONS_00003220
	TCONS_00018033
	TCONS_00039312
	TCONS_00009209
	TCONS_00006463
	TCONS_00018140
	TCONS_00010039
	TCONS_00034836
	TCONS_00018108
	TCONS_00045573

## Sheet: DEPCG
WTDCvsWTMOCK	WTHRvsWTMOCK	MPKDCvsMPKMOCK	MPKHRvsMPKMOCK
TCONS_00045649	TCONS_00045644	TCONS_00045649	TCONS_00045649
TCONS_00045652	TCONS_00045649	TCONS_00045630	TCONS_00045635
TCONS_00045650	TCONS_00045652	TCONS_00000405	TCONS_00000316
TCONS_00045658	TCONS_00045650	TCONS_00000316	TCONS_00045521
TCONS_00045630	TCONS_00045658	TCONS_00045521	TCONS_00045519
TCONS_00045637	TCONS_00045630	TCONS_00045519	TCONS_00022777
TCONS_00022836	TCONS_00045633	TCONS_00000310	TCONS_00022801
TCONS_00045574	TCONS_00045637	TCONS_00045490	TCONS_00045537
TCONS_00045552	TCONS_00045642	TCONS_00000334	TCONS_00045525
TCONS_00022859	TCONS_00045582	TCONS_00050467	TCONS_00050355
TCONS_00022865	TCONS_00022836	TCONS_00022801	TCONS_00027959
TCONS_00022858	TCONS_00045574	TCONS_00045537	TCONS_00050362
TCONS_00022889	TCONS_00000405	TCONS_00045525	TCONS_00050360
TCONS_00045615	TCONS_00045552	TCONS_00027959	TCONS_00005225
TCONS_00050442	TCONS_00000413	TCONS_00005211	TCONS_00050378
TCONS_00050443	TCONS_00022859	TCONS_00000244	TCONS_00005211
TCONS_00000316	TCONS_00022865	TCONS_00022691	TCONS_00000244
TCONS_00050440	TCONS_00022858	TCONS_00028017	TCONS_00022691
TCONS_00045516	TCONS_00022889	TCONS_00000261	TCONS_00028017
TCONS_00045521	TCONS_00045615	TCONS_00000293	TCONS_00000293
TCONS_00045519	TCONS_00028064	TCONS_00027864	TCONS_00027864
TCONS_00000321	TCONS_00028051	TCONS_00005132	TCONS_00005157
TCONS_00050431	TCONS_00050442	TCONS_00005157	TCONS_00050306
TCONS_00045508	TCONS_00045512	TCONS_00050306	TCONS_00045840
TCONS_00022771	TCONS_00000316	TCONS_00045840	TCONS_00022994
TCONS_00045490	TCONS_00050440	TCONS_00050621	TCONS_00022990
TCONS_00000334	TCONS_00045521	TCONS_00045699	TCONS_00023019
TCONS_00000323	TCONS_00045519	TCONS_00045757	TCONS_00000547
TCONS_00050417	TCONS_00000321	TCONS_00023060	TCONS_00045699
TCONS_00045544	TCONS_00050431	TCONS_00023056	TCONS_00000607
TCONS_00000345	TCONS_00045509	TCONS_00000607	TCONS_00005361
TCONS_00000339	TCONS_00022771	TCONS_00028210	TCONS_00000441
TCONS_00022800	TCONS_00028083	TCONS_00005361	TCONS_00022939
TCONS_00022801	TCONS_00022777	TCONS_00050563	TCONS_00050545
TCONS_00045537	TCONS_00028079	TCONS_00005352	TCONS_00000474
TCONS_00045529	TCONS_00000333	TCONS_00000441	TCONS_00028255
TCONS_00000360	TCONS_00045490	TCONS_00022939	TCONS_00022983
TCONS_00027968	TCONS_00000334	TCONS_00028227	TCONS_00022970
TCONS_00050355	TCONS_00000323	TCONS_00045690	TCONS_00050577
TCONS_00005209	TCONS_00050417	TCONS_00028255	TCONS_00050475
TCONS_00005225	TCONS_00045544	TCONS_00022983	TCONS_00050474
TCONS_00050383	TCONS_00000337	TCONS_00022970	TCONS_00005323
TCONS_00050384	TCONS_00000345	TCONS_00050577	TCONS_00028191
TCONS_00000223	TCONS_00000339	TCONS_00050486	TCONS_00028189
TCONS_00027979	TCONS_00022800	TCONS_00050475	TCONS_00000435
TCONS_00028002	TCONS_00022801	TCONS_00050474	TCONS_00027629
TCONS_00050340	TCONS_00045530	TCONS_00028176	TCONS_00050070
TCONS_00022691	TCONS_00045537	TCONS_00005323	TCONS_00027540
TCONS_00028017	TCONS_00045529	TCONS_00028191	TCONS_00004840
TCONS_00050402	TCONS_00000360	TCONS_00028189	TCONS_00049988
TCONS_00028018	TCONS_00027968	TCONS_00027540	TCONS_00004838
TCONS_00000294	TCONS_00050355	TCONS_00049988	TCONS_00027571
TCONS_00000293	TCONS_00005209	TCONS_00004838	TCONS_00004878
TCONS_00000295	TCONS_00050383	TCONS_00027571	TCONS_00049989
TCONS_00000275	TCONS_00050384	TCONS_00027560	TCONS_00004888
TCONS_00027864	TCONS_00000223	TCONS_00027621	TCONS_00004777
TCONS_00027862	TCONS_00027979	TCONS_00004888	TCONS_00049921
TCONS_00005143	TCONS_00028002	TCONS_00004777	TCONS_00049920
TCONS_00005157	TCONS_00050340	TCONS_00027513	TCONS_00022656
TCONS_00027877	TCONS_00000244	TCONS_00027539	TCONS_00045476
TCONS_00027876	TCONS_00022691	TCONS_00049920	TCONS_00045477
TCONS_00050303	TCONS_00028017	TCONS_00004735	TCONS_00022586
TCONS_00050304	TCONS_00028018	TCONS_00004739	TCONS_00022600
TCONS_00005172	TCONS_00000294	TCONS_00022659	TCONS_00022602
TCONS_00050306	TCONS_00000293	TCONS_00045466	TCONS_00050257
TCONS_00027939	TCONS_00000295	TCONS_00022586	TCONS_00050256
TCONS_00023070	TCONS_00000275	TCONS_00050267	TCONS_00045342
TCONS_00045840	TCONS_00027864	TCONS_00050273	TCONS_00000179
TCONS_00045829	TCONS_00027862	TCONS_00022600	TCONS_00000180
TCONS_00045827	TCONS_00005143	TCONS_00045344	TCONS_00022632
TCONS_00022997	TCONS_00005152	TCONS_00050257	TCONS_00022627
TCONS_00022990	TCONS_00005157	TCONS_00050256	TCONS_00022628
TCONS_00045728	TCONS_00027877	TCONS_00022622	TCONS_00045362
TCONS_00000534	TCONS_00027876	TCONS_00022623	TCONS_00022509
TCONS_00050633	TCONS_00005160	TCONS_00000180	TCONS_00022524
TCONS_00023019	TCONS_00005167	TCONS_00022632	TCONS_00027786
TCONS_00023015	TCONS_00050303	TCONS_00022627	TCONS_00000084
TCONS_00050621	TCONS_00050304	TCONS_00022628	TCONS_00050189
TCONS_00000565	TCONS_00005172	TCONS_00045362	TCONS_00000076
TCONS_00050619	TCONS_00050306	TCONS_00022509	TCONS_00005077
TCONS_00000549	TCONS_00050326	TCONS_00027786	TCONS_00027837
TCONS_00050613	TCONS_00027939	TCONS_00050189	TCONS_00050241
TCONS_00045699	TCONS_00027948	TCONS_00000076	TCONS_00027853
TCONS_00023032	TCONS_00045795	TCONS_00005077	TCONS_00045312
TCONS_00023048	TCONS_00045791	TCONS_00022545	TCONS_00050118
TCONS_00045744	TCONS_00045840	TCONS_00050241	TCONS_00050101
TCONS_00045745	TCONS_00045829	TCONS_00022571	TCONS_00050164
TCONS_00028210	TCONS_00045827	TCONS_00027839	TCONS_00027771
TCONS_00005361	TCONS_00022994	TCONS_00022570	TCONS_00049603
TCONS_00050563	TCONS_00022997	TCONS_00045312	TCONS_00049595
TCONS_00005352	TCONS_00022988	TCONS_00045319	TCONS_00027176
TCONS_00050555	TCONS_00022990	TCONS_00050218	TCONS_00027223
TCONS_00028223	TCONS_00045720	TCONS_00050118	TCONS_00049543
TCONS_00022930	TCONS_00045728	TCONS_00050101	TCONS_00004482
TCONS_00022939	TCONS_00000534	TCONS_00005015	TCONS_00054720
TCONS_00050538	TCONS_00050633	TCONS_00050164	TCONS_00027227
TCONS_00050545	TCONS_00023015	TCONS_00027771	TCONS_00027234
TCONS_00050550	TCONS_00050621	TCONS_00000012	TCONS_00004495
TCONS_00000474	TCONS_00000565	TCONS_00050145	TCONS_00027247
TCONS_00005374	TCONS_00050619	TCONS_00049603	TCONS_00049571
TCONS_00022957	TCONS_00000550	TCONS_00049595	TCONS_00032060
TCONS_00045673	TCONS_00000549	TCONS_00027176	TCONS_00054714
TCONS_00000488	TCONS_00050613	TCONS_00054743	TCONS_00032126
TCONS_00045690	TCONS_00045699	TCONS_00054720	TCONS_00004451
TCONS_00028255	TCONS_00023032	TCONS_00027227	TCONS_00009434
TCONS_00022983	TCONS_00045757	TCONS_00027234	TCONS_00031957
TCONS_00022970	TCONS_00023048	TCONS_00049585	TCONS_00031959
TCONS_00022969	TCONS_00045744	TCONS_00027247	TCONS_00009443
TCONS_00050577	TCONS_00045746	TCONS_00049571	TCONS_00009462
TCONS_00045669	TCONS_00045745	TCONS_00032067	TCONS_00009473
TCONS_00050568	TCONS_00000604	TCONS_00032060	TCONS_00009472
TCONS_00005316	TCONS_00000612	TCONS_00004388	TCONS_00054655
TCONS_00050475	TCONS_00028210	TCONS_00054680	TCONS_00009470
TCONS_00050477	TCONS_00022913	TCONS_00032091	TCONS_00009463
TCONS_00050474	TCONS_00050564	TCONS_00049531	TCONS_00054634
TCONS_00050525	TCONS_00005361	TCONS_00054714	TCONS_00031934
TCONS_00005331	TCONS_00050563	TCONS_00004423	TCONS_00049906
TCONS_00050529	TCONS_00005352	TCONS_00004426	TCONS_00049910
TCONS_00050530	TCONS_00050555	TCONS_00032126	TCONS_00027393
TCONS_00000416	TCONS_00028223	TCONS_00049508	TCONS_00004685
TCONS_00005323	TCONS_00022930	TCONS_00031957	TCONS_00027412
TCONS_00005324	TCONS_00022939	TCONS_00031959	TCONS_00027346
TCONS_00028153	TCONS_00050538	TCONS_00009443	TCONS_00004595
TCONS_00028191	TCONS_00050545	TCONS_00009462	TCONS_00027354
TCONS_00028189	TCONS_00050550	TCONS_00009473	TCONS_00004633
TCONS_00028188	TCONS_00000474	TCONS_00009471	TCONS_00004677
TCONS_00028195	TCONS_00005374	TCONS_00009470	TCONS_00049745
TCONS_00000437	TCONS_00050548	TCONS_00009463	TCONS_00049746
TCONS_00000435	TCONS_00028241	TCONS_00054634	TCONS_00049748
TCONS_00028105	TCONS_00022957	TCONS_00009398	TCONS_00004543
TCONS_00050041	TCONS_00045673	TCONS_00031932	TCONS_00027308
TCONS_00050070	TCONS_00000488	TCONS_00049892	TCONS_00004573
TCONS_00027544	TCONS_00045690	TCONS_00049863	TCONS_00004570
TCONS_00027540	TCONS_00028255	TCONS_00027393	TCONS_00026757
TCONS_00049981	TCONS_00022983	TCONS_00004685	TCONS_00026791
TCONS_00049983	TCONS_00028254	TCONS_00004697	TCONS_00049148
TCONS_00049986	TCONS_00022970	TCONS_00049814	TCONS_00026819
TCONS_00049988	TCONS_00022969	TCONS_00027346	TCONS_00026836
TCONS_00004836	TCONS_00050577	TCONS_00004595	TCONS_00049180
TCONS_00049985	TCONS_00045669	TCONS_00004677	TCONS_00031637
TCONS_00004838	TCONS_00050568	TCONS_00004680	TCONS_00009137
TCONS_00004827	TCONS_00050570	TCONS_00049745	TCONS_00054279
TCONS_00004829	TCONS_00000492	TCONS_00049746	TCONS_00031555
TCONS_00027590	TCONS_00028124	TCONS_00049748	TCONS_00009057
TCONS_00050007	TCONS_00028140	TCONS_00004666	TCONS_00009056
TCONS_00027622	TCONS_00005316	TCONS_00004543	TCONS_00009059
TCONS_00027621	TCONS_00050475	TCONS_00027308	TCONS_00009052
TCONS_00004891	TCONS_00050477	TCONS_00004574	TCONS_00009073
TCONS_00049989	TCONS_00050474	TCONS_00026757	TCONS_00009107
TCONS_00004775	TCONS_00028154	TCONS_00054366	TCONS_00054256
TCONS_00004776	TCONS_00050525	TCONS_00026791	TCONS_00054241
TCONS_00027503	TCONS_00005331	TCONS_00049148	TCONS_00031623
TCONS_00027512	TCONS_00050530	TCONS_00054360	TCONS_00054221
TCONS_00049926	TCONS_00000416	TCONS_00026836	TCONS_00054214
TCONS_00027508	TCONS_00005323	TCONS_00026835	TCONS_00049104
TCONS_00004794	TCONS_00005324	TCONS_00049178	TCONS_00026615
TCONS_00004795	TCONS_00028153	TCONS_00031635	TCONS_00026661
TCONS_00027539	TCONS_00028191	TCONS_00031637	TCONS_00026657
TCONS_00027538	TCONS_00028189	TCONS_00009137	TCONS_00004319
TCONS_00004824	TCONS_00028188	TCONS_00054279	TCONS_00049398
TCONS_00049921	TCONS_00000437	TCONS_00026700	TCONS_00049455
TCONS_00049920	TCONS_00000435	TCONS_00026707	TCONS_00027065
TCONS_00004812	TCONS_00028105	TCONS_00049126	TCONS_00026929
TCONS_00004739	TCONS_00027629	TCONS_00031555	TCONS_00031878
TCONS_00022650	TCONS_00027627	TCONS_00009057	TCONS_00054514
TCONS_00022659	TCONS_00027646	TCONS_00009056	TCONS_00054512
TCONS_00045476	TCONS_00050041	TCONS_00009059	TCONS_00004255
TCONS_00045477	TCONS_00050070	TCONS_00009052	TCONS_00026972
TCONS_00045455	TCONS_00027552	TCONS_00054177	TCONS_00049367
TCONS_00045461	TCONS_00027540	TCONS_00009087	TCONS_00054577
TCONS_00045466	TCONS_00004840	TCONS_00009073	TCONS_00049364
TCONS_00022577	TCONS_00049983	TCONS_00031595	TCONS_00026982
TCONS_00022586	TCONS_00049986	TCONS_00009107	TCONS_00054535
TCONS_00022584	TCONS_00049988	TCONS_00054256	TCONS_00054558
TCONS_00050274	TCONS_00004836	TCONS_00054241	TCONS_00031776
TCONS_00050267	TCONS_00049985	TCONS_00054221	TCONS_00031813
TCONS_00000125	TCONS_00004838	TCONS_00049104	TCONS_00009308
TCONS_00045351	TCONS_00004827	TCONS_00026619	TCONS_00031834
TCONS_00022598	TCONS_00004829	TCONS_00026661	TCONS_00026878
TCONS_00045344	TCONS_00027576	TCONS_00026657	TCONS_00004220
TCONS_00050257	TCONS_00027572	TCONS_00004319	TCONS_00054462
TCONS_00000171	TCONS_00027560	TCONS_00004303	TCONS_00054457
TCONS_00050256	TCONS_00027590	TCONS_00049398	TCONS_00054456
TCONS_00045340	TCONS_00050007	TCONS_00027038	TCONS_00031722
TCONS_00045342	TCONS_00004876	TCONS_00049455	TCONS_00031731
TCONS_00000179	TCONS_00027622	TCONS_00049433	TCONS_00049257
TCONS_00022608	TCONS_00027621	TCONS_00031878	TCONS_00049258
TCONS_00022622	TCONS_00004890	TCONS_00054512	TCONS_00026854
TCONS_00022623	TCONS_00004891	TCONS_00004255	TCONS_00017708
TCONS_00000180	TCONS_00049989	TCONS_00026973	TCONS_00019652
TCONS_00022632	TCONS_00027483	TCONS_00026972	TCONS_00042060
TCONS_00022627	TCONS_00004775	TCONS_00049367	TCONS_00042083
TCONS_00022628	TCONS_00004776	TCONS_00054580	TCONS_00019539
TCONS_00045362	TCONS_00027503	TCONS_00054577	TCONS_00047204
TCONS_00027780	TCONS_00027521	TCONS_00049364	TCONS_00019534
TCONS_00022509	TCONS_00049926	TCONS_00004295	TCONS_00042002
TCONS_00022515	TCONS_00004793	TCONS_00054535	TCONS_00017648
TCONS_00027785	TCONS_00027508	TCONS_00054558	TCONS_00019580
TCONS_00027775	TCONS_00004794	TCONS_00054444	TCONS_00042046
TCONS_00050213	TCONS_00004795	TCONS_00009308	TCONS_00042033
TCONS_00050209	TCONS_00027539	TCONS_00026896	TCONS_00024400
TCONS_00050211	TCONS_00004824	TCONS_00031834	TCONS_00047123
TCONS_00000043	TCONS_00049921	TCONS_00026878	TCONS_00047125
TCONS_00027786	TCONS_00049920	TCONS_00004220	TCONS_00002008
TCONS_00022522	TCONS_00004812	TCONS_00009326	TCONS_00019477
TCONS_00050189	TCONS_00004735	TCONS_00054457	TCONS_00017582
TCONS_00050200	TCONS_00004739	TCONS_00009354	TCONS_00024463
TCONS_00005104	TCONS_00022650	TCONS_00054456	TCONS_00024462
TCONS_00000076	TCONS_00022659	TCONS_00031722	TCONS_00024458
TCONS_00005077	TCONS_00045436	TCONS_00031731	TCONS_00001926
TCONS_00027837	TCONS_00045438	TCONS_00009272	TCONS_00001936
TCONS_00022547	TCONS_00045410	TCONS_00009286	TCONS_00001937
TCONS_00050241	TCONS_00045409	TCONS_00049257	TCONS_00001951
TCONS_00045324	TCONS_00045411	TCONS_00019539	TCONS_00024321
TCONS_00022575	TCONS_00045476	TCONS_00047204	TCONS_00024375
TCONS_00027839	TCONS_00045477	TCONS_00042002	TCONS_00001984
TCONS_00027838	TCONS_00045455	TCONS_00042046	TCONS_00024369
TCONS_00045312	TCONS_00045466	TCONS_00019612	TCONS_00001858
TCONS_00045318	TCONS_00045469	TCONS_00042033	TCONS_00001854
TCONS_00045319	TCONS_00022577	TCONS_00024400	TCONS_00024252
TCONS_00050219	TCONS_00022586	TCONS_00047123	TCONS_00019797
TCONS_00027683	TCONS_00022584	TCONS_00047125	TCONS_00017837
TCONS_00027685	TCONS_00050274	TCONS_00019477	TCONS_00019807
TCONS_00050119	TCONS_00050267	TCONS_00047104	TCONS_00019831
TCONS_00050118	TCONS_00000125	TCONS_00024404	TCONS_00019828
TCONS_00050122	TCONS_00045351	TCONS_00024447	TCONS_00017892
TCONS_00050101	TCONS_00000146	TCONS_00024463	TCONS_00042264
TCONS_00005015	TCONS_00045344	TCONS_00024462	TCONS_00042238
TCONS_00005007	TCONS_00050257	TCONS_00024458	TCONS_00042256
TCONS_00050164	TCONS_00000177	TCONS_00001936	TCONS_00042151
TCONS_00000001	TCONS_00000171	TCONS_00001937	TCONS_00017780
TCONS_00027771	TCONS_00050256	TCONS_00001951	TCONS_00042110
TCONS_00000012	TCONS_00045340	TCONS_00001954	TCONS_00042111
TCONS_00000034	TCONS_00045342	TCONS_00047097	TCONS_00019745
TCONS_00050146	TCONS_00000179	TCONS_00024321	TCONS_00017809
TCONS_00005046	TCONS_00022608	TCONS_00024371	TCONS_00019765
TCONS_00000039	TCONS_00022622	TCONS_00024375	TCONS_00019224
TCONS_00050151	TCONS_00022623	TCONS_00024374	TCONS_00041710
TCONS_00005038	TCONS_00000182	TCONS_00001984	TCONS_00041747
TCONS_00004914	TCONS_00045392	TCONS_00024369	TCONS_00041739
TCONS_00004924	TCONS_00000180	TCONS_00001858	TCONS_00046809
TCONS_00004944	TCONS_00000191	TCONS_00019791	TCONS_00019177
TCONS_00049603	TCONS_00022632	TCONS_00019817	TCONS_00041705
TCONS_00027267	TCONS_00022627	TCONS_00019807	TCONS_00019203
TCONS_00027270	TCONS_00022628	TCONS_00042261	TCONS_00019206
TCONS_00049595	TCONS_00045362	TCONS_00042256	TCONS_00001625
TCONS_00049677	TCONS_00045378	TCONS_00042151	TCONS_00017208
TCONS_00049669	TCONS_00027780	TCONS_00042111	TCONS_00001610
TCONS_00049552	TCONS_00022509	TCONS_00019763	TCONS_00019049
TCONS_00049551	TCONS_00022515	TCONS_00019762	TCONS_00019048
TCONS_00054743	TCONS_00027785	TCONS_00017809	TCONS_00024038
TCONS_00054741	TCONS_00027775	TCONS_00019224	TCONS_00046731
TCONS_00004458	TCONS_00050213	TCONS_00041710	TCONS_00019045
TCONS_00054716	TCONS_00050209	TCONS_00046832	TCONS_00017229
TCONS_00004482	TCONS_00000048	TCONS_00046809	TCONS_00019076
TCONS_00054720	TCONS_00050211	TCONS_00019177	TCONS_00024066
TCONS_00004468	TCONS_00050216	TCONS_00041705	TCONS_00024057
TCONS_00027227	TCONS_00000043	TCONS_00019203	TCONS_00019078
TCONS_00027234	TCONS_00022524	TCONS_00019206	TCONS_00046769
TCONS_00049585	TCONS_00022528	TCONS_00041683	TCONS_00041620
TCONS_00004503	TCONS_00027786	TCONS_00001625	TCONS_00046772
TCONS_00049579	TCONS_00022522	TCONS_00001610	TCONS_00023930
TCONS_00049571	TCONS_00050189	TCONS_00024038	TCONS_00046697
TCONS_00004507	TCONS_00050200	TCONS_00017225	TCONS_00023962
TCONS_00032067	TCONS_00005104	TCONS_00017229	TCONS_00046664
TCONS_00032060	TCONS_00000076	TCONS_00019076	TCONS_00046665
TCONS_00004388	TCONS_00050179	TCONS_00024057	TCONS_00023984
TCONS_00054683	TCONS_00000073	TCONS_00019078	TCONS_00001487
TCONS_00004400	TCONS_00005077	TCONS_00046769	TCONS_00041947
TCONS_00054680	TCONS_00027837	TCONS_00041620	TCONS_00041939
TCONS_00027105	TCONS_00022547	TCONS_00001543	TCONS_00019381
TCONS_00054658	TCONS_00022545	TCONS_00046660	TCONS_00017526
TCONS_00027099	TCONS_00050241	TCONS_00023930	TCONS_00017531
TCONS_00009532	TCONS_00045324	TCONS_00046684	TCONS_00041924
TCONS_00027095	TCONS_00027839	TCONS_00001583	TCONS_00019455
TCONS_00027129	TCONS_00027838	TCONS_00001587	TCONS_00019448
TCONS_00027125	TCONS_00027853	TCONS_00023988	TCONS_00024214
TCONS_00032106	TCONS_00045312	TCONS_00046664	TCONS_00019300
TCONS_00032097	TCONS_00045318	TCONS_00046666	TCONS_00017426
TCONS_00049526	TCONS_00045319	TCONS_00046665	TCONS_00017419
TCONS_00049531	TCONS_00050223	TCONS_00001607	TCONS_00019308
TCONS_00004430	TCONS_00050219	TCONS_00023984	TCONS_00017430
TCONS_00004422	TCONS_00027683	TCONS_00041939	TCONS_00019304
TCONS_00004423	TCONS_00027685	TCONS_00019381	TCONS_00017435
TCONS_00027171	TCONS_00050119	TCONS_00017526	TCONS_00019330
TCONS_00027142	TCONS_00050118	TCONS_00017531	TCONS_00019335
TCONS_00004451	TCONS_00050122	TCONS_00041924	TCONS_00047011
TCONS_00049505	TCONS_00005013	TCONS_00019448	TCONS_00019336
TCONS_00009434	TCONS_00050101	TCONS_00024214	TCONS_00041828
TCONS_00009429	TCONS_00005015	TCONS_00019289	TCONS_00046883
TCONS_00054614	TCONS_00005007	TCONS_00019298	TCONS_00001800
TCONS_00031957	TCONS_00050104	TCONS_00019300	TCONS_00001795
TCONS_00031959	TCONS_00050164	TCONS_00017426	TCONS_00017360
TCONS_00032005	TCONS_00000001	TCONS_00017419	TCONS_00001821
TCONS_00009449	TCONS_00005025	TCONS_00019308	TCONS_00001820
TCONS_00009443	TCONS_00027715	TCONS_00024230	TCONS_00001704
TCONS_00009462	TCONS_00027767	TCONS_00019302	TCONS_00046859
TCONS_00009473	TCONS_00027772	TCONS_00017435	TCONS_00001731
TCONS_00009472	TCONS_00027771	TCONS_00047011	TCONS_00023660
TCONS_00054657	TCONS_00000012	TCONS_00017448	TCONS_00001228
TCONS_00009471	TCONS_00000034	TCONS_00041828	TCONS_00001226
TCONS_00054655	TCONS_00000029	TCONS_00046993	TCONS_00023684
TCONS_00009470	TCONS_00050146	TCONS_00046883	TCONS_00046366
TCONS_00009463	TCONS_00005046	TCONS_00001800	TCONS_00046367
TCONS_00004381	TCONS_00000039	TCONS_00001796	TCONS_00023549
TCONS_00054634	TCONS_00050151	TCONS_00001795	TCONS_00001150
TCONS_00009356	TCONS_00000038	TCONS_00017360	TCONS_00023630
TCONS_00031916	TCONS_00005038	TCONS_00001801	TCONS_00046287
TCONS_00009398	TCONS_00004914	TCONS_00017394	TCONS_00001204
TCONS_00031934	TCONS_00004924	TCONS_00017375	TCONS_00001074
TCONS_00049477	TCONS_00027651	TCONS_00001821	TCONS_00023537
TCONS_00049475	TCONS_00004940	TCONS_00001835	TCONS_00023536
TCONS_00049486	TCONS_00004944	TCONS_00046859	TCONS_00041605
TCONS_00049892	TCONS_00004956	TCONS_00024086	TCONS_00018961
TCONS_00049906	TCONS_00004958	TCONS_00001731	TCONS_00017117
TCONS_00049910	TCONS_00049603	TCONS_00023660	TCONS_00018976
TCONS_00049884	TCONS_00027267	TCONS_00023646	TCONS_00017157
TCONS_00027393	TCONS_00027270	TCONS_00001228	TCONS_00019000
TCONS_00004686	TCONS_00049595	TCONS_00001226	TCONS_00018871
TCONS_00049800	TCONS_00049597	TCONS_00023684	TCONS_00017004
TCONS_00027412	TCONS_00049677	TCONS_00046367	TCONS_00023864
TCONS_00027425	TCONS_00049669	TCONS_00023549	TCONS_00018886
TCONS_00004698	TCONS_00027176	TCONS_00023630	TCONS_00023862
TCONS_00004697	TCONS_00049552	TCONS_00001074	TCONS_00023863
TCONS_00049771	TCONS_00049551	TCONS_00023537	TCONS_00046606
TCONS_00027443	TCONS_00054743	TCONS_00023539	TCONS_00041469
TCONS_00049814	TCONS_00004458	TCONS_00023536	TCONS_00023872
TCONS_00027341	TCONS_00027220	TCONS_00018961	TCONS_00018924
TCONS_00027346	TCONS_00054727	TCONS_00017157	TCONS_00017051
TCONS_00027344	TCONS_00054722	TCONS_00019019	TCONS_00018933
TCONS_00004616	TCONS_00054716	TCONS_00018871	TCONS_00041485
TCONS_00049696	TCONS_00004482	TCONS_00017004	TCONS_00041486
TCONS_00004632	TCONS_00054720	TCONS_00016999	TCONS_00046504
TCONS_00004650	TCONS_00049536	TCONS_00018886	TCONS_00046509
TCONS_00004677	TCONS_00004468	TCONS_00023862	TCONS_00023814
TCONS_00049748	TCONS_00027227	TCONS_00023863	TCONS_00023834
TCONS_00004681	TCONS_00027234	TCONS_00046606	TCONS_00046582
TCONS_00004666	TCONS_00049585	TCONS_00041469	TCONS_00018865
TCONS_00004542	TCONS_00004503	TCONS_00023872	TCONS_00018866
TCONS_00004543	TCONS_00049579	TCONS_00018933	TCONS_00001293
TCONS_00004546	TCONS_00027247	TCONS_00041484	TCONS_00023729
TCONS_00027322	TCONS_00049571	TCONS_00041485	TCONS_00023724
TCONS_00004573	TCONS_00004507	TCONS_00046504	TCONS_00023737
TCONS_00004574	TCONS_00032067	TCONS_00046509	TCONS_00023759
TCONS_00026792	TCONS_00032068	TCONS_00023814	TCONS_00023770
TCONS_00026791	TCONS_00032060	TCONS_00001410	TCONS_00023768
TCONS_00026780	TCONS_00004388	TCONS_00023834	TCONS_00023771
TCONS_00049156	TCONS_00054683	TCONS_00018866	TCONS_00001387
TCONS_00049148	TCONS_00004400	TCONS_00023729	TCONS_00000818
TCONS_00054360	TCONS_00009518	TCONS_00023724	TCONS_00045939
TCONS_00049144	TCONS_00054680	TCONS_00023737	TCONS_00045934
TCONS_00049187	TCONS_00027105	TCONS_00023738	TCONS_00023310
TCONS_00049198	TCONS_00032091	TCONS_00023759	TCONS_00023330
TCONS_00049208	TCONS_00054663	TCONS_00023768	TCONS_00045862
TCONS_00026819	TCONS_00054675	TCONS_00023771	TCONS_00023169
TCONS_00026838	TCONS_00009532	TCONS_00001368	TCONS_00023197
TCONS_00026836	TCONS_00027095	TCONS_00023288	TCONS_00050754
TCONS_00031637	TCONS_00027129	TCONS_00023285	TCONS_00050734
TCONS_00009137	TCONS_00027125	TCONS_00023330	TCONS_00050811
TCONS_00054279	TCONS_00032097	TCONS_00023169	TCONS_00045886
TCONS_00026700	TCONS_00054710	TCONS_00023197	TCONS_00000633
TCONS_00026682	TCONS_00049531	TCONS_00045851	TCONS_00000632
TCONS_00009157	TCONS_00004430	TCONS_00050734	TCONS_00028349
TCONS_00009160	TCONS_00027171	TCONS_00000633	TCONS_00023142
TCONS_00026721	TCONS_00027142	TCONS_00000632	TCONS_00050726
TCONS_00026707	TCONS_00004447	TCONS_00028349	TCONS_00000682
TCONS_00049133	TCONS_00004451	TCONS_00023142	TCONS_00005430
TCONS_00049126	TCONS_00049505	TCONS_00050726	TCONS_00005435
TCONS_00031692	TCONS_00004440	TCONS_00000682	TCONS_00028270
TCONS_00054308	TCONS_00004443	TCONS_00023150	TCONS_00005464
TCONS_00009055	TCONS_00009434	TCONS_00005428	TCONS_00005379
TCONS_00009056	TCONS_00009429	TCONS_00005430	TCONS_00046174
TCONS_00054206	TCONS_00054614	TCONS_00005435	TCONS_00046167
TCONS_00054198	TCONS_00009432	TCONS_00028270	TCONS_00023446
TCONS_00009059	TCONS_00031957	TCONS_00005464	TCONS_00001043
TCONS_00009052	TCONS_00031959	TCONS_00005379	TCONS_00023335
TCONS_00009087	TCONS_00031960	TCONS_00046174	TCONS_00000940
TCONS_00009085	TCONS_00032005	TCONS_00046167	TCONS_00046050
TCONS_00009088	TCONS_00009454	TCONS_00000997	TCONS_00000972
TCONS_00009072	TCONS_00009449	TCONS_00000994	TCONS_00000981
TCONS_00009073	TCONS_00009443	TCONS_00023446	TCONS_00000968
TCONS_00031595	TCONS_00032034	TCONS_00023445	TCONS_00036839
TCONS_00009107	TCONS_00009462	TCONS_00046142	TCONS_00014423
TCONS_00054243	TCONS_00009473	TCONS_00001043	TCONS_00014415
TCONS_00054256	TCONS_00009472	TCONS_00023335	TCONS_00038655
TCONS_00009098	TCONS_00054657	TCONS_00000940	TCONS_00014368
TCONS_00009097	TCONS_00009471	TCONS_00046050	TCONS_00036822
TCONS_00054241	TCONS_00054655	TCONS_00000972	TCONS_00036729
TCONS_00031623	TCONS_00054652	TCONS_00000981	TCONS_00038497
TCONS_00054221	TCONS_00009470	TCONS_00000969	TCONS_00014348
TCONS_00009128	TCONS_00009463	TCONS_00036831	TCONS_00014350
TCONS_00009119	TCONS_00032058	TCONS_00014399	TCONS_00036665
TCONS_00008991	TCONS_00054617	TCONS_00014423	TCONS_00038479
TCONS_00008979	TCONS_00004381	TCONS_00014415	TCONS_00038832
TCONS_00031513	TCONS_00009501	TCONS_00038655	TCONS_00037034
TCONS_00009021	TCONS_00054634	TCONS_00014368	TCONS_00038874
TCONS_00049104	TCONS_00009356	TCONS_00036822	TCONS_00038869
TCONS_00049039	TCONS_00009374	TCONS_00038497	TCONS_00038867
TCONS_00026615	TCONS_00031916	TCONS_00014348	TCONS_00038860
TCONS_00049027	TCONS_00009399	TCONS_00014347	TCONS_00009750
TCONS_00004009	TCONS_00009398	TCONS_00014350	TCONS_00014528
TCONS_00049030	TCONS_00009396	TCONS_00038479	TCONS_00014542
TCONS_00026635	TCONS_00009409	TCONS_00037034	TCONS_00056537
TCONS_00026619	TCONS_00009423	TCONS_00014628	TCONS_00032246
TCONS_00049047	TCONS_00031933	TCONS_00038874	TCONS_00032230
TCONS_00026657	TCONS_00031934	TCONS_00038869	TCONS_00009719
TCONS_00026653	TCONS_00049477	TCONS_00038867	TCONS_00009721
TCONS_00004319	TCONS_00049475	TCONS_00037058	TCONS_00054834
TCONS_00049398	TCONS_00049486	TCONS_00038860	TCONS_00036943
TCONS_00049383	TCONS_00049892	TCONS_00009750	TCONS_00009606
TCONS_00049442	TCONS_00049906	TCONS_00014528	TCONS_00036958
TCONS_00027038	TCONS_00049910	TCONS_00014542	TCONS_00036948
TCONS_00027033	TCONS_00049863	TCONS_00056537	TCONS_00038779
TCONS_00049449	TCONS_00049865	TCONS_00032230	TCONS_00009630
TCONS_00049446	TCONS_00049884	TCONS_00054797	TCONS_00009628
TCONS_00049455	TCONS_00027396	TCONS_00032261	TCONS_00056452
TCONS_00027065	TCONS_00027393	TCONS_00009719	TCONS_00056448
TCONS_00027061	TCONS_00004686	TCONS_00009721	TCONS_00038819
TCONS_00049433	TCONS_00049800	TCONS_00054834	TCONS_00038817
TCONS_00031878	TCONS_00027412	TCONS_00032296	TCONS_00054773
TCONS_00031883	TCONS_00027421	TCONS_00036943	TCONS_00036905
TCONS_00026949	TCONS_00027425	TCONS_00036936	TCONS_00038765
TCONS_00026943	TCONS_00004697	TCONS_00009606	TCONS_00036909
TCONS_00031900	TCONS_00049771	TCONS_00036958	TCONS_00036917
TCONS_00054511	TCONS_00027443	TCONS_00036948	TCONS_00009588
TCONS_00054509	TCONS_00049857	TCONS_00009630	TCONS_00013993
TCONS_00054512	TCONS_00049826	TCONS_00009628	TCONS_00036415
TCONS_00004259	TCONS_00049816	TCONS_00054773	TCONS_00038241
TCONS_00004255	TCONS_00049814	TCONS_00036905	TCONS_00038234
TCONS_00049305	TCONS_00027341	TCONS_00038765	TCONS_00036319
TCONS_00026972	TCONS_00027335	TCONS_00036909	TCONS_00013956
TCONS_00049367	TCONS_00027346	TCONS_00036917	TCONS_00038123
TCONS_00049363	TCONS_00027345	TCONS_00009588	TCONS_00036352
TCONS_00049364	TCONS_00027344	TCONS_00036415	TCONS_00013983
TCONS_00049359	TCONS_00027354	TCONS_00038255	TCONS_00036387
TCONS_00049332	TCONS_00027352	TCONS_00038241	TCONS_00038213
TCONS_00004293	TCONS_00049696	TCONS_00038234	TCONS_00036258
TCONS_00031798	TCONS_00004633	TCONS_00036319	TCONS_00013892
TCONS_00054442	TCONS_00004632	TCONS_00013956	TCONS_00013891
TCONS_00009295	TCONS_00004650	TCONS_00038123	TCONS_00013889
TCONS_00031776	TCONS_00004677	TCONS_00036352	TCONS_00020795
TCONS_00054435	TCONS_00049745	TCONS_00038214	TCONS_00043275
TCONS_00031813	TCONS_00049748	TCONS_00038186	TCONS_00036307
TCONS_00031818	TCONS_00004681	TCONS_00043296	TCONS_00043326
TCONS_00009308	TCONS_00004666	TCONS_00013891	TCONS_00043213
TCONS_00026885	TCONS_00004542	TCONS_00043275	TCONS_00013851
TCONS_00031836	TCONS_00004543	TCONS_00043277	TCONS_00018781
TCONS_00026896	TCONS_00004546	TCONS_00013944	TCONS_00013870
TCONS_00031834	TCONS_00027329	TCONS_00038093	TCONS_00013863
TCONS_00026878	TCONS_00027311	TCONS_00013870	TCONS_00018799
TCONS_00004220	TCONS_00004573	TCONS_00013863	TCONS_00018810
TCONS_00004215	TCONS_00004574	TCONS_00018799	TCONS_00043225
TCONS_00004208	TCONS_00004570	TCONS_00018810	TCONS_00014197
TCONS_00009326	TCONS_00026757	TCONS_00043223	TCONS_00014221
TCONS_00026916	TCONS_00026756	TCONS_00043225	TCONS_00014176
TCONS_00054462	TCONS_00054372	TCONS_00014222	TCONS_00038367
TCONS_00054457	TCONS_00026792	TCONS_00014221	TCONS_00036614
TCONS_00054467	TCONS_00026791	TCONS_00014176	TCONS_00036613
TCONS_00009346	TCONS_00026780	TCONS_00038367	TCONS_00036503
TCONS_00004225	TCONS_00049156	TCONS_00036614	TCONS_00014137
TCONS_00054456	TCONS_00049148	TCONS_00036613	TCONS_00036559
TCONS_00031722	TCONS_00054360	TCONS_00038390	TCONS_00036558
TCONS_00031719	TCONS_00004142	TCONS_00014137	TCONS_00038327
TCONS_00009257	TCONS_00049144	TCONS_00014130	TCONS_00018522
TCONS_00009245	TCONS_00026806	TCONS_00014146	TCONS_00020479
TCONS_00009246	TCONS_00049187	TCONS_00036559	TCONS_00036049
TCONS_00031731	TCONS_00049198	TCONS_00036558	TCONS_00037741
TCONS_00031759	TCONS_00049208	TCONS_00038274	TCONS_00037797
TCONS_00054385	TCONS_00026819	TCONS_00038258	TCONS_00037767
TCONS_00054395	TCONS_00026838	TCONS_00018517	TCONS_00042898
TCONS_00031743	TCONS_00026836	TCONS_00020479	TCONS_00018472
TCONS_00031775	TCONS_00049180	TCONS_00036049	TCONS_00042893
TCONS_00009286	TCONS_00031637	TCONS_00013594	TCONS_00035934
TCONS_00009172	TCONS_00009137	TCONS_00037741	TCONS_00013552
TCONS_00009202	TCONS_00054279	TCONS_00037797	TCONS_00042918
TCONS_00026848	TCONS_00026700	TCONS_00037767	TCONS_00037707
TCONS_00049257	TCONS_00031667	TCONS_00036036	TCONS_00013556
TCONS_00026854	TCONS_00026682	TCONS_00042898	TCONS_00042821
TCONS_00026853	TCONS_00054271	TCONS_00042909	TCONS_00020391
TCONS_00049242	TCONS_00009160	TCONS_00013508	TCONS_00042801
TCONS_00049286	TCONS_00054260	TCONS_00018472	TCONS_00013458
TCONS_00019638	TCONS_00054259	TCONS_00042893	TCONS_00013472
TCONS_00017697	TCONS_00026721	TCONS_00035934	TCONS_00035857
TCONS_00042061	TCONS_00026707	TCONS_00035919	TCONS_00042839
TCONS_00042063	TCONS_00049133	TCONS_00013552	TCONS_00013494
TCONS_00019652	TCONS_00054326	TCONS_00042918	TCONS_00013491
TCONS_00019642	TCONS_00049126	TCONS_00042919	TCONS_00018314
TCONS_00042058	TCONS_00026753	TCONS_00037707	TCONS_00020258
TCONS_00042059	TCONS_00031692	TCONS_00042827	TCONS_00020288
TCONS_00042060	TCONS_00054319	TCONS_00042801	TCONS_00018357
TCONS_00042104	TCONS_00049122	TCONS_00013458	TCONS_00018355
TCONS_00042106	TCONS_00004103	TCONS_00020371	TCONS_00020663
TCONS_00042083	TCONS_00054308	TCONS_00013445	TCONS_00043180
TCONS_00042088	TCONS_00004105	TCONS_00042870	TCONS_00020669
TCONS_00042081	TCONS_00009055	TCONS_00013472	TCONS_00036183
TCONS_00019539	TCONS_00009056	TCONS_00013494	TCONS_00038032
TCONS_00042003	TCONS_00054198	TCONS_00013491	TCONS_00036215
TCONS_00047200	TCONS_00009059	TCONS_00018288	TCONS_00036221
TCONS_00047204	TCONS_00009052	TCONS_00018314	TCONS_00013756
TCONS_00019534	TCONS_00031585	TCONS_00020258	TCONS_00037931
TCONS_00047190	TCONS_00031566	TCONS_00018357	TCONS_00013766
TCONS_00019558	TCONS_00054177	TCONS_00018355	TCONS_00037997
TCONS_00019555	TCONS_00009087	TCONS_00018691	TCONS_00036166
TCONS_00042002	TCONS_00009085	TCONS_00018685	TCONS_00037998
TCONS_00017648	TCONS_00009088	TCONS_00020663	TCONS_00038004
TCONS_00019578	TCONS_00009072	TCONS_00043180	TCONS_00038001
TCONS_00042046	TCONS_00009073	TCONS_00020669	TCONS_00013805
TCONS_00019612	TCONS_00031595	TCONS_00020692	TCONS_00037959
TCONS_00017680	TCONS_00031596	TCONS_00038032	TCONS_00037958
TCONS_00042026	TCONS_00009107	TCONS_00036221	TCONS_00036179
TCONS_00019601	TCONS_00054243	TCONS_00037956	TCONS_00036168
TCONS_00042033	TCONS_00054256	TCONS_00013756	TCONS_00043048
TCONS_00001994	TCONS_00009098	TCONS_00037931	TCONS_00043074
TCONS_00047123	TCONS_00009097	TCONS_00013766	TCONS_00013684
TCONS_00001996	TCONS_00054241	TCONS_00036166	TCONS_00020583
TCONS_00047125	TCONS_00031623	TCONS_00036152	TCONS_00013662
TCONS_00002008	TCONS_00031624	TCONS_00037998	TCONS_00043021
TCONS_00019477	TCONS_00054221	TCONS_00038004	TCONS_00043031
TCONS_00047104	TCONS_00009131	TCONS_00038003	TCONS_00013685
TCONS_00019466	TCONS_00009128	TCONS_00038002	TCONS_00037886
TCONS_00019469	TCONS_00009119	TCONS_00038001	TCONS_00036115
TCONS_00019473	TCONS_00054214	TCONS_00038000	TCONS_00013737
TCONS_00017582	TCONS_00008969	TCONS_00036179	TCONS_00020640
TCONS_00019483	TCONS_00008992	TCONS_00036168	TCONS_00013735
TCONS_00024463	TCONS_00008991	TCONS_00037995	TCONS_00020512
TCONS_00024462	TCONS_00031513	TCONS_00043048	TCONS_00042952
TCONS_00019527	TCONS_00009021	TCONS_00043074	TCONS_00042962
TCONS_00001920	TCONS_00049104	TCONS_00013684	TCONS_00020506
TCONS_00001926	TCONS_00049039	TCONS_00013662	TCONS_00020514
TCONS_00047050	TCONS_00049044	TCONS_00043021	TCONS_00020551
TCONS_00001936	TCONS_00026615	TCONS_00043035	TCONS_00018066
TCONS_00047056	TCONS_00049027	TCONS_00013685	TCONS_00018065
TCONS_00024285	TCONS_00004009	TCONS_00013724	TCONS_00042464
TCONS_00024318	TCONS_00049030	TCONS_00018648	TCONS_00042468
TCONS_00001941	TCONS_00026635	TCONS_00036115	TCONS_00042523
TCONS_00001951	TCONS_00026650	TCONS_00020641	TCONS_00042507
TCONS_00024297	TCONS_00026619	TCONS_00043091	TCONS_00042401
TCONS_00001954	TCONS_00049047	TCONS_00013737	TCONS_00019969
TCONS_00047089	TCONS_00026657	TCONS_00013735	TCONS_00018029
TCONS_00047097	TCONS_00026653	TCONS_00013732	TCONS_00019867
TCONS_00024321	TCONS_00049057	TCONS_00042964	TCONS_00019896
TCONS_00024326	TCONS_00004319	TCONS_00020512	TCONS_00017967
TCONS_00024371	TCONS_00004303	TCONS_00042962	TCONS_00042340
TCONS_00024375	TCONS_00049398	TCONS_00020506	TCONS_00017950
TCONS_00047071	TCONS_00027011	TCONS_00020514	TCONS_00019916
TCONS_00017561	TCONS_00049383	TCONS_00043005	TCONS_00035856
TCONS_00047072	TCONS_00004352	TCONS_00018577	TCONS_00013332
TCONS_00024369	TCONS_00049442	TCONS_00020569	TCONS_00013325
TCONS_00001858	TCONS_00049444	TCONS_00018065	TCONS_00037498
TCONS_00001854	TCONS_00027038	TCONS_00020033	TCONS_00013380
TCONS_00019792	TCONS_00027033	TCONS_00020032	TCONS_00013395
TCONS_00017837	TCONS_00027032	TCONS_00020031	TCONS_00037563
TCONS_00019791	TCONS_00049449	TCONS_00042464	TCONS_00013419
TCONS_00042219	TCONS_00049446	TCONS_00042468	TCONS_00013420
TCONS_00017862	TCONS_00049455	TCONS_00042523	TCONS_00013253
TCONS_00019817	TCONS_00049454	TCONS_00042507	TCONS_00020169
TCONS_00017848	TCONS_00027066	TCONS_00042498	TCONS_00020199
TCONS_00019820	TCONS_00027065	TCONS_00042401	TCONS_00035706
TCONS_00042197	TCONS_00027061	TCONS_00019969	TCONS_00042600
TCONS_00019807	TCONS_00027067	TCONS_00019994	TCONS_00018241
TCONS_00017867	TCONS_00049441	TCONS_00042408	TCONS_00035709
TCONS_00019831	TCONS_00049433	TCONS_00042417	TCONS_00042675
TCONS_00019827	TCONS_00031878	TCONS_00019880	TCONS_00037493
TCONS_00042273	TCONS_00031883	TCONS_00019867	TCONS_00037489
TCONS_00017892	TCONS_00054514	TCONS_00019876	TCONS_00042539
TCONS_00017886	TCONS_00049318	TCONS_00017967	TCONS_00020077
TCONS_00042238	TCONS_00026949	TCONS_00042340	TCONS_00018170
TCONS_00042256	TCONS_00026943	TCONS_00017950	TCONS_00042581
TCONS_00019696	TCONS_00026942	TCONS_00019916	TCONS_00042560
TCONS_00019697	TCONS_00031900	TCONS_00037498	TCONS_00018211
TCONS_00042151	TCONS_00054511	TCONS_00013380	TCONS_00018086
TCONS_00017780	TCONS_00054509	TCONS_00013395	TCONS_00018084
TCONS_00017778	TCONS_00054512	TCONS_00037563	TCONS_00018098
TCONS_00019688	TCONS_00004259	TCONS_00013419	TCONS_00018096
TCONS_00019734	TCONS_00004255	TCONS_00013420	TCONS_00018114
TCONS_00042110	TCONS_00049305	TCONS_00042631	TCONS_00051286
TCONS_00042111	TCONS_00026972	TCONS_00013253	TCONS_00057991
TCONS_00019760	TCONS_00049367	TCONS_00020199	TCONS_00057993
TCONS_00019762	TCONS_00054581	TCONS_00035698	TCONS_00006038
TCONS_00042187	TCONS_00049363	TCONS_00013266	TCONS_00058066
TCONS_00042190	TCONS_00049364	TCONS_00018241	TCONS_00051353
TCONS_00019744	TCONS_00049359	TCONS_00035709	TCONS_00051342
TCONS_00017808	TCONS_00026984	TCONS_00042675	TCONS_00051347
TCONS_00019767	TCONS_00026982	TCONS_00037493	TCONS_00058054
TCONS_00017821	TCONS_00049332	TCONS_00042539	TCONS_00058044
TCONS_00019765	TCONS_00049333	TCONS_00042550	TCONS_00056238
TCONS_00017712	TCONS_00004293	TCONS_00042551	TCONS_00006073
TCONS_00017750	TCONS_00054558	TCONS_00020077	TCONS_00011218
TCONS_00019680	TCONS_00031798	TCONS_00042534	TCONS_00005959
TCONS_00019679	TCONS_00054442	TCONS_00042582	TCONS_00056146
TCONS_00019682	TCONS_00054437	TCONS_00018211	TCONS_00051255
TCONS_00019673	TCONS_00009295	TCONS_00018086	TCONS_00033605
TCONS_00041729	TCONS_00004176	TCONS_00018084	TCONS_00056106
TCONS_00019224	TCONS_00054436	TCONS_00018096	TCONS_00056104
TCONS_00019238	TCONS_00031776	TCONS_00018114	TCONS_00005947
TCONS_00041708	TCONS_00054435	TCONS_00058023	TCONS_00005949
TCONS_00041751	TCONS_00031811	TCONS_00056215	TCONS_00011104
TCONS_00041746	TCONS_00031813	TCONS_00051286	TCONS_00011111
TCONS_00041747	TCONS_00031818	TCONS_00057991	TCONS_00051208
TCONS_00041739	TCONS_00054410	TCONS_00057993	TCONS_00051203
TCONS_00019115	TCONS_00004203	TCONS_00057992	TCONS_00051226
TCONS_00019098	TCONS_00004199	TCONS_00056204	TCONS_00005891
TCONS_00046832	TCONS_00054428	TCONS_00006038	TCONS_00051128
TCONS_00019168	TCONS_00009308	TCONS_00028839	TCONS_00056087
TCONS_00041652	TCONS_00026885	TCONS_00051353	TCONS_00056080
TCONS_00046809	TCONS_00026896	TCONS_00051342	TCONS_00005938
TCONS_00017294	TCONS_00031834	TCONS_00058054	TCONS_00028713
TCONS_00019174	TCONS_00026878	TCONS_00006073	TCONS_00058300
TCONS_00041705	TCONS_00004220	TCONS_00033620	TCONS_00056421
TCONS_00041702	TCONS_00004215	TCONS_00011218	TCONS_00051502
TCONS_00019203	TCONS_00004208	TCONS_00005959	TCONS_00051561
TCONS_00019201	TCONS_00009326	TCONS_00056146	TCONS_00029054
TCONS_00019206	TCONS_00031853	TCONS_00056195	TCONS_00028940
TCONS_00041686	TCONS_00054462	TCONS_00051245	TCONS_00006154
TCONS_00019033	TCONS_00054460	TCONS_00056187	TCONS_00006147
TCONS_00019037	TCONS_00054457	TCONS_00057877	TCONS_00056363
TCONS_00017211	TCONS_00009352	TCONS_00033605	TCONS_00033865
TCONS_00001610	TCONS_00009354	TCONS_00056106	TCONS_00056346
TCONS_00017206	TCONS_00054467	TCONS_00056104	TCONS_00056344
TCONS_00019049	TCONS_00009346	TCONS_00005947	TCONS_00056343
TCONS_00024029	TCONS_00004225	TCONS_00005949	TCONS_00006173
TCONS_00001638	TCONS_00054456	TCONS_00011111	TCONS_00056339
TCONS_00046731	TCONS_00031722	TCONS_00005891	TCONS_00028977
TCONS_00001633	TCONS_00031725	TCONS_00051128	TCONS_00056410
TCONS_00024055	TCONS_00031719	TCONS_00056080	TCONS_00058235
TCONS_00019076	TCONS_00031734	TCONS_00028702	TCONS_00056400
TCONS_00024042	TCONS_00009245	TCONS_00028713	TCONS_00028995
TCONS_00024068	TCONS_00009246	TCONS_00058300	TCONS_00056396
TCONS_00024065	TCONS_00031731	TCONS_00056421	TCONS_00006200
TCONS_00019079	TCONS_00031759	TCONS_00006159	TCONS_00056389
TCONS_00041620	TCONS_00031749	TCONS_00006147	TCONS_00011365
TCONS_00017254	TCONS_00054385	TCONS_00056363	TCONS_00058100
TCONS_00046654	TCONS_00009272	TCONS_00033865	TCONS_00056264
TCONS_00001543	TCONS_00054395	TCONS_00056346	TCONS_00056276
TCONS_00001556	TCONS_00031743	TCONS_00056344	TCONS_00006117
TCONS_00023930	TCONS_00031775	TCONS_00056343	TCONS_00056327
TCONS_00023949	TCONS_00009286	TCONS_00006173	TCONS_00006122
TCONS_00001560	TCONS_00054383	TCONS_00056341	TCONS_00056331
TCONS_00046646	TCONS_00009182	TCONS_00056339	TCONS_00028913
TCONS_00023941	TCONS_00009202	TCONS_00028983	TCONS_00028918
TCONS_00046684	TCONS_00049247	TCONS_00056410	TCONS_00033815
TCONS_00046690	TCONS_00026848	TCONS_00058235	TCONS_00033816
TCONS_00046700	TCONS_00026841	TCONS_00056400	TCONS_00006141
TCONS_00046698	TCONS_00049257	TCONS_00056407	TCONS_00011303
TCONS_00046697	TCONS_00026854	TCONS_00056404	TCONS_00033736
TCONS_00001587	TCONS_00026853	TCONS_00028995	TCONS_00056245
TCONS_00023962	TCONS_00049242	TCONS_00056396	TCONS_00056244
TCONS_00023953	TCONS_00049286	TCONS_00051470	TCONS_00033751
TCONS_00046664	TCONS_00049299	TCONS_00006200	TCONS_00011348
TCONS_00046666	TCONS_00049295	TCONS_00058100	TCONS_00051437
TCONS_00046665	TCONS_00049270	TCONS_00058095	TCONS_00028875
TCONS_00001603	TCONS_00019638	TCONS_00056264	TCONS_00006090
TCONS_00001600	TCONS_00017697	TCONS_00056276	TCONS_00051399
TCONS_00023984	TCONS_00042061	TCONS_00006117	TCONS_00051383
TCONS_00041949	TCONS_00042063	TCONS_00058127	TCONS_00051418
TCONS_00041943	TCONS_00019652	TCONS_00056327	TCONS_00055802
TCONS_00041939	TCONS_00019642	TCONS_00006122	TCONS_00005601
TCONS_00041876	TCONS_00042057	TCONS_00056331	TCONS_00005615
TCONS_00017526	TCONS_00042060	TCONS_00028913	TCONS_00010852
TCONS_00017522	TCONS_00042104	TCONS_00033821	TCONS_00055768
TCONS_00017532	TCONS_00042106	TCONS_00033815	TCONS_00050826
TCONS_00017531	TCONS_00042089	TCONS_00033816	TCONS_00005649
TCONS_00041853	TCONS_00042083	TCONS_00058118	TCONS_00055808
TCONS_00017534	TCONS_00042088	TCONS_00011303	TCONS_00033231
TCONS_00041924	TCONS_00042079	TCONS_00033736	TCONS_00010803
TCONS_00017549	TCONS_00042081	TCONS_00056244	TCONS_00010824
TCONS_00019448	TCONS_00019539	TCONS_00033751	TCONS_00010825
TCONS_00041897	TCONS_00042003	TCONS_00011348	TCONS_00005575
TCONS_00017413	TCONS_00047197	TCONS_00051437	TCONS_00010821
TCONS_00019289	TCONS_00047200	TCONS_00051389	TCONS_00010706
TCONS_00019298	TCONS_00047204	TCONS_00028875	TCONS_00010734
TCONS_00019294	TCONS_00042023	TCONS_00051390	TCONS_00010751
TCONS_00046987	TCONS_00019534	TCONS_00006090	TCONS_00010743
TCONS_00046991	TCONS_00047190	TCONS_00051399	TCONS_00057492
TCONS_00046990	TCONS_00017624	TCONS_00051418	TCONS_00055671
TCONS_00019281	TCONS_00019558	TCONS_00005601	TCONS_00033173
TCONS_00017426	TCONS_00019560	TCONS_00010844	TCONS_00055686
TCONS_00017419	TCONS_00019559	TCONS_00033303	TCONS_00057429
TCONS_00019308	TCONS_00019555	TCONS_00010852	TCONS_00055697
TCONS_00017430	TCONS_00042002	TCONS_00055768	TCONS_00057790
TCONS_00024230	TCONS_00017648	TCONS_00050826	TCONS_00057780
TCONS_00041767	TCONS_00047176	TCONS_00005632	TCONS_00051043
TCONS_00019302	TCONS_00019577	TCONS_00005649	TCONS_00033495
TCONS_00019303	TCONS_00042046	TCONS_00055808	TCONS_00005837
TCONS_00046948	TCONS_00017666	TCONS_00010757	TCONS_00055987
TCONS_00017435	TCONS_00019612	TCONS_00033231	TCONS_00051087
TCONS_00019335	TCONS_00017688	TCONS_00010803	TCONS_00057805
TCONS_00047019	TCONS_00017680	TCONS_00010824	TCONS_00005871
TCONS_00041838	TCONS_00042026	TCONS_00010825	TCONS_00005875
TCONS_00041841	TCONS_00019601	TCONS_00010821	TCONS_00005860
TCONS_00047011	TCONS_00042031	TCONS_00010734	TCONS_00051073
TCONS_00017446	TCONS_00042033	TCONS_00010740	TCONS_00033422
TCONS_00017447	TCONS_00017694	TCONS_00057485	TCONS_00033413
TCONS_00019336	TCONS_00024400	TCONS_00057492	TCONS_00057689
TCONS_00046997	TCONS_00019460	TCONS_00033151	TCONS_00055925
TCONS_00046993	TCONS_00001995	TCONS_00055671	TCONS_00055924
TCONS_00001747	TCONS_00047121	TCONS_00033173	TCONS_00055923
TCONS_00001760	TCONS_00047123	TCONS_00055686	TCONS_00010999
TCONS_00046883	TCONS_00001996	TCONS_00055701	TCONS_00055965
TCONS_00001796	TCONS_00047125	TCONS_00055697	TCONS_00033465
TCONS_00001795	TCONS_00002008	TCONS_00051060	TCONS_00055951
TCONS_00017360	TCONS_00019477	TCONS_00051043	TCONS_00011041
TCONS_00046939	TCONS_00047104	TCONS_00033495	TCONS_00033367
TCONS_00001813	TCONS_00024405	TCONS_00055987	TCONS_00033374
TCONS_00017379	TCONS_00019466	TCONS_00051087	TCONS_00033396
TCONS_00017375	TCONS_00017588	TCONS_00028647	TCONS_00005730
TCONS_00024204	TCONS_00019469	TCONS_00056021	TCONS_00005732
TCONS_00024205	TCONS_00019473	TCONS_00051073	TCONS_00050956
TCONS_00001821	TCONS_00017582	TCONS_00033413	TCONS_00050953
TCONS_00024182	TCONS_00019507	TCONS_00005749	TCONS_00050961
TCONS_00017407	TCONS_00017600	TCONS_00010999	TCONS_00051007
TCONS_00001820	TCONS_00019483	TCONS_00005776	TCONS_00050887
TCONS_00024073	TCONS_00024463	TCONS_00055965	TCONS_00005663
TCONS_00001682	TCONS_00024462	TCONS_00011027	TCONS_00057604
TCONS_00001693	TCONS_00019527	TCONS_00033465	TCONS_00055851
TCONS_00001705	TCONS_00001920	TCONS_00057712	TCONS_00055844
TCONS_00046852	TCONS_00001926	TCONS_00011041	TCONS_00005724
TCONS_00046859	TCONS_00047050	TCONS_00033367	TCONS_00055440
TCONS_00001725	TCONS_00001936	TCONS_00033384	TCONS_00010448
TCONS_00024086	TCONS_00047056	TCONS_00010952	TCONS_00055422
TCONS_00001731	TCONS_00024285	TCONS_00033396	TCONS_00010341
TCONS_00046845	TCONS_00024318	TCONS_00010879	TCONS_00010362
TCONS_00001655	TCONS_00001941	TCONS_00005728	TCONS_00010334
TCONS_00001653	TCONS_00001951	TCONS_00005730	TCONS_00010327
TCONS_00001660	TCONS_00024297	TCONS_00005732	TCONS_00055321
TCONS_00046431	TCONS_00001954	TCONS_00028535	TCONS_00055320
TCONS_00046429	TCONS_00047089	TCONS_00057604	TCONS_00056989
TCONS_00023660	TCONS_00047097	TCONS_00055844	TCONS_00057007
TCONS_00001226	TCONS_00024321	TCONS_00028511	TCONS_00032813
TCONS_00046324	TCONS_00024371	TCONS_00055440	TCONS_00057090
TCONS_00046342	TCONS_00024375	TCONS_00055434	TCONS_00057088
TCONS_00023684	TCONS_00001984	TCONS_00057131	TCONS_00032829
TCONS_00046366	TCONS_00047071	TCONS_00010448	TCONS_00056939
TCONS_00023558	TCONS_00001987	TCONS_00055422	TCONS_00056972
TCONS_00023564	TCONS_00017561	TCONS_00010341	TCONS_00055317
TCONS_00023549	TCONS_00047072	TCONS_00055394	TCONS_00032785
TCONS_00001150	TCONS_00024369	TCONS_00010334	TCONS_00010312
TCONS_00046232	TCONS_00001840	TCONS_00055321	TCONS_00010314
TCONS_00001165	TCONS_00001838	TCONS_00055320	TCONS_00010313
TCONS_00023566	TCONS_00001858	TCONS_00056989	TCONS_00055599
TCONS_00046311	TCONS_00001854	TCONS_00032813	TCONS_00033115
TCONS_00023630	TCONS_00001852	TCONS_00057090	TCONS_00010653
TCONS_00046287	TCONS_00001900	TCONS_00032721	TCONS_00010646
TCONS_00001051	TCONS_00042299	TCONS_00032760	TCONS_00033120
TCONS_00001061	TCONS_00019792	TCONS_00032780	TCONS_00055631
TCONS_00001072	TCONS_00019797	TCONS_00032766	TCONS_00057354
TCONS_00001074	TCONS_00017837	TCONS_00056972	TCONS_00033136
TCONS_00023537	TCONS_00019805	TCONS_00056968	TCONS_00055609
TCONS_00023538	TCONS_00019791	TCONS_00055317	TCONS_00055605
TCONS_00023539	TCONS_00042219	TCONS_00032785	TCONS_00033051
TCONS_00001114	TCONS_00017862	TCONS_00010312	TCONS_00033074
TCONS_00023536	TCONS_00019817	TCONS_00010314	TCONS_00055562
TCONS_00041605	TCONS_00019821	TCONS_00010313	TCONS_00033084
TCONS_00018961	TCONS_00017848	TCONS_00033105	TCONS_00010610
TCONS_00041551	TCONS_00019820	TCONS_00010653	TCONS_00010531
TCONS_00017127	TCONS_00019807	TCONS_00010646	TCONS_00057276
TCONS_00018987	TCONS_00017867	TCONS_00033120	TCONS_00057284
TCONS_00017117	TCONS_00019831	TCONS_00033136	TCONS_00033045
TCONS_00018976	TCONS_00019828	TCONS_00055609	TCONS_00057279
TCONS_00017157	TCONS_00019827	TCONS_00033084	TCONS_00055517
TCONS_00018988	TCONS_00042273	TCONS_00010610	TCONS_00055540
TCONS_00019019	TCONS_00017892	TCONS_00057276	TCONS_00010471
TCONS_00019020	TCONS_00042264	TCONS_00033048	TCONS_00057168
TCONS_00018871	TCONS_00017886	TCONS_00057278	TCONS_00032974
TCONS_00018886	TCONS_00042238	TCONS_00033045	TCONS_00057169
TCONS_00023862	TCONS_00042256	TCONS_00057279	TCONS_00032964
TCONS_00023863	TCONS_00042257	TCONS_00055517	TCONS_00055443
TCONS_00046616	TCONS_00019696	TCONS_00055540	TCONS_00057231
TCONS_00046620	TCONS_00019697	TCONS_00057190	TCONS_00057236
TCONS_00041469	TCONS_00019706	TCONS_00010471	TCONS_00033018
TCONS_00018892	TCONS_00019699	TCONS_00032974	TCONS_00057204
TCONS_00023872	TCONS_00042126	TCONS_00057169	TCONS_00057200
TCONS_00023876	TCONS_00042151	TCONS_00057231	TCONS_00055475
TCONS_00046584	TCONS_00017780	TCONS_00057236	TCONS_00039081
TCONS_00018924	TCONS_00019688	TCONS_00057216	TCONS_00039130
TCONS_00018925	TCONS_00019734	TCONS_00039081	TCONS_00037214
TCONS_00046635	TCONS_00042110	TCONS_00039135	TCONS_00037219
TCONS_00046640	TCONS_00042111	TCONS_00039130	TCONS_00009992
TCONS_00018955	TCONS_00017798	TCONS_00037219	TCONS_00032507
TCONS_00041484	TCONS_00017795	TCONS_00009992	TCONS_00032511
TCONS_00041485	TCONS_00017792	TCONS_00032507	TCONS_00014795
TCONS_00041494	TCONS_00019745	TCONS_00032511	TCONS_00037156
TCONS_00046626	TCONS_00017801	TCONS_00014777	TCONS_00039028
TCONS_00046503	TCONS_00019760	TCONS_00014795	TCONS_00037177
TCONS_00046509	TCONS_00019763	TCONS_00037156	TCONS_00014747
TCONS_00001408	TCONS_00019762	TCONS_00039028	TCONS_00056749
TCONS_00046510	TCONS_00042187	TCONS_00037177	TCONS_00056739
TCONS_00023808	TCONS_00017816	TCONS_00037174	TCONS_00032462
TCONS_00023809	TCONS_00019744	TCONS_00014747	TCONS_00032479
TCONS_00023807	TCONS_00017808	TCONS_00032462	TCONS_00055038
TCONS_00023814	TCONS_00019767	TCONS_00032484	TCONS_00056589
TCONS_00046494	TCONS_00017821	TCONS_00056663	TCONS_00039008
TCONS_00023801	TCONS_00042164	TCONS_00032501	TCONS_00032399
TCONS_00018845	TCONS_00019765	TCONS_00055038	TCONS_00009882
TCONS_00016963	TCONS_00017712	TCONS_00039008	TCONS_00038988
TCONS_00018850	TCONS_00017750	TCONS_00032399	TCONS_00009889
TCONS_00046540	TCONS_00017734	TCONS_00032387	TCONS_00056633
TCONS_00001442	TCONS_00019680	TCONS_00009882	TCONS_00056606
TCONS_00046569	TCONS_00019679	TCONS_00038988	TCONS_00009935
TCONS_00046579	TCONS_00019682	TCONS_00009889	TCONS_00009938
TCONS_00001448	TCONS_00019673	TCONS_00056633	TCONS_00038919
TCONS_00018865	TCONS_00017326	TCONS_00032437	TCONS_00037066
TCONS_00018866	TCONS_00041729	TCONS_00056606	TCONS_00038885
TCONS_00001466	TCONS_00019224	TCONS_00009938	TCONS_00038917
TCONS_00001468	TCONS_00019238	TCONS_00038924	TCONS_00032345
TCONS_00001450	TCONS_00041708	TCONS_00038919	TCONS_00009802
TCONS_00023711	TCONS_00041710	TCONS_00038918	TCONS_00038944
TCONS_00001293	TCONS_00041751	TCONS_00014692	TCONS_00037129
TCONS_00023732	TCONS_00041759	TCONS_00038885	TCONS_00037378
TCONS_00023729	TCONS_00041760	TCONS_00038917	TCONS_00037372
TCONS_00001338	TCONS_00041747	TCONS_00037129	TCONS_00015081
TCONS_00023724	TCONS_00041739	TCONS_00037372	TCONS_00010185
TCONS_00023726	TCONS_00019115	TCONS_00015081	TCONS_00010216
TCONS_00023741	TCONS_00019131	TCONS_00037389	TCONS_00015090
TCONS_00001354	TCONS_00046832	TCONS_00010216	TCONS_00039371
TCONS_00001353	TCONS_00019168	TCONS_00015090	TCONS_00032686
TCONS_00023737	TCONS_00041652	TCONS_00037393	TCONS_00039377
TCONS_00023734	TCONS_00046809	TCONS_00015110	TCONS_00015110
TCONS_00023738	TCONS_00041656	TCONS_00055256	TCONS_00055256
TCONS_00023770	TCONS_00041642	TCONS_00037426	TCONS_00037412
TCONS_00023768	TCONS_00017294	TCONS_00037412	TCONS_00037313
TCONS_00023771	TCONS_00019175	TCONS_00037313	TCONS_00015013
TCONS_00001366	TCONS_00019174	TCONS_00039259	TCONS_00039267
TCONS_00001387	TCONS_00019176	TCONS_00014994	TCONS_00039264
TCONS_00046019	TCONS_00041705	TCONS_00014995	TCONS_00015064
TCONS_00000818	TCONS_00017303	TCONS_00015017	TCONS_00014964
TCONS_00045939	TCONS_00041702	TCONS_00015050	TCONS_00055187
TCONS_00045934	TCONS_00017318	TCONS_00039267	TCONS_00056907
TCONS_00045933	TCONS_00019203	TCONS_00015064	TCONS_00056853
TCONS_00023286	TCONS_00017316	TCONS_00014964	TCONS_00055152
TCONS_00023288	TCONS_00019201	TCONS_00056911	TCONS_00037255
TCONS_00023285	TCONS_00019206	TCONS_00010137	TCONS_00010031
TCONS_00045926	TCONS_00019193	TCONS_00032637	TCONS_00037271
TCONS_00000819	TCONS_00041686	TCONS_00055150	TCONS_00039169
TCONS_00023176	TCONS_00019031	TCONS_00055152	TCONS_00010072
TCONS_00000728	TCONS_00019033	TCONS_00055090	TCONS_00010080
TCONS_00023169	TCONS_00019037	TCONS_00010031	TCONS_00032574
TCONS_00023170	TCONS_00046736	TCONS_00039169	TCONS_00039214
TCONS_00050769	TCONS_00046745	TCONS_00039235	TCONS_00010084
TCONS_00023192	TCONS_00001625	TCONS_00010080	TCONS_00048153
TCONS_00050733	TCONS_00017211	TCONS_00010084	TCONS_00002942
TCONS_00050755	TCONS_00001610	TCONS_00025463	TCONS_00002954
TCONS_00050739	TCONS_00017206	TCONS_00048153	TCONS_00048090
TCONS_00045851	TCONS_00019049	TCONS_00002934	TCONS_00002906
TCONS_00050760	TCONS_00024038	TCONS_00048090	TCONS_00025381
TCONS_00050734	TCONS_00024029	TCONS_00025309	TCONS_00047991
TCONS_00023215	TCONS_00001644	TCONS_00048029	TCONS_00025626
TCONS_00000775	TCONS_00001640	TCONS_00025381	TCONS_00025627
TCONS_00050821	TCONS_00001638	TCONS_00047991	TCONS_00048278
TCONS_00045918	TCONS_00046734	TCONS_00002831	TCONS_00048203
TCONS_00000763	TCONS_00046735	TCONS_00048299	TCONS_00025535
TCONS_00023227	TCONS_00046731	TCONS_00025626	TCONS_00025569
TCONS_00045893	TCONS_00017225	TCONS_00025627	TCONS_00048174
TCONS_00045886	TCONS_00001633	TCONS_00048203	TCONS_00025603
TCONS_00050696	TCONS_00019064	TCONS_00025569	TCONS_00002988
TCONS_00005507	TCONS_00024055	TCONS_00048174	TCONS_00003047
TCONS_00050703	TCONS_00019076	TCONS_00025603	TCONS_00025100
TCONS_00000634	TCONS_00024042	TCONS_00003001	TCONS_00047752
TCONS_00000633	TCONS_00041631	TCONS_00025100	TCONS_00052576
TCONS_00000632	TCONS_00046775	TCONS_00047784	TCONS_00002590
TCONS_00028349	TCONS_00024068	TCONS_00002572	TCONS_00029927
TCONS_00023142	TCONS_00024065	TCONS_00052576	TCONS_00052496
TCONS_00023139	TCONS_00024062	TCONS_00047718	TCONS_00002482
TCONS_00050726	TCONS_00019079	TCONS_00029927	TCONS_00024954
TCONS_00000683	TCONS_00019078	TCONS_00052496	TCONS_00024975
TCONS_00005429	TCONS_00041620	TCONS_00052479	TCONS_00024967
TCONS_00005430	TCONS_00046772	TCONS_00024954	TCONS_00047628
TCONS_00028278	TCONS_00046773	TCONS_00052549	TCONS_00047624
TCONS_00005434	TCONS_00023940	TCONS_00024975	TCONS_00047625
TCONS_00028270	TCONS_00046654	TCONS_00024967	TCONS_00007122
TCONS_00005457	TCONS_00046653	TCONS_00047628	TCONS_00052435
TCONS_00005464	TCONS_00001543	TCONS_00047624	TCONS_00052406
TCONS_00005465	TCONS_00001556	TCONS_00047625	TCONS_00002407
TCONS_00028311	TCONS_00023930	TCONS_00052426	TCONS_00002431
TCONS_00005477	TCONS_00023949	TCONS_00007122	TCONS_00007155
TCONS_00005379	TCONS_00001560	TCONS_00002407	TCONS_00002462
TCONS_00023502	TCONS_00046646	TCONS_00002431	TCONS_00052441
TCONS_00046167	TCONS_00001568	TCONS_00007155	TCONS_00007170
TCONS_00046168	TCONS_00023941	TCONS_00052440	TCONS_00007102
TCONS_00046155	TCONS_00023963	TCONS_00007084	TCONS_00052397
TCONS_00046219	TCONS_00046684	TCONS_00052397	TCONS_00029777
TCONS_00046205	TCONS_00046690	TCONS_00007089	TCONS_00007104
TCONS_00023405	TCONS_00001583	TCONS_00029813	TCONS_00047915
TCONS_00000997	TCONS_00046700	TCONS_00007106	TCONS_00025252
TCONS_00046108	TCONS_00046698	TCONS_00007045	TCONS_00025246
TCONS_00023434	TCONS_00046697	TCONS_00025224	TCONS_00047938
TCONS_00001014	TCONS_00001587	TCONS_00047915	TCONS_00047919
TCONS_00023453	TCONS_00023962	TCONS_00025253	TCONS_00030137
TCONS_00023446	TCONS_00023953	TCONS_00025252	TCONS_00025176
TCONS_00023445	TCONS_00017162	TCONS_00025246	TCONS_00025209
TCONS_00001024	TCONS_00046664	TCONS_00047938	TCONS_00052773
TCONS_00046143	TCONS_00046666	TCONS_00047919	TCONS_00007362
TCONS_00046142	TCONS_00046665	TCONS_00030137	TCONS_00025124
TCONS_00023470	TCONS_00001603	TCONS_00047854	TCONS_00025121
TCONS_00001043	TCONS_00001600	TCONS_00025176	TCONS_00025137
TCONS_00023335	TCONS_00046677	TCONS_00052773	TCONS_00025128
TCONS_00000883	TCONS_00023984	TCONS_00007362	TCONS_00047807
TCONS_00023362	TCONS_00017180	TCONS_00002639	TCONS_00002684
TCONS_00023345	TCONS_00001472	TCONS_00025124	TCONS_00007370
TCONS_00046050	TCONS_00041955	TCONS_00025128	TCONS_00007364
TCONS_00000963	TCONS_00041949	TCONS_00002684	TCONS_00002698
TCONS_00023393	TCONS_00041939	TCONS_00007364	TCONS_00029985
TCONS_00023391	TCONS_00019368	TCONS_00025151	TCONS_00007252
TCONS_00000980	TCONS_00019372	TCONS_00029985	TCONS_00007254
TCONS_00000975	TCONS_00041882	TCONS_00007246	TCONS_00029974
TCONS_00000983	TCONS_00041876	TCONS_00007252	TCONS_00029987
TCONS_00000981	TCONS_00017529	TCONS_00007254	TCONS_00052608
TCONS_00023384	TCONS_00017526	TCONS_00029974	TCONS_00052624
TCONS_00000969	TCONS_00017522	TCONS_00029987	TCONS_00007209
TCONS_00000968	TCONS_00017532	TCONS_00007275	TCONS_00024603
TCONS_00014377	TCONS_00017531	TCONS_00052608	TCONS_00024623
TCONS_00014379	TCONS_00041853	TCONS_00007209	TCONS_00052198
TCONS_00036831	TCONS_00017534	TCONS_00007204	TCONS_00052196
TCONS_00014399	TCONS_00019418	TCONS_00024603	TCONS_00052203
TCONS_00036839	TCONS_00019416	TCONS_00052198	TCONS_00047353
TCONS_00014423	TCONS_00041924	TCONS_00052203	TCONS_00047320
TCONS_00014415	TCONS_00017549	TCONS_00052199	TCONS_00047323
TCONS_00036861	TCONS_00019453	TCONS_00047353	TCONS_00024494
TCONS_00038655	TCONS_00019448	TCONS_00047323	TCONS_00047227
TCONS_00014368	TCONS_00019452	TCONS_00029545	TCONS_00006854
TCONS_00036822	TCONS_00041897	TCONS_00024494	TCONS_00029556
TCONS_00038619	TCONS_00017413	TCONS_00024491	TCONS_00024520
TCONS_00038617	TCONS_00019289	TCONS_00047227	TCONS_00052145
TCONS_00038621	TCONS_00019298	TCONS_00002105	TCONS_00002124
TCONS_00036729	TCONS_00019294	TCONS_00006828	TCONS_00002143
TCONS_00038497	TCONS_00041784	TCONS_00029556	TCONS_00047274
TCONS_00036750	TCONS_00046991	TCONS_00024520	TCONS_00052168
TCONS_00014348	TCONS_00046990	TCONS_00052145	TCONS_00052062
TCONS_00014347	TCONS_00017426	TCONS_00024551	TCONS_00052042
TCONS_00014344	TCONS_00019285	TCONS_00024584	TCONS_00002042
TCONS_00014335	TCONS_00017419	TCONS_00052168	TCONS_00052061
TCONS_00014356	TCONS_00019308	TCONS_00029479	TCONS_00006782
TCONS_00014349	TCONS_00017430	TCONS_00052062	TCONS_00029516
TCONS_00014350	TCONS_00041763	TCONS_00002042	TCONS_00029523
TCONS_00036768	TCONS_00019302	TCONS_00052061	TCONS_00029517
TCONS_00014364	TCONS_00019303	TCONS_00052058	TCONS_00052104
TCONS_00036668	TCONS_00017440	TCONS_00006782	TCONS_00052103
TCONS_00038479	TCONS_00046948	TCONS_00029516	TCONS_00002065
TCONS_00038468	TCONS_00017435	TCONS_00002047	TCONS_00006702
TCONS_00036689	TCONS_00019335	TCONS_00029528	TCONS_00029442
TCONS_00014298	TCONS_00041838	TCONS_00052103	TCONS_00006733
TCONS_00038832	TCONS_00041841	TCONS_00002065	TCONS_00006731
TCONS_00038830	TCONS_00047011	TCONS_00006702	TCONS_00006743
TCONS_00038839	TCONS_00017448	TCONS_00029436	TCONS_00006744
TCONS_00014603	TCONS_00017446	TCONS_00029442	TCONS_00024839
TCONS_00014597	TCONS_00017447	TCONS_00006731	TCONS_00047543
TCONS_00014612	TCONS_00019360	TCONS_00006743	TCONS_00052367
TCONS_00038874	TCONS_00019336	TCONS_00006744	TCONS_00047456
TCONS_00038869	TCONS_00046995	TCONS_00006691	TCONS_00047443
TCONS_00038882	TCONS_00046997	TCONS_00024839	TCONS_00052353
TCONS_00038878	TCONS_00046992	TCONS_00047543	TCONS_00052349
TCONS_00037058	TCONS_00046993	TCONS_00024764	TCONS_00002361
TCONS_00038860	TCONS_00001760	TCONS_00052367	TCONS_00024825
TCONS_00009752	TCONS_00024154	TCONS_00047461	TCONS_00002380
TCONS_00009755	TCONS_00046883	TCONS_00047456	TCONS_00047478
TCONS_00009746	TCONS_00001796	TCONS_00024807	TCONS_00052285
TCONS_00014660	TCONS_00001795	TCONS_00052353	TCONS_00052271
TCONS_00009750	TCONS_00017361	TCONS_00052349	TCONS_00024731
TCONS_00014534	TCONS_00017360	TCONS_00002361	TCONS_00002279
TCONS_00014528	TCONS_00017358	TCONS_00002358	TCONS_00047419
TCONS_00014568	TCONS_00001803	TCONS_00002380	TCONS_00006911
TCONS_00014542	TCONS_00046939	TCONS_00047478	TCONS_00006914
TCONS_00014584	TCONS_00001806	TCONS_00002242	TCONS_00052214
TCONS_00014575	TCONS_00001817	TCONS_00052285	TCONS_00029647
TCONS_00056543	TCONS_00001816	TCONS_00024702	TCONS_00006960
TCONS_00032317	TCONS_00001813	TCONS_00052271	TCONS_00006954
TCONS_00054882	TCONS_00017394	TCONS_00024730	TCONS_00006855
TCONS_00056526	TCONS_00017379	TCONS_00002279	TCONS_00006903
TCONS_00056485	TCONS_00017375	TCONS_00006910	TCONS_00024678
TCONS_00056483	TCONS_00024200	TCONS_00006911	TCONS_00029200
TCONS_00032246	TCONS_00019274	TCONS_00029627	TCONS_00029212
TCONS_00032230	TCONS_00024205	TCONS_00029647	TCONS_00006389
TCONS_00054825	TCONS_00001826	TCONS_00006960	TCONS_00006391
TCONS_00009685	TCONS_00001821	TCONS_00006855	TCONS_00006381
TCONS_00009702	TCONS_00001835	TCONS_00006903	TCONS_00051652
TCONS_00054797	TCONS_00024182	TCONS_00024683	TCONS_00051650
TCONS_00009695	TCONS_00017407	TCONS_00024678	TCONS_00029169
TCONS_00009698	TCONS_00001820	TCONS_00051785	TCONS_00006292
TCONS_00032261	TCONS_00001819	TCONS_00029212	TCONS_00029078
TCONS_00056465	TCONS_00024073	TCONS_00051765	TCONS_00051636
TCONS_00032254	TCONS_00001679	TCONS_00029229	TCONS_00051635
TCONS_00009719	TCONS_00001677	TCONS_00029230	TCONS_00006283
TCONS_00009720	TCONS_00001682	TCONS_00029232	TCONS_00051564
TCONS_00009721	TCONS_00001693	TCONS_00006391	TCONS_00051567
TCONS_00009722	TCONS_00001705	TCONS_00051652	TCONS_00052006
TCONS_00054876	TCONS_00024075	TCONS_00051650	TCONS_00029318
TCONS_00054834	TCONS_00001718	TCONS_00029169	TCONS_00051941
TCONS_00054835	TCONS_00001712	TCONS_00006412	TCONS_00051942
TCONS_00032302	TCONS_00046852	TCONS_00029189	TCONS_00051916
TCONS_00032304	TCONS_00046859	TCONS_00029183	TCONS_00029364
TCONS_00032296	TCONS_00001725	TCONS_00006292	TCONS_00006668
TCONS_00014518	TCONS_00024086	TCONS_00029078	TCONS_00051957
TCONS_00009592	TCONS_00001731	TCONS_00051636	TCONS_00029251
TCONS_00032162	TCONS_00046845	TCONS_00051635	TCONS_00006517
TCONS_00032163	TCONS_00001649	TCONS_00051647	TCONS_00029260
TCONS_00036939	TCONS_00001655	TCONS_00006283	TCONS_00029261
TCONS_00036938	TCONS_00001653	TCONS_00051564	TCONS_00051892
TCONS_00009606	TCONS_00046431	TCONS_00051567	TCONS_00051891
TCONS_00054761	TCONS_00046429	TCONS_00052002	TCONS_00006583
TCONS_00038773	TCONS_00046409	TCONS_00052006	TCONS_00006570
TCONS_00038772	TCONS_00023660	TCONS_00029318	TCONS_00006482
TCONS_00036958	TCONS_00023646	TCONS_00051916	TCONS_00039574
TCONS_00036956	TCONS_00001229	TCONS_00029364	TCONS_00039623
TCONS_00036948	TCONS_00001226	TCONS_00051958	TCONS_00039490
TCONS_00009628	TCONS_00046363	TCONS_00006668	TCONS_00015238
TCONS_00056452	TCONS_00046342	TCONS_00029251	TCONS_00015243
TCONS_00056448	TCONS_00023684	TCONS_00029261	TCONS_00039525
TCONS_00056437	TCONS_00046375	TCONS_00051892	TCONS_00039510
TCONS_00054787	TCONS_00046366	TCONS_00006583	TCONS_00039513
TCONS_00038817	TCONS_00023558	TCONS_00051903	TCONS_00015169
TCONS_00054790	TCONS_00023564	TCONS_00006570	TCONS_00021895
TCONS_00032213	TCONS_00001133	TCONS_00006478	TCONS_00044636
TCONS_00032216	TCONS_00023549	TCONS_00006479	TCONS_00021829
TCONS_00054773	TCONS_00001150	TCONS_00039574	TCONS_00021824
TCONS_00054771	TCONS_00046232	TCONS_00039493	TCONS_00021857
TCONS_00036874	TCONS_00001165	TCONS_00039490	TCONS_00015135
TCONS_00038694	TCONS_00023566	TCONS_00044699	TCONS_00044575
TCONS_00014450	TCONS_00046312	TCONS_00039525	TCONS_00015537
TCONS_00036889	TCONS_00001186	TCONS_00039510	TCONS_00015553
TCONS_00009550	TCONS_00023640	TCONS_00021895	TCONS_00039786
TCONS_00009556	TCONS_00023630	TCONS_00044636	TCONS_00039771
TCONS_00009543	TCONS_00046287	TCONS_00015183	TCONS_00015424
TCONS_00009540	TCONS_00001204	TCONS_00021919	TCONS_00039713
TCONS_00009569	TCONS_00023629	TCONS_00015193	TCONS_00044787
TCONS_00009558	TCONS_00001051	TCONS_00039444	TCONS_00022056
TCONS_00036909	TCONS_00001061	TCONS_00021829	TCONS_00044760
TCONS_00036917	TCONS_00001067	TCONS_00021824	TCONS_00015314
TCONS_00009588	TCONS_00001068	TCONS_00044561	TCONS_00015313
TCONS_00009578	TCONS_00001072	TCONS_00044575	TCONS_00044855
TCONS_00014013	TCONS_00001074	TCONS_00039832	TCONS_00044812
TCONS_00013993	TCONS_00001079	TCONS_00015537	TCONS_00044715
TCONS_00038245	TCONS_00001095	TCONS_00039729	TCONS_00021966
TCONS_00038255	TCONS_00023537	TCONS_00015553	TCONS_00021511
TCONS_00038241	TCONS_00023538	TCONS_00039786	TCONS_00044268
TCONS_00036319	TCONS_00023539	TCONS_00015424	TCONS_00021519
TCONS_00036313	TCONS_00001106	TCONS_00039713	TCONS_00021521
TCONS_00036315	TCONS_00023536	TCONS_00044787	TCONS_00021546
TCONS_00038166	TCONS_00041605	TCONS_00044794	TCONS_00044283
TCONS_00038182	TCONS_00018961	TCONS_00022056	TCONS_00044284
TCONS_00013958	TCONS_00041550	TCONS_00022054	TCONS_00021459
TCONS_00013956	TCONS_00017127	TCONS_00015339	TCONS_00021469
TCONS_00013967	TCONS_00018987	TCONS_00044855	TCONS_00044202
TCONS_00036352	TCONS_00017117	TCONS_00039641	TCONS_00044224
TCONS_00013975	TCONS_00018976	TCONS_00015357	TCONS_00021445
TCONS_00038129	TCONS_00017157	TCONS_00044812	TCONS_00044406
TCONS_00013973	TCONS_00018988	TCONS_00044717	TCONS_00044414
TCONS_00013983	TCONS_00019000	TCONS_00044715	TCONS_00021687
TCONS_00013992	TCONS_00019006	TCONS_00021930	TCONS_00021724
TCONS_00038214	TCONS_00019019	TCONS_00021966	TCONS_00043969
TCONS_00038213	TCONS_00019020	TCONS_00044738	TCONS_00021175
TCONS_00038186	TCONS_00041573	TCONS_00044718	TCONS_00043912
TCONS_00038190	TCONS_00018871	TCONS_00044305	TCONS_00043898
TCONS_00036258	TCONS_00023864	TCONS_00021511	TCONS_00043927
TCONS_00036253	TCONS_00018886	TCONS_00044268	TCONS_00026253
TCONS_00043288	TCONS_00023862	TCONS_00021519	TCONS_00026252
TCONS_00043294	TCONS_00023863	TCONS_00021521	TCONS_00026251
TCONS_00043296	TCONS_00046616	TCONS_00044241	TCONS_00043792
TCONS_00043298	TCONS_00046620	TCONS_00021546	TCONS_00048745
TCONS_00043299	TCONS_00041469	TCONS_00044284	TCONS_00021134
TCONS_00013896	TCONS_00018892	TCONS_00021469	TCONS_00026166
TCONS_00020776	TCONS_00023882	TCONS_00044202	TCONS_00048697
TCONS_00018839	TCONS_00017017	TCONS_00021445	TCONS_00026205
TCONS_00038076	TCONS_00017015	TCONS_00044407	TCONS_00026182
TCONS_00038073	TCONS_00023885	TCONS_00044406	TCONS_00003689
TCONS_00013888	TCONS_00023872	TCONS_00044414	TCONS_00003691
TCONS_00020796	TCONS_00023876	TCONS_00044324	TCONS_00021079
TCONS_00020795	TCONS_00018890	TCONS_00043969	TCONS_00026240
TCONS_00036267	TCONS_00017051	TCONS_00021175	TCONS_00026241
TCONS_00036263	TCONS_00018925	TCONS_00043927	TCONS_00021109
TCONS_00043277	TCONS_00018933	TCONS_00026253	TCONS_00048699
TCONS_00013902	TCONS_00018915	TCONS_00026251	TCONS_00026229
TCONS_00038098	TCONS_00041514	TCONS_00048762	TCONS_00048705
TCONS_00043340	TCONS_00046636	TCONS_00043792	TCONS_00003624
TCONS_00036307	TCONS_00046635	TCONS_00048745	TCONS_00026156
TCONS_00043326	TCONS_00046640	TCONS_00043803	TCONS_00003625
TCONS_00013944	TCONS_00041484	TCONS_00021134	TCONS_00003521
TCONS_00038094	TCONS_00041485	TCONS_00048768	TCONS_00003526
TCONS_00043213	TCONS_00041494	TCONS_00026166	TCONS_00021408
TCONS_00043190	TCONS_00046626	TCONS_00003655	TCONS_00021399
TCONS_00013839	TCONS_00046503	TCONS_00048697	TCONS_00021310
TCONS_00018767	TCONS_00046504	TCONS_00003649	TCONS_00021349
TCONS_00043263	TCONS_00046509	TCONS_00026182	TCONS_00044117
TCONS_00013870	TCONS_00001408	TCONS_00003691	TCONS_00044103
TCONS_00043264	TCONS_00046510	TCONS_00021079	TCONS_00026413
TCONS_00018808	TCONS_00023808	TCONS_00026240	TCONS_00003864
TCONS_00013863	TCONS_00023809	TCONS_00026241	TCONS_00021254
TCONS_00020746	TCONS_00023807	TCONS_00021109	TCONS_00048860
TCONS_00020745	TCONS_00023814	TCONS_00048699	TCONS_00048875
TCONS_00018799	TCONS_00023810	TCONS_00026229	TCONS_00026451
TCONS_00018810	TCONS_00001410	TCONS_00048705	TCONS_00048931
TCONS_00043223	TCONS_00023801	TCONS_00026096	TCONS_00048928
TCONS_00043225	TCONS_00016951	TCONS_00003624	TCONS_00044007
TCONS_00043247	TCONS_00018845	TCONS_00026156	TCONS_00021286
TCONS_00018814	TCONS_00023834	TCONS_00003625	TCONS_00048809
TCONS_00014201	TCONS_00016963	TCONS_00003521	TCONS_00003784
TCONS_00014197	TCONS_00018850	TCONS_00003526	TCONS_00026395
TCONS_00014195	TCONS_00018851	TCONS_00021408	TCONS_00021215
TCONS_00014191	TCONS_00046540	TCONS_00021399	TCONS_00003702
TCONS_00036641	TCONS_00001442	TCONS_00044150	TCONS_00026269
TCONS_00014222	TCONS_00046569	TCONS_00021349	TCONS_00026314
TCONS_00014223	TCONS_00046579	TCONS_00044117	TCONS_00043452
TCONS_00014221	TCONS_00001448	TCONS_00044103	TCONS_00043459
TCONS_00014176	TCONS_00046582	TCONS_00044109	TCONS_00043460
TCONS_00038367	TCONS_00016973	TCONS_00026413	TCONS_00043499
TCONS_00014183	TCONS_00018865	TCONS_00043985	TCONS_00043401
TCONS_00038352	TCONS_00018866	TCONS_00003864	TCONS_00043426
TCONS_00036614	TCONS_00023857	TCONS_00021254	TCONS_00043432
TCONS_00036611	TCONS_00001466	TCONS_00048860	TCONS_00025803
TCONS_00036610	TCONS_00001463	TCONS_00021237	TCONS_00025820
TCONS_00036613	TCONS_00001468	TCONS_00026451	TCONS_00003328
TCONS_00038362	TCONS_00016990	TCONS_00021260	TCONS_00003329
TCONS_00038356	TCONS_00001450	TCONS_00048931	TCONS_00043364
TCONS_00038390	TCONS_00023711	TCONS_00021290	TCONS_00048380
TCONS_00038395	TCONS_00001293	TCONS_00048919	TCONS_00003249
TCONS_00036503	TCONS_00023732	TCONS_00048809	TCONS_00025780
TCONS_00014120	TCONS_00023729	TCONS_00003784	TCONS_00025778
TCONS_00036519	TCONS_00001338	TCONS_00026325	TCONS_00025697
TCONS_00014131	TCONS_00023724	TCONS_00026395	TCONS_00003205
TCONS_00014139	TCONS_00023726	TCONS_00048813	TCONS_00043719
TCONS_00036551	TCONS_00023742	TCONS_00026380	TCONS_00043767
TCONS_00036538	TCONS_00023747	TCONS_00003702	TCONS_00043766
TCONS_00014146	TCONS_00023743	TCONS_00026269	TCONS_00043612
TCONS_00036577	TCONS_00001353	TCONS_00026274	TCONS_00043697
TCONS_00036560	TCONS_00023737	TCONS_00003754	TCONS_00026021
TCONS_00036559	TCONS_00023734	TCONS_00043530	TCONS_00026013
TCONS_00036558	TCONS_00023759	TCONS_00043459	TCONS_00043544
TCONS_00038327	TCONS_00023770	TCONS_00043460	TCONS_00048580
TCONS_00014022	TCONS_00023768	TCONS_00043401	TCONS_00020974
TCONS_00036424	TCONS_00023771	TCONS_00043432	TCONS_00043558
TCONS_00014045	TCONS_00001366	TCONS_00043405	TCONS_00003435
TCONS_00038274	TCONS_00001387	TCONS_00025803	TCONS_00025993
TCONS_00038263	TCONS_00046447	TCONS_00025817	TCONS_00025990
TCONS_00038277	TCONS_00046014	TCONS_00025820	TCONS_00048541
TCONS_00014109	TCONS_00046019	TCONS_00003301	TCONS_00003465
TCONS_00018507	TCONS_00000818	TCONS_00003328	TCONS_00048547
TCONS_00018517	TCONS_00045939	TCONS_00003329	TCONS_00026007
TCONS_00020479	TCONS_00045934	TCONS_00043364	TCONS_00003500
TCONS_00036053	TCONS_00045933	TCONS_00025857	TCONS_00003349
TCONS_00036049	TCONS_00023286	TCONS_00025730	TCONS_00003371
TCONS_00037842	TCONS_00023288	TCONS_00025747	TCONS_00003373
TCONS_00013582	TCONS_00023285	TCONS_00003249	TCONS_00003395
TCONS_00013577	TCONS_00045926	TCONS_00025780	TCONS_00041261
TCONS_00013593	TCONS_00000819	TCONS_00025778	TCONS_00016832
TCONS_00037741	TCONS_00023302	TCONS_00025697	TCONS_00011939
TCONS_00013610	TCONS_00023308	TCONS_00003205	TCONS_00034224
TCONS_00036028	TCONS_00023330	TCONS_00043747	TCONS_00034218
TCONS_00037788	TCONS_00023176	TCONS_00043719	TCONS_00011843
TCONS_00037767	TCONS_00045862	TCONS_00043766	TCONS_00011874
TCONS_00036035	TCONS_00000728	TCONS_00043697	TCONS_00034267
TCONS_00037784	TCONS_00000727	TCONS_00043650	TCONS_00011894
TCONS_00020442	TCONS_00000724	TCONS_00020938	TCONS_00011780
TCONS_00042898	TCONS_00023169	TCONS_00043544	TCONS_00041114
TCONS_00013513	TCONS_00023170	TCONS_00048580	TCONS_00041088
TCONS_00013509	TCONS_00050769	TCONS_00025963	TCONS_00041093
TCONS_00018476	TCONS_00050755	TCONS_00003435	TCONS_00041095
TCONS_00013510	TCONS_00050739	TCONS_00025990	TCONS_00016746
TCONS_00013508	TCONS_00050740	TCONS_00025979	TCONS_00016748
TCONS_00018472	TCONS_00045851	TCONS_00048541	TCONS_00012141
TCONS_00020471	TCONS_00050760	TCONS_00003374	TCONS_00034525
TCONS_00035896	TCONS_00050734	TCONS_00003371	TCONS_00034518
TCONS_00042893	TCONS_00023215	TCONS_00003373	TCONS_00034524
TCONS_00042894	TCONS_00000775	TCONS_00025904	TCONS_00012043
TCONS_00037658	TCONS_00050821	TCONS_00003395	TCONS_00034421
TCONS_00013533	TCONS_00045917	TCONS_00041261	TCONS_00012056
TCONS_00035934	TCONS_00045918	TCONS_00041270	TCONS_00034428
TCONS_00035919	TCONS_00000779	TCONS_00016832	TCONS_00034350
TCONS_00035925	TCONS_00000777	TCONS_00016830	TCONS_00034348
TCONS_00035924	TCONS_00050811	TCONS_00016771	TCONS_00034372
TCONS_00042943	TCONS_00000763	TCONS_00034224	TCONS_00041403
TCONS_00013547	TCONS_00050814	TCONS_00041213	TCONS_00041407
TCONS_00042927	TCONS_00023227	TCONS_00011843	TCONS_00041406
TCONS_00013552	TCONS_00050807	TCONS_00011874	TCONS_00012017
TCONS_00042918	TCONS_00045893	TCONS_00034264	TCONS_00016430
TCONS_00037707	TCONS_00045886	TCONS_00034267	TCONS_00058396
TCONS_00013556	TCONS_00050692	TCONS_00011894	TCONS_00058388
TCONS_00042827	TCONS_00050703	TCONS_00011780	TCONS_00058389
TCONS_00018402	TCONS_00000634	TCONS_00041114	TCONS_00058429
TCONS_00042799	TCONS_00000633	TCONS_00041088	TCONS_00058413
TCONS_00042801	TCONS_00000632	TCONS_00041095	TCONS_00058414
TCONS_00042805	TCONS_00028349	TCONS_00016720	TCONS_00058412
TCONS_00013458	TCONS_00023142	TCONS_00016746	TCONS_00058341
TCONS_00013448	TCONS_00050726	TCONS_00016752	TCONS_00040845
TCONS_00018416	TCONS_00023163	TCONS_00016748	TCONS_00058363
TCONS_00018412	TCONS_00050716	TCONS_00012141	TCONS_00040866
TCONS_00018411	TCONS_00000682	TCONS_00034508	TCONS_00011457
TCONS_00020418	TCONS_00000683	TCONS_00034525	TCONS_00040798
TCONS_00042841	TCONS_00023150	TCONS_00034518	TCONS_00011468
TCONS_00042855	TCONS_00005414	TCONS_00034524	TCONS_00040779
TCONS_00042870	TCONS_00005430	TCONS_00012043	TCONS_00040783
TCONS_00013472	TCONS_00028278	TCONS_00034421	TCONS_00040792
TCONS_00013476	TCONS_00005434	TCONS_00012056	TCONS_00040713
TCONS_00013471	TCONS_00028270	TCONS_00034428	TCONS_00016346
TCONS_00020431	TCONS_00005457	TCONS_00012093	TCONS_00040701
TCONS_00042839	TCONS_00005464	TCONS_00034350	TCONS_00016686
TCONS_00013494	TCONS_00005465	TCONS_00034348	TCONS_00034147
TCONS_00018460	TCONS_00050665	TCONS_00034372	TCONS_00034152
TCONS_00013491	TCONS_00028282	TCONS_00041403	TCONS_00034162
TCONS_00018296	TCONS_00028307	TCONS_00041407	TCONS_00011707
TCONS_00018314	TCONS_00028311	TCONS_00041406	TCONS_00011726
TCONS_00020258	TCONS_00005477	TCONS_00012017	TCONS_00011733
TCONS_00042743	TCONS_00005379	TCONS_00016430	TCONS_00011730
TCONS_00018336	TCONS_00005393	TCONS_00016465	TCONS_00034123
TCONS_00020325	TCONS_00023502	TCONS_00058388	TCONS_00034143
TCONS_00020317	TCONS_00046187	TCONS_00058389	TCONS_00040987
TCONS_00018357	TCONS_00046189	TCONS_00058429	TCONS_00011652
TCONS_00018355	TCONS_00046167	TCONS_00058341	TCONS_00040954
TCONS_00020663	TCONS_00046156	TCONS_00040815	TCONS_00011684
TCONS_00018710	TCONS_00046155	TCONS_00058363	TCONS_00041009
TCONS_00018696	TCONS_00046227	TCONS_00040866	TCONS_00040898
TCONS_00043180	TCONS_00046210	TCONS_00011457	TCONS_00040903
TCONS_00020677	TCONS_00046219	TCONS_00040798	TCONS_00016491
TCONS_00018721	TCONS_00046225	TCONS_00011468	TCONS_00016490
TCONS_00020669	TCONS_00046202	TCONS_00040783	TCONS_00016505
TCONS_00020688	TCONS_00046205	TCONS_00040792	TCONS_00040937
TCONS_00020692	TCONS_00023418	TCONS_00016346	TCONS_00011623
TCONS_00013834	TCONS_00023426	TCONS_00016686	TCONS_00040485
TCONS_00036183	TCONS_00000997	TCONS_00016585	TCONS_00040468
TCONS_00038031	TCONS_00046108	TCONS_00034152	TCONS_00040372
TCONS_00036208	TCONS_00046111	TCONS_00034162	TCONS_00040430
TCONS_00036203	TCONS_00023434	TCONS_00011707	TCONS_00015999
TCONS_00038044	TCONS_00001014	TCONS_00011726	TCONS_00015997
TCONS_00036135	TCONS_00023446	TCONS_00011733	TCONS_00015993
TCONS_00037931	TCONS_00023447	TCONS_00011730	TCONS_00016003
TCONS_00037926	TCONS_00023445	TCONS_00034143	TCONS_00040326
TCONS_00037959	TCONS_00001028	TCONS_00040987	TCONS_00040327
TCONS_00037958	TCONS_00001024	TCONS_00011652	TCONS_00040672
TCONS_00036181	TCONS_00046143	TCONS_00040954	TCONS_00040619
TCONS_00036179	TCONS_00046142	TCONS_00011673	TCONS_00040607
TCONS_00036178	TCONS_00023470	TCONS_00041009	TCONS_00040662
TCONS_00036171	TCONS_00001049	TCONS_00040898	TCONS_00040664
TCONS_00036175	TCONS_00046118	TCONS_00040903	TCONS_00040635
TCONS_00036168	TCONS_00001043	TCONS_00016505	TCONS_00040502
TCONS_00037995	TCONS_00023335	TCONS_00040937	TCONS_00040021
TCONS_00037975	TCONS_00000883	TCONS_00011623	TCONS_00045089
TCONS_00037972	TCONS_00023362	TCONS_00040485	TCONS_00022274
TCONS_00043048	TCONS_00000911	TCONS_00040468	TCONS_00022255
TCONS_00043074	TCONS_00023345	TCONS_00016135	TCONS_00022315
TCONS_00013684	TCONS_00000940	TCONS_00040424	TCONS_00022319
TCONS_00018623	TCONS_00000959	TCONS_00015997	TCONS_00045057
TCONS_00018614	TCONS_00046051	TCONS_00040326	TCONS_00045061
TCONS_00020583	TCONS_00046050	TCONS_00040327	TCONS_00022169
TCONS_00013662	TCONS_00000963	TCONS_00040662	TCONS_00022205
TCONS_00043021	TCONS_00023393	TCONS_00040663	TCONS_00044941
TCONS_00043042	TCONS_00023391	TCONS_00040664	TCONS_00044940
TCONS_00020601	TCONS_00023403	TCONS_00040635	TCONS_00044942
TCONS_00013694	TCONS_00000980	TCONS_00040506	TCONS_00044952
TCONS_00013685	TCONS_00000975	TCONS_00040021	TCONS_00040294
TCONS_00018646	TCONS_00000972	TCONS_00045089	TCONS_00040186
TCONS_00013724	TCONS_00000983	TCONS_00015711	TCONS_00040141
TCONS_00020620	TCONS_00046038	TCONS_00022274	TCONS_00022418
TCONS_00037886	TCONS_00000981	TCONS_00022252	TCONS_00022445
TCONS_00018651	TCONS_00023384	TCONS_00045019	TCONS_00045122
TCONS_00018648	TCONS_00000969	TCONS_00045020	TCONS_00045099
TCONS_00036115	TCONS_00000968	TCONS_00022279	TCONS_00053903
TCONS_00020641	TCONS_00014381	TCONS_00022315	TCONS_00031240
TCONS_00043091	TCONS_00014377	TCONS_00022319	TCONS_00053879
TCONS_00043095	TCONS_00014379	TCONS_00045061	TCONS_00031287
TCONS_00013737	TCONS_00036831	TCONS_00022169	TCONS_00031284
TCONS_00020640	TCONS_00014399	TCONS_00022205	TCONS_00008611
TCONS_00013732	TCONS_00014396	TCONS_00044941	TCONS_00053810
TCONS_00042952	TCONS_00038662	TCONS_00044942	TCONS_00031192
TCONS_00042962	TCONS_00036839	TCONS_00044952	TCONS_00008645
TCONS_00018550	TCONS_00014423	TCONS_00044971	TCONS_00053855
TCONS_00020506	TCONS_00014415	TCONS_00022150	TCONS_00031202
TCONS_00020508	TCONS_00036857	TCONS_00022156	TCONS_00008649
TCONS_00020517	TCONS_00014446	TCONS_00040294	TCONS_00008601
TCONS_00020551	TCONS_00038655	TCONS_00040141	TCONS_00031096
TCONS_00020556	TCONS_00014433	TCONS_00022429	TCONS_00031084
TCONS_00018580	TCONS_00014368	TCONS_00045180	TCONS_00031085
TCONS_00020570	TCONS_00036822	TCONS_00022418	TCONS_00031089
TCONS_00020563	TCONS_00038619	TCONS_00022445	TCONS_00053761
TCONS_00018066	TCONS_00038617	TCONS_00045214	TCONS_00031112
TCONS_00018065	TCONS_00038621	TCONS_00015798	TCONS_00053801
TCONS_00018064	TCONS_00038620	TCONS_00045099	TCONS_00031489
TCONS_00042523	TCONS_00014320	TCONS_00022399	TCONS_00054130
TCONS_00042507	TCONS_00036729	TCONS_00053903	TCONS_00048981
TCONS_00042498	TCONS_00014327	TCONS_00031240	TCONS_00054135
TCONS_00019930	TCONS_00038497	TCONS_00031238	TCONS_00054134
TCONS_00042372	TCONS_00036750	TCONS_00053879	TCONS_00048983
TCONS_00042377	TCONS_00014348	TCONS_00031262	TCONS_00031497
TCONS_00017993	TCONS_00038521	TCONS_00031287	TCONS_00026559
TCONS_00019961	TCONS_00014347	TCONS_00053911	TCONS_00049021
TCONS_00019969	TCONS_00014344	TCONS_00008611	TCONS_00049006
TCONS_00042359	TCONS_00014335	TCONS_00008627	TCONS_00031397
TCONS_00042360	TCONS_00014356	TCONS_00053810	TCONS_00031427
TCONS_00019946	TCONS_00014349	TCONS_00031192	TCONS_00054072
TCONS_00018017	TCONS_00014350	TCONS_00008645	TCONS_00008841
TCONS_00018029	TCONS_00036768	TCONS_00053855	TCONS_00030806
TCONS_00042453	TCONS_00014364	TCONS_00053847	TCONS_00035692
TCONS_00019992	TCONS_00038424	TCONS_00053852	TCONS_00008196
TCONS_00019866	TCONS_00036675	TCONS_00008649	TCONS_00053461
TCONS_00019869	TCONS_00036668	TCONS_00008601	TCONS_00008212
TCONS_00017942	TCONS_00038479	TCONS_00031096	TCONS_00030850
TCONS_00019867	TCONS_00038468	TCONS_00031084	TCONS_00053510
TCONS_00017937	TCONS_00036689	TCONS_00031085	TCONS_00035570
TCONS_00019876	TCONS_00014298	TCONS_00031076	TCONS_00030756
TCONS_00019899	TCONS_00038483	TCONS_00026533	TCONS_00035622
TCONS_00017967	TCONS_00036715	TCONS_00031489	TCONS_00013185
TCONS_00042340	TCONS_00038463	TCONS_00054130	TCONS_00030781
TCONS_00017965	TCONS_00038832	TCONS_00048981	TCONS_00030774
TCONS_00017947	TCONS_00038830	TCONS_00048983	TCONS_00013193
TCONS_00017968	TCONS_00038839	TCONS_00031497	TCONS_00035538
TCONS_00019916	TCONS_00014603	TCONS_00049021	TCONS_00035524
TCONS_00017979	TCONS_00014597	TCONS_00026568	TCONS_00053389
TCONS_00017975	TCONS_00014612	TCONS_00049006	TCONS_00030623
TCONS_00017904	TCONS_00038874	TCONS_00031397	TCONS_00053319
TCONS_00017897	TCONS_00038869	TCONS_00054022	TCONS_00008002
TCONS_00013436	TCONS_00037048	TCONS_00031409	TCONS_00053315
TCONS_00037614	TCONS_00038884	TCONS_00003913	TCONS_00008005
TCONS_00035809	TCONS_00038882	TCONS_00054072	TCONS_00053288
TCONS_00035837	TCONS_00038878	TCONS_00008841	TCONS_00008029
TCONS_00035830	TCONS_00038879	TCONS_00030806	TCONS_00053304
TCONS_00035856	TCONS_00037058	TCONS_00035657	TCONS_00053328
TCONS_00035745	TCONS_00038860	TCONS_00035661	TCONS_00008057
TCONS_00035746	TCONS_00009752	TCONS_00008179	TCONS_00008056
TCONS_00013332	TCONS_00009755	TCONS_00053476	TCONS_00008436
TCONS_00042723	TCONS_00009750	TCONS_00035692	TCONS_00008451
TCONS_00013325	TCONS_00014534	TCONS_00035681	TCONS_00031050
TCONS_00013350	TCONS_00014528	TCONS_00008200	TCONS_00053735
TCONS_00037498	TCONS_00014568	TCONS_00008196	TCONS_00008452
TCONS_00042716	TCONS_00014553	TCONS_00053461	TCONS_00053718
TCONS_00037503	TCONS_00014542	TCONS_00008212	TCONS_00008348
TCONS_00037500	TCONS_00014584	TCONS_00030850	TCONS_00030983
TCONS_00013352	TCONS_00014579	TCONS_00053510	TCONS_00030984
TCONS_00013395	TCONS_00014575	TCONS_00035570	TCONS_00008405
TCONS_00037563	TCONS_00056543	TCONS_00030756	TCONS_00008302
TCONS_00013419	TCONS_00032317	TCONS_00030774	TCONS_00008293
TCONS_00013420	TCONS_00032315	TCONS_00013077	TCONS_00053625
TCONS_00013432	TCONS_00032308	TCONS_00035540	TCONS_00053613
TCONS_00020174	TCONS_00054882	TCONS_00035539	TCONS_00053611
TCONS_00013227	TCONS_00056534	TCONS_00035538	TCONS_00030872
TCONS_00042631	TCONS_00056533	TCONS_00053389	TCONS_00030914
TCONS_00013253	TCONS_00056485	TCONS_00030623	TCONS_00035188
TCONS_00018220	TCONS_00056483	TCONS_00008002	TCONS_00012808
TCONS_00020199	TCONS_00032230	TCONS_00053315	TCONS_00012804
TCONS_00035707	TCONS_00054825	TCONS_00008005	TCONS_00035242
TCONS_00042600	TCONS_00009685	TCONS_00053289	TCONS_00035112
TCONS_00035698	TCONS_00009702	TCONS_00008023	TCONS_00035147
TCONS_00042616	TCONS_00054797	TCONS_00053288	TCONS_00052825
TCONS_00018243	TCONS_00009695	TCONS_00008029	TCONS_00007549
TCONS_00018245	TCONS_00009698	TCONS_00053304	TCONS_00030284
TCONS_00037459	TCONS_00032261	TCONS_00030663	TCONS_00007576
TCONS_00042654	TCONS_00056465	TCONS_00053328	TCONS_00035005
TCONS_00035712	TCONS_00032254	TCONS_00008053	TCONS_00007446
TCONS_00035709	TCONS_00009719	TCONS_00008057	TCONS_00007439
TCONS_00042675	TCONS_00009720	TCONS_00008056	TCONS_00012620
TCONS_00037493	TCONS_00056511	TCONS_00031020	TCONS_00007466
TCONS_00037492	TCONS_00056508	TCONS_00008436	TCONS_00007455
TCONS_00020238	TCONS_00009721	TCONS_00008451	TCONS_00035075
TCONS_00020239	TCONS_00056516	TCONS_00008452	TCONS_00052824
TCONS_00035734	TCONS_00054876	TCONS_00053718	TCONS_00052811
TCONS_00042653	TCONS_00054873	TCONS_00008498	TCONS_00007475
TCONS_00042539	TCONS_00054834	TCONS_00008348	TCONS_00007483
TCONS_00042550	TCONS_00054835	TCONS_00053665	TCONS_00030218
TCONS_00020079	TCONS_00032304	TCONS_00008405	TCONS_00035076
TCONS_00018119	TCONS_00032296	TCONS_00008302	TCONS_00007914
TCONS_00020081	TCONS_00014518	TCONS_00008293	TCONS_00030603
TCONS_00042534	TCONS_00009592	TCONS_00053625	TCONS_00035482
TCONS_00018168	TCONS_00032162	TCONS_00053613	TCONS_00007878
TCONS_00020111	TCONS_00032163	TCONS_00053611	TCONS_00012970
TCONS_00018178	TCONS_00036943	TCONS_00053553	TCONS_00035423
TCONS_00020135	TCONS_00036936	TCONS_00030872	TCONS_00012976
TCONS_00042581	TCONS_00036939	TCONS_00008255	TCONS_00035308
TCONS_00042596	TCONS_00036938	TCONS_00007582	TCONS_00012917
TCONS_00020162	TCONS_00009606	TCONS_00035191	TCONS_00012900
TCONS_00020145	TCONS_00009602	TCONS_00012782	TCONS_00053209
TCONS_00013220	TCONS_00014527	TCONS_00012808	TCONS_00053208
TCONS_00018211	TCONS_00054761	TCONS_00012804	TCONS_00053201
TCONS_00018086	TCONS_00038773	TCONS_00035242	TCONS_00007828
TCONS_00018084	TCONS_00038772	TCONS_00035239	TCONS_00007855
TCONS_00018081	TCONS_00036958	TCONS_00007683	TCONS_00053135
TCONS_00018098	TCONS_00036957	TCONS_00035127	TCONS_00030510
TCONS_00018096	TCONS_00036956	TCONS_00035147	TCONS_00053169
TCONS_00020073	TCONS_00036948	TCONS_00012666	TCONS_00035277
TCONS_00018114	TCONS_00009630	TCONS_00012665	TCONS_00035272
TCONS_00020061	TCONS_00009628	TCONS_00052917	TCONS_00053091
TCONS_00020060	TCONS_00056452	TCONS_00052918	TCONS_00030451
TCONS_00020064	TCONS_00056437	TCONS_00007540	TCONS_00007797
TCONS_00020062	TCONS_00054787	TCONS_00052825	TCONS_00012359
TCONS_00033711	TCONS_00054786	TCONS_00030294	TCONS_00034726
TCONS_00028798	TCONS_00038819	TCONS_00030170	TCONS_00012384
TCONS_00058011	TCONS_00009654	TCONS_00035005	TCONS_00012409
TCONS_00051291	TCONS_00032213	TCONS_00035008	TCONS_00012401
TCONS_00056215	TCONS_00032216	TCONS_00007446	TCONS_00012342
TCONS_00056221	TCONS_00054773	TCONS_00007439	TCONS_00034648
TCONS_00056218	TCONS_00036874	TCONS_00012620	TCONS_00034942
TCONS_00051286	TCONS_00038694	TCONS_00007455	TCONS_00034941
TCONS_00057991	TCONS_00014462	TCONS_00035075	TCONS_00034977
TCONS_00057993	TCONS_00014450	TCONS_00007483	TCONS_00007431
TCONS_00006041	TCONS_00014449	TCONS_00030225	TCONS_00012536
TCONS_00006029	TCONS_00036890	TCONS_00030218	TCONS_00012430
TCONS_00051260	TCONS_00036887	TCONS_00035076	TCONS_00012419
TCONS_00056204	TCONS_00036889	TCONS_00007914	TCONS_00034799
TCONS_00006038	TCONS_00009552	TCONS_00035448	TCONS_00034803
TCONS_00006046	TCONS_00009556	TCONS_00030603	TCONS_00012444
TCONS_00058067	TCONS_00009543	TCONS_00035465	TCONS_00034846
TCONS_00058066	TCONS_00014470	TCONS_00035482	TCONS_00028047
TCONS_00058075	TCONS_00009540	TCONS_00007878	TCONS_00000423
TCONS_00028831	TCONS_00009569	TCONS_00012961	TCONS_00004738
TCONS_00051353	TCONS_00038732	TCONS_00035423	TCONS_00022567
TCONS_00058058	TCONS_00032146	TCONS_00035420	TCONS_00031784
TCONS_00051342	TCONS_00036914	TCONS_00012976	TCONS_00017579
TCONS_00051339	TCONS_00036909	TCONS_00012857	TCONS_00046843
TCONS_00058054	TCONS_00036917	TCONS_00012917	TCONS_00055305
TCONS_00058049	TCONS_00009582	TCONS_00012900	TCONS_00006328
TCONS_00058044	TCONS_00009588	TCONS_00053209	TCONS_00045296
TCONS_00006078	TCONS_00014508	TCONS_00053208	TCONS_00030501
TCONS_00051311	TCONS_00009576	TCONS_00053201
TCONS_00056241	TCONS_00009578	TCONS_00007855
TCONS_00006073	TCONS_00014013	TCONS_00035256
TCONS_00033615	TCONS_00014009	TCONS_00035277
TCONS_00011218	TCONS_00013993	TCONS_00035272
TCONS_00057927	TCONS_00038245	TCONS_00053091
TCONS_00005959	TCONS_00036414	TCONS_00030466
TCONS_00056160	TCONS_00038255	TCONS_00053059
TCONS_00057936	TCONS_00038233	TCONS_00007797
TCONS_00056159	TCONS_00038241	TCONS_00034703
TCONS_00028745	TCONS_00036319	TCONS_00034726
TCONS_00056150	TCONS_00036317	TCONS_00034728
TCONS_00056146	TCONS_00036315	TCONS_00034723
TCONS_00011228	TCONS_00038166	TCONS_00034766
TCONS_00028767	TCONS_00038182	TCONS_00012409
TCONS_00051255	TCONS_00013956	TCONS_00012401
TCONS_00056195	TCONS_00013967	TCONS_00012342
TCONS_00051257	TCONS_00036352	TCONS_00034648
TCONS_00006002	TCONS_00036353	TCONS_00034581
TCONS_00051245	TCONS_00036330	TCONS_00034583
TCONS_00028776	TCONS_00038141	TCONS_00034942
TCONS_00006015	TCONS_00013975	TCONS_00034941
TCONS_00057958	TCONS_00038129	TCONS_00034947
TCONS_00006006	TCONS_00013973	TCONS_00034977
TCONS_00006007	TCONS_00013983	TCONS_00012545
TCONS_00011142	TCONS_00036386	TCONS_00034797
TCONS_00011154	TCONS_00038219	TCONS_00012430
TCONS_00033563	TCONS_00038214	TCONS_00012419
TCONS_00033562	TCONS_00038213	TCONS_00034803
TCONS_00057877	TCONS_00038184	TCONS_00012447
TCONS_00011188	TCONS_00038190	TCONS_00012442
TCONS_00057882	TCONS_00036258	TCONS_00012444
TCONS_00033608	TCONS_00036253	TCONS_00034845
TCONS_00056106	TCONS_00043288	TCONS_00026691
TCONS_00005947	TCONS_00043294	TCONS_00006328
TCONS_00005949	TCONS_00043296	TCONS_00058723
TCONS_00011099	TCONS_00043298
TCONS_00033527	TCONS_00043299
TCONS_00051208	TCONS_00013896
TCONS_00051206	TCONS_00018839
TCONS_00051195	TCONS_00018838
TCONS_00051203	TCONS_00038073
TCONS_00051226	TCONS_00013891
TCONS_00028672	TCONS_00018832
TCONS_00005891	TCONS_00013888
TCONS_00051128	TCONS_00013889
TCONS_00051120	TCONS_00020790
TCONS_00056073	TCONS_00020789
TCONS_00056087	TCONS_00020796
TCONS_00005903	TCONS_00020795
TCONS_00056080	TCONS_00036268
TCONS_00028706	TCONS_00043270
TCONS_00028715	TCONS_00036263
TCONS_00028713	TCONS_00036262
TCONS_00051149	TCONS_00043277
TCONS_00058300	TCONS_00043284
TCONS_00029025	TCONS_00013902
TCONS_00058279	TCONS_00038098
TCONS_00051507	TCONS_00043340
TCONS_00056421	TCONS_00013923
TCONS_00051502	TCONS_00036303
TCONS_00006253	TCONS_00036307
TCONS_00029033	TCONS_00036297
TCONS_00051552	TCONS_00043326
TCONS_00029043	TCONS_00013944
TCONS_00051538	TCONS_00038094
TCONS_00028935	TCONS_00038093
TCONS_00028933	TCONS_00043213
TCONS_00028940	TCONS_00043218
TCONS_00058201	TCONS_00043190
TCONS_00006160	TCONS_00018781
TCONS_00006154	TCONS_00013839
TCONS_00006159	TCONS_00018767
TCONS_00006147	TCONS_00043263
TCONS_00051456	TCONS_00013870
TCONS_00056363	TCONS_00018808
TCONS_00011420	TCONS_00013863
TCONS_00033865	TCONS_00020746
TCONS_00056346	TCONS_00020745
TCONS_00056344	TCONS_00018799
TCONS_00056343	TCONS_00018810
TCONS_00006173	TCONS_00036248
TCONS_00006167	TCONS_00036243
TCONS_00056341	TCONS_00036241
TCONS_00056339	TCONS_00043223
TCONS_00028984	TCONS_00043225
TCONS_00028983	TCONS_00043241
TCONS_00028977	TCONS_00043247
TCONS_00056410	TCONS_00013877
TCONS_00056400	TCONS_00018815
TCONS_00056399	TCONS_00018814
TCONS_00056397	TCONS_00014201
TCONS_00006184	TCONS_00014197
TCONS_00056407	TCONS_00014195
TCONS_00028995	TCONS_00014191
TCONS_00058209	TCONS_00014213
TCONS_00051471	TCONS_00036642
TCONS_00051470	TCONS_00036641
TCONS_00051472	TCONS_00036640
TCONS_00058202	TCONS_00014222
TCONS_00006200	TCONS_00014223
TCONS_00056284	TCONS_00014221
TCONS_00058100	TCONS_00014181
TCONS_00033755	TCONS_00014176
TCONS_00033777	TCONS_00036591
TCONS_00056264	TCONS_00036578
TCONS_00056276	TCONS_00038367
TCONS_00033785	TCONS_00038382
TCONS_00033783	TCONS_00038352
TCONS_00006117	TCONS_00036614
TCONS_00058127	TCONS_00036611
TCONS_00056327	TCONS_00036610
TCONS_00058126	TCONS_00036613
TCONS_00006122	TCONS_00038356
TCONS_00056331	TCONS_00038390
TCONS_00006125	TCONS_00038395
TCONS_00006121	TCONS_00036503
TCONS_00028913	TCONS_00036493
TCONS_00028918	TCONS_00014120
TCONS_00033821	TCONS_00038283
TCONS_00033815	TCONS_00038282
TCONS_00033816	TCONS_00036519
TCONS_00058103	TCONS_00014137
TCONS_00006141	TCONS_00014131
TCONS_00011404	TCONS_00014130
TCONS_00006135	TCONS_00014139
TCONS_00058116	TCONS_00036552
TCONS_00058118	TCONS_00036551
TCONS_00011303	TCONS_00036538
TCONS_00011312	TCONS_00014146
TCONS_00033736	TCONS_00036573
TCONS_00056245	TCONS_00036560
TCONS_00056244	TCONS_00036559
TCONS_00011320	TCONS_00036558
TCONS_00011321	TCONS_00038327
TCONS_00056248	TCONS_00014022
TCONS_00033746	TCONS_00036431
TCONS_00011348	TCONS_00036424
TCONS_00051437	TCONS_00014045
TCONS_00051389	TCONS_00038274
TCONS_00028875	TCONS_00038277
TCONS_00006094	TCONS_00014109
TCONS_00051390	TCONS_00038258
TCONS_00051383	TCONS_00018507
TCONS_00051408	TCONS_00018520
TCONS_00055802	TCONS_00018517
TCONS_00055801	TCONS_00020479
TCONS_00055798	TCONS_00020482
TCONS_00005601	TCONS_00036061
TCONS_00010844	TCONS_00036053
TCONS_00010840	TCONS_00037828
TCONS_00033303	TCONS_00036049
TCONS_00010854	TCONS_00037842
TCONS_00005615	TCONS_00013577
TCONS_00010852	TCONS_00013585
TCONS_00055768	TCONS_00013594
TCONS_00033319	TCONS_00013593
TCONS_00057581	TCONS_00035995
TCONS_00050826	TCONS_00037741
TCONS_00005632	TCONS_00013610
TCONS_00005649	TCONS_00036028
TCONS_00005655	TCONS_00037788
TCONS_00055808	TCONS_00037767
TCONS_00055809	TCONS_00036035
TCONS_00033206	TCONS_00037784
TCONS_00055727	TCONS_00018471
TCONS_00010758	TCONS_00018469
TCONS_00010755	TCONS_00037663
TCONS_00033205	TCONS_00035875
TCONS_00033231	TCONS_00020442
TCONS_00033228	TCONS_00035878
TCONS_00010768	TCONS_00042898
TCONS_00033237	TCONS_00042909
TCONS_00057504	TCONS_00037676
TCONS_00055765	TCONS_00018477
TCONS_00010812	TCONS_00013509
TCONS_00055755	TCONS_00018476
TCONS_00033261	TCONS_00037670
TCONS_00055747	TCONS_00013510
TCONS_00010835	TCONS_00013508
TCONS_00005559	TCONS_00018472
TCONS_00010824	TCONS_00020465
TCONS_00010825	TCONS_00020471
TCONS_00010821	TCONS_00042872
TCONS_00010706	TCONS_00035896
TCONS_00010734	TCONS_00042893
TCONS_00010735	TCONS_00042894
TCONS_00010751	TCONS_00037658
TCONS_00010744	TCONS_00013526
TCONS_00010743	TCONS_00013524
TCONS_00010740	TCONS_00035934
TCONS_00010738	TCONS_00035919
TCONS_00057492	TCONS_00035925
TCONS_00055722	TCONS_00035924
TCONS_00055656	TCONS_00042943
TCONS_00033155	TCONS_00042944
TCONS_00057404	TCONS_00013547
TCONS_00057401	TCONS_00037719
TCONS_00055671	TCONS_00042927
TCONS_00055658	TCONS_00013552
TCONS_00055669	TCONS_00042918
TCONS_00055667	TCONS_00042919
TCONS_00055665	TCONS_00042926
TCONS_00033173	TCONS_00037707
TCONS_00057373	TCONS_00013556
TCONS_00055647	TCONS_00042827
TCONS_00055686	TCONS_00018402
TCONS_00033183	TCONS_00020391
TCONS_00033185	TCONS_00042799
TCONS_00057429	TCONS_00042801
TCONS_00055701	TCONS_00042805
TCONS_00055697	TCONS_00013458
TCONS_00057421	TCONS_00018426
TCONS_00057416	TCONS_00013455
TCONS_00057415	TCONS_00013448
TCONS_00028584	TCONS_00018416
TCONS_00057790	TCONS_00018412
TCONS_00051060	TCONS_00018411
TCONS_00057780	TCONS_00020411
TCONS_00057777	TCONS_00020418
TCONS_00056008	TCONS_00042841
TCONS_00011072	TCONS_00042855
TCONS_00033495	TCONS_00042870
TCONS_00005833	TCONS_00013472
TCONS_00005823	TCONS_00013476
TCONS_00057815	TCONS_00013471
TCONS_00033505	TCONS_00020427
TCONS_00057809	TCONS_00020435
TCONS_00005856	TCONS_00020432
TCONS_00005853	TCONS_00035857
TCONS_00051087	TCONS_00042839
TCONS_00057801	TCONS_00013494
TCONS_00028647	TCONS_00018460
TCONS_00005871	TCONS_00013491
TCONS_00051065	TCONS_00018288
TCONS_00005875	TCONS_00018314
TCONS_00056041	TCONS_00020258
TCONS_00051071	TCONS_00042743
TCONS_00005864	TCONS_00018336
TCONS_00005862	TCONS_00018328
TCONS_00051073	TCONS_00020288
TCONS_00005869	TCONS_00020325
TCONS_00033422	TCONS_00018380
TCONS_00033417	TCONS_00018378
TCONS_00033413	TCONS_00020317
TCONS_00057689	TCONS_00018357
TCONS_00055941	TCONS_00018355
TCONS_00057695	TCONS_00018687
TCONS_00057699	TCONS_00018684
TCONS_00055923	TCONS_00020663
TCONS_00055934	TCONS_00018710
TCONS_00011001	TCONS_00043180
TCONS_00011004	TCONS_00020677
TCONS_00055921	TCONS_00018721
TCONS_00010999	TCONS_00020669
TCONS_00033440	TCONS_00020698
TCONS_00057735	TCONS_00018735
TCONS_00057732	TCONS_00020688
TCONS_00011036	TCONS_00020692
TCONS_00055965	TCONS_00013834
TCONS_00005767	TCONS_00036184
TCONS_00028573	TCONS_00036183
TCONS_00033462	TCONS_00038032
TCONS_00033465	TCONS_00038031
TCONS_00057712	TCONS_00036208
TCONS_00055952	TCONS_00036203
TCONS_00055951	TCONS_00038015
TCONS_00011041	TCONS_00038014
TCONS_00010894	TCONS_00038047
TCONS_00010917	TCONS_00038044
TCONS_00010921	TCONS_00036220
TCONS_00010952	TCONS_00036123
TCONS_00055901	TCONS_00013756
TCONS_00033374	TCONS_00043131
TCONS_00033394	TCONS_00036135
TCONS_00010879	TCONS_00037931
TCONS_00051024	TCONS_00037929
TCONS_00005728	TCONS_00037926
TCONS_00005732	TCONS_00013761
TCONS_00028530	TCONS_00013774
TCONS_00050962	TCONS_00037997
TCONS_00028553	TCONS_00036166
TCONS_00057625	TCONS_00036152
TCONS_00028467	TCONS_00037998
TCONS_00005686	TCONS_00038000
TCONS_00055871	TCONS_00013807
TCONS_00050887	TCONS_00013805
TCONS_00050874	TCONS_00037959
TCONS_00055878	TCONS_00037958
TCONS_00005663	TCONS_00036181
TCONS_00057600	TCONS_00036179
TCONS_00055844	TCONS_00036178
TCONS_00055843	TCONS_00036171
TCONS_00028511	TCONS_00036175
TCONS_00032882	TCONS_00036173
TCONS_00032877	TCONS_00036168
TCONS_00055415	TCONS_00037995
TCONS_00010394	TCONS_00037975
TCONS_00032893	TCONS_00037972
TCONS_00032930	TCONS_00043048
TCONS_00057148	TCONS_00043074
TCONS_00055440	TCONS_00013684
TCONS_00057144	TCONS_00013680
TCONS_00055434	TCONS_00018623
TCONS_00057131	TCONS_00018614
TCONS_00010442	TCONS_00013662
TCONS_00010448	TCONS_00020603
TCONS_00010351	TCONS_00043021
TCONS_00010341	TCONS_00043042
TCONS_00010340	TCONS_00020602
TCONS_00010375	TCONS_00020601
TCONS_00010362	TCONS_00013694
TCONS_00032861	TCONS_00013685
TCONS_00010334	TCONS_00013724
TCONS_00010327	TCONS_00018658
TCONS_00055321	TCONS_00020620
TCONS_00032822	TCONS_00037886
TCONS_00057002	TCONS_00018648
TCONS_00056989	TCONS_00036115
TCONS_00032813	TCONS_00020641
TCONS_00056984	TCONS_00043091
TCONS_00057073	TCONS_00043095
TCONS_00032852	TCONS_00013737
TCONS_00057090	TCONS_00020640
TCONS_00032829	TCONS_00013732
TCONS_00032830	TCONS_00042952
TCONS_00039401	TCONS_00042962
TCONS_00032721	TCONS_00018550
TCONS_00056939	TCONS_00020506
TCONS_00039411	TCONS_00020517
TCONS_00032760	TCONS_00020551
TCONS_00056928	TCONS_00020556
TCONS_00032739	TCONS_00043005
TCONS_00032749	TCONS_00018580
TCONS_00039392	TCONS_00018578
TCONS_00039391	TCONS_00020570
TCONS_00039389	TCONS_00013653
TCONS_00032780	TCONS_00020563
TCONS_00056976	TCONS_00018066
TCONS_00056977	TCONS_00018065
TCONS_00032766	TCONS_00018064
TCONS_00056972	TCONS_00020038
TCONS_00056968	TCONS_00042523
TCONS_00055307	TCONS_00042507
TCONS_00055306	TCONS_00042498
TCONS_00055317	TCONS_00019930
TCONS_00056959	TCONS_00042372
TCONS_00056957	TCONS_00042377
TCONS_00032785	TCONS_00042390
TCONS_00056950	TCONS_00042401
TCONS_00056949	TCONS_00017993
TCONS_00010316	TCONS_00019950
TCONS_00010312	TCONS_00019961
TCONS_00010310	TCONS_00019969
TCONS_00010314	TCONS_00042345
TCONS_00010313	TCONS_00042358
TCONS_00033088	TCONS_00042359
TCONS_00033099	TCONS_00042360
TCONS_00055599	TCONS_00019946
TCONS_00057323	TCONS_00018017
TCONS_00057324	TCONS_00018029
TCONS_00033115	TCONS_00042453
TCONS_00010651	TCONS_00018036
TCONS_00010653	TCONS_00019992
TCONS_00033120	TCONS_00042417
TCONS_00057354	TCONS_00019866
TCONS_00055622	TCONS_00019880
TCONS_00033136	TCONS_00017942
TCONS_00033135	TCONS_00019867
TCONS_00055613	TCONS_00017937
TCONS_00055605	TCONS_00019876
TCONS_00033051	TCONS_00019896
TCONS_00033052	TCONS_00017967
TCONS_00010562	TCONS_00042340
TCONS_00033074	TCONS_00017965
TCONS_00055562	TCONS_00017947
TCONS_00033084	TCONS_00017968
TCONS_00010610	TCONS_00019916
TCONS_00010603	TCONS_00042307
TCONS_00010529	TCONS_00017979
TCONS_00010531	TCONS_00017975
TCONS_00057276	TCONS_00017904
TCONS_00055509	TCONS_00017902
TCONS_00033048	TCONS_00017901
TCONS_00057278	TCONS_00017895
TCONS_00033045	TCONS_00017894
TCONS_00057279	TCONS_00013436
TCONS_00055517	TCONS_00037614
TCONS_00057304	TCONS_00037612
TCONS_00057288	TCONS_00035809
TCONS_00057291	TCONS_00035837
TCONS_00057289	TCONS_00035835
TCONS_00010466	TCONS_00035830
TCONS_00010461	TCONS_00035856
TCONS_00010471	TCONS_00035855
TCONS_00057168	TCONS_00035750
TCONS_00032974	TCONS_00035746
TCONS_00057169	TCONS_00013325
TCONS_00032960	TCONS_00013350
TCONS_00032964	TCONS_00013336
TCONS_00055478	TCONS_00013337
TCONS_00057231	TCONS_00013333
TCONS_00057236	TCONS_00037498
TCONS_00032983	TCONS_00042716
TCONS_00057216	TCONS_00037505
TCONS_00057200	TCONS_00037500
TCONS_00055475	TCONS_00013352
TCONS_00037185	TCONS_00013395
TCONS_00039081	TCONS_00013404
TCONS_00014859	TCONS_00035785
TCONS_00039144	TCONS_00037563
TCONS_00039135	TCONS_00037556
TCONS_00039130	TCONS_00037575
TCONS_00037214	TCONS_00013419
TCONS_00037219	TCONS_00013420
TCONS_00014880	TCONS_00013432
TCONS_00032515	TCONS_00020174
TCONS_00032518	TCONS_00013227
TCONS_00032507	TCONS_00042631
TCONS_00032511	TCONS_00013253
TCONS_00037225	TCONS_00042637
TCONS_00014908	TCONS_00018224
TCONS_00014777	TCONS_00018223
TCONS_00014771	TCONS_00018220
TCONS_00014769	TCONS_00013258
TCONS_00014770	TCONS_00020199
TCONS_00014768	TCONS_00035707
TCONS_00014780	TCONS_00020202
TCONS_00014797	TCONS_00042600
TCONS_00014799	TCONS_00035698
TCONS_00014795	TCONS_00042614
TCONS_00039041	TCONS_00042616
TCONS_00039028	TCONS_00018243
TCONS_00039027	TCONS_00018245
TCONS_00037177	TCONS_00013267
TCONS_00014747	TCONS_00013266
TCONS_00055062	TCONS_00018239
TCONS_00055073	TCONS_00037459
TCONS_00055010	TCONS_00042654
TCONS_00032458	TCONS_00035712
TCONS_00054996	TCONS_00035709
TCONS_00056667	TCONS_00042675
TCONS_00032484	TCONS_00013294
TCONS_00032486	TCONS_00037493
TCONS_00056663	TCONS_00037492
TCONS_00032478	TCONS_00042663
TCONS_00056706	TCONS_00020238
TCONS_00055041	TCONS_00020236
TCONS_00056707	TCONS_00020239
TCONS_00055044	TCONS_00035734
TCONS_00055038	TCONS_00042645
TCONS_00009853	TCONS_00020087
TCONS_00039001	TCONS_00020094
TCONS_00032381	TCONS_00042539
TCONS_00056597	TCONS_00042550
TCONS_00037138	TCONS_00042551
TCONS_00056589	TCONS_00020079
TCONS_00039020	TCONS_00018119
TCONS_00009866	TCONS_00020081
TCONS_00039008	TCONS_00020121
TCONS_00032399	TCONS_00042534
TCONS_00038997	TCONS_00018170
TCONS_00009882	TCONS_00018168
TCONS_00038988	TCONS_00020105
TCONS_00032421	TCONS_00018178
TCONS_00056645	TCONS_00042581
TCONS_00056651	TCONS_00042596
TCONS_00054992	TCONS_00020127
TCONS_00056628	TCONS_00020132
TCONS_00056606	TCONS_00020130
TCONS_00009938	TCONS_00020162
TCONS_00038919	TCONS_00042559
TCONS_00037076	TCONS_00042560
TCONS_00009766	TCONS_00013226
TCONS_00014701	TCONS_00020145
TCONS_00038910	TCONS_00013220
TCONS_00038894	TCONS_00018211
TCONS_00038917	TCONS_00018086
TCONS_00038915	TCONS_00018084
TCONS_00014717	TCONS_00018081
TCONS_00032345	TCONS_00018079
TCONS_00009802	TCONS_00018098
TCONS_00038939	TCONS_00018096
TCONS_00037129	TCONS_00018090
TCONS_00039328	TCONS_00020073
TCONS_00037372	TCONS_00018114
TCONS_00010191	TCONS_00020061
TCONS_00015081	TCONS_00018105
TCONS_00039346	TCONS_00020060
TCONS_00010185	TCONS_00020064
TCONS_00037389	TCONS_00020062
TCONS_00037392	TCONS_00058038
TCONS_00037384	TCONS_00033705
TCONS_00032672	TCONS_00028798
TCONS_00015090	TCONS_00058010
TCONS_00015089	TCONS_00006028
TCONS_00039368	TCONS_00058011
TCONS_00032684	TCONS_00051291
TCONS_00032686	TCONS_00056215
TCONS_00037393	TCONS_00051296
TCONS_00010232	TCONS_00056221
TCONS_00010228	TCONS_00056218
TCONS_00015110	TCONS_00051286
TCONS_00055256	TCONS_00057993
TCONS_00055255	TCONS_00006029
TCONS_00055251	TCONS_00051260
TCONS_00037426	TCONS_00056204
TCONS_00037412	TCONS_00006038
TCONS_00010247	TCONS_00006046
TCONS_00039259	TCONS_00058066
TCONS_00014996	TCONS_00058075
TCONS_00014994	TCONS_00028831
TCONS_00014995	TCONS_00051353
TCONS_00015017	TCONS_00058058
TCONS_00015050	TCONS_00051342
TCONS_00039267	TCONS_00051339
TCONS_00039264	TCONS_00051337
TCONS_00015064	TCONS_00058054
TCONS_00014958	TCONS_00058047
TCONS_00014966	TCONS_00058049
TCONS_00055190	TCONS_00058044
TCONS_00032667	TCONS_00006078
TCONS_00055215	TCONS_00051311
TCONS_00056879	TCONS_00056241
TCONS_00056911	TCONS_00006073
TCONS_00056922	TCONS_00056240
TCONS_00056917	TCONS_00033615
TCONS_00056901	TCONS_00057939
TCONS_00056907	TCONS_00011218
TCONS_00055243	TCONS_00057927
TCONS_00056810	TCONS_00005959
TCONS_00056811	TCONS_00056160
TCONS_00010113	TCONS_00056159
TCONS_00039240	TCONS_00011208
TCONS_00056804	TCONS_00028745
TCONS_00056797	TCONS_00056150
TCONS_00010131	TCONS_00011237
TCONS_00055158	TCONS_00011230
TCONS_00056866	TCONS_00056146
TCONS_00010138	TCONS_00011228
TCONS_00032646	TCONS_00057987
TCONS_00055150	TCONS_00051255
TCONS_00055149	TCONS_00056195
TCONS_00055140	TCONS_00051257
TCONS_00055152	TCONS_00006002
TCONS_00037255	TCONS_00051245
TCONS_00037249	TCONS_00033697
TCONS_00010035	TCONS_00028776
TCONS_00014938	TCONS_00006015
TCONS_00014922	TCONS_00057958
TCONS_00055081	TCONS_00006006
TCONS_00037274	TCONS_00006007
TCONS_00039151	TCONS_00011142
TCONS_00037272	TCONS_00011145
TCONS_00039169	TCONS_00033581
TCONS_00037289	TCONS_00033571
TCONS_00056790	TCONS_00011168
TCONS_00039236	TCONS_00033563
TCONS_00039235	TCONS_00033562
TCONS_00010080	TCONS_00057877
TCONS_00032576	TCONS_00011188
TCONS_00039217	TCONS_00057882
TCONS_00039214	TCONS_00056135
TCONS_00039210	TCONS_00011186
TCONS_00025467	TCONS_00033608
TCONS_00048114	TCONS_00033604
TCONS_00048153	TCONS_00056106
TCONS_00048140	TCONS_00005947
TCONS_00025404	TCONS_00005949
TCONS_00002942	TCONS_00011200
TCONS_00002934	TCONS_00005942
TCONS_00002956	TCONS_00011104
TCONS_00048090	TCONS_00011099
TCONS_00048072	TCONS_00033527
TCONS_00025310	TCONS_00011113
TCONS_00025300	TCONS_00051208
TCONS_00048016	TCONS_00051206
TCONS_00002901	TCONS_00051195
TCONS_00025381	TCONS_00051199
TCONS_00025368	TCONS_00051226
TCONS_00025367	TCONS_00028672
TCONS_00002931	TCONS_00005891
TCONS_00047993	TCONS_00051128
TCONS_00047991	TCONS_00051124
TCONS_00002831	TCONS_00028691
TCONS_00002835	TCONS_00057835
TCONS_00048299	TCONS_00051120
TCONS_00025626	TCONS_00051119
TCONS_00025627	TCONS_00005903
TCONS_00048282	TCONS_00056080
TCONS_00048278	TCONS_00051108
TCONS_00048273	TCONS_00056078
[truncated: 2,739 more rows]
