# Supplementary material for: Transcriptomic Identification of Long Noncoding RNAs Modulating MPK3/MPK6-Centered Immune Networks in Arabidopsis
Source: Int J Mol Sci. 2025 Aug 28;26(17):8331. doi: 10.3390/ijms26178331 (PMC12427685; doi:10.3390/ijms26178331)
Supplement: Supplementary file 1 [file ijms-26-08331-s001.zip › Table S8. DElncRNAs and DEPCGs in different immune signals..xlsx]

## Sheet: DElncRNA
MPK3 MPK6 dependent PTI+ETI-33	MPK3 MPK6 INdependent PTI+ETI-4			MPK3 MPK6 dependent PTI-25	MPK3 MPK6 INdependent PTI-0
TCONS_00040544	TCONS_00041456			TCONS_00011671
TCONS_00016213	TCONS_00018033			TCONS_00020408
TCONS_00016233	TCONS_00024195			TCONS_00039312
TCONS_00051066	TCONS_00027394			TCONS_00018108
TCONS_00045439				TCONS_00006110
TCONS_00058158				TCONS_00019768
TCONS_00009649				TCONS_00041630
TCONS_00016394				TCONS_00045810
TCONS_00009209				TCONS_00014066
TCONS_00041464				TCONS_00025636
TCONS_00003220				TCONS_00006700
TCONS_00005187				TCONS_00033250
TCONS_00008393				TCONS_00008848
TCONS_00009433				TCONS_00018140
TCONS_00006463				TCONS_00028863
TCONS_00036897				TCONS_00027400
TCONS_00053850				TCONS_00005620
TCONS_00056488				TCONS_00000320
TCONS_00000479				TCONS_00022035
TCONS_00024904				TCONS_00010039
TCONS_00045573				TCONS_00043990
TCONS_00003831				TCONS_00034836
TCONS_00033898				TCONS_00028515
TCONS_00036826				TCONS_00030911
TCONS_00010018				TCONS_00043152
TCONS_00043111
TCONS_00036609
TCONS_00041130
TCONS_00057040
TCONS_00028863
TCONS_00011731
TCONS_00036076
TCONS_00003955

## Sheet: DEPCG
MPK3 MPK6 dependent PTI+ETI-2820	MPK3 MPK6 INdependent PTI+ETI-1015			MPK3 MPK6 dependent PTI-1955	MPK3 MPK6 INdependent PTI-84
TCONS_00017942	TCONS_00009087			TCONS_00039733	TCONS_00040845
TCONS_00013582	TCONS_00012017			TCONS_00013103	TCONS_00010072
TCONS_00038882	TCONS_00057169			TCONS_00016615	TCONS_00027629
TCONS_00057168	TCONS_00029927			TCONS_00058010	TCONS_00005724
TCONS_00029934	TCONS_00005959			TCONS_00038884	TCONS_00004633
TCONS_00050525	TCONS_00047123			TCONS_00010075	TCONS_00012384
TCONS_00004632	TCONS_00047125			TCONS_00013585	TCONS_00040619
TCONS_00000275	TCONS_00048697			TCONS_00037556	TCONS_00002462
TCONS_00050529	TCONS_00003784			TCONS_00014433	TCONS_00034147
TCONS_00030914	TCONS_00045180			TCONS_00042909	TCONS_00005938
TCONS_00017937	TCONS_00048699			TCONS_00033190	TCONS_00027853
TCONS_00033185	TCONS_00039729			TCONS_00033191	TCONS_00004738
TCONS_00016626	TCONS_00038874			TCONS_00036220	TCONS_00006914
TCONS_00038878	TCONS_00015537			TCONS_00048695	TCONS_00034123
TCONS_00013593	TCONS_00035127			TCONS_00022065	TCONS_00037997
TCONS_00033183	TCONS_00056080			TCONS_00046038	TCONS_00057088
TCONS_00003307	TCONS_00010080			TCONS_00025578	TCONS_00001204
TCONS_00050530	TCONS_00042918			TCONS_00025571	TCONS_00026982
TCONS_00050538	TCONS_00005728			TCONS_00030915	TCONS_00004840
TCONS_00036208	TCONS_00026413			TCONS_00052705	TCONS_00048380
TCONS_00049552	TCONS_00022056			TCONS_00014446	TCONS_00011104
TCONS_00017947	TCONS_00026657			TCONS_00038879	TCONS_00038944
TCONS_00049551	TCONS_00023142			TCONS_00013594	TCONS_00051561
TCONS_00036203	TCONS_00022054			TCONS_00012263	TCONS_00002988
TCONS_00012233	TCONS_00005732			TCONS_00042919	TCONS_00053735
TCONS_00050550	TCONS_00025569			TCONS_00003306	TCONS_00038819
TCONS_00042927	TCONS_00026896			TCONS_00024233	TCONS_00055924
TCONS_00050545	TCONS_00038869			TCONS_00025562	TCONS_00013889
TCONS_00025556	TCONS_00024230			TCONS_00006818	TCONS_00011684
TCONS_00026885	TCONS_00014415			TCONS_00001133	TCONS_00031050
TCONS_00021193	TCONS_00016832			TCONS_00002460	TCONS_00020288
TCONS_00013577	TCONS_00016830			TCONS_00039716	TCONS_00035524
TCONS_00004616	TCONS_00039713			TCONS_00030904	TCONS_00020391
TCONS_00041605	TCONS_00038860			TCONS_00035353	TCONS_00043612
TCONS_00049579	TCONS_00033173			TCONS_00010058	TCONS_00018170
TCONS_00051883	TCONS_00001587			TCONS_00058038	TCONS_00024623
TCONS_00050555	TCONS_00024463			TCONS_00033172	TCONS_00055851
TCONS_00034483	TCONS_00051635			TCONS_00042926	TCONS_00051007
TCONS_00042943	TCONS_00024462			TCONS_00052722	TCONS_00054514
TCONS_00033155	TCONS_00002431			TCONS_00021195	TCONS_00035857
TCONS_00024205	TCONS_00000012			TCONS_00003767	TCONS_00049180
TCONS_00024204	TCONS_00050306			TCONS_00005942	TCONS_00022777
TCONS_00050568	TCONS_00046050			TCONS_00001583	TCONS_00019000
TCONS_00001560	TCONS_00015997			TCONS_00050548	TCONS_00040372
TCONS_00025535	TCONS_00014423			TCONS_00039705	TCONS_00022524
TCONS_00038839	TCONS_00037767			TCONS_00046051	TCONS_00023864
TCONS_00038830	TCONS_00051650			TCONS_00014889	TCONS_00042560
TCONS_00037500	TCONS_00051892			TCONS_00048232	TCONS_00002906
TCONS_00013556	TCONS_00005949			TCONS_00047384	TCONS_00017051
TCONS_00037503	TCONS_00005947			TCONS_00036675	TCONS_00056739
TCONS_00042952	TCONS_00003526			TCONS_00027715	TCONS_00022994
TCONS_00038832	TCONS_00051647			TCONS_00001106	TCONS_00013805
TCONS_00014880	TCONS_00026878			TCONS_00058047	TCONS_00034846
TCONS_00025516	TCONS_00022274			TCONS_00047398	TCONS_00044760
TCONS_00026848	TCONS_00002684			TCONS_00047399	TCONS_00045862
TCONS_00026853	TCONS_00009073			TCONS_00051889	TCONS_00006381
TCONS_00026854	TCONS_00049571			TCONS_00017901	TCONS_00054214
TCONS_00013547	TCONS_00025780			TCONS_00017902	TCONS_00040186
TCONS_00017904	TCONS_00009286			TCONS_00010031	TCONS_00019797
TCONS_00033135	TCONS_00037995			TCONS_00042944	TCONS_00042264
TCONS_00021148	TCONS_00058054			TCONS_00037998	TCONS_00039377
TCONS_00026838	TCONS_00032067			TCONS_00050570	TCONS_00021724
TCONS_00048278	TCONS_00026619			TCONS_00050564	TCONS_00016491
TCONS_00021152	TCONS_00032060			TCONS_00024200	TCONS_00052196
TCONS_00021153	TCONS_00002407			TCONS_00051893	TCONS_00019896
TCONS_00038817	TCONS_00050563			TCONS_00051412	TCONS_00037066
TCONS_00048273	TCONS_00049104			TCONS_00037505	TCONS_00019745
TCONS_00013533	TCONS_00021175			TCONS_00051418	TCONS_00030781
TCONS_00008188	TCONS_00025778			TCONS_00040776	TCONS_00020974
TCONS_00005903	TCONS_00051652			TCONS_00025515	TCONS_00046772
TCONS_00000223	TCONS_00049585			TCONS_00001568	TCONS_00018781
TCONS_00001556	TCONS_00037741			TCONS_00011370	TCONS_00044007
TCONS_00048282	TCONS_00043803			TCONS_00053603	TCONS_00057204
TCONS_00014859	TCONS_00032296			TCONS_00000244	TCONS_00026021
TCONS_00041652	TCONS_00009056			TCONS_00049597	TCONS_00027354
TCONS_00029090	TCONS_00009059			TCONS_00022493	TCONS_00050811
TCONS_00033115	TCONS_00013552			TCONS_00022010	TCONS_00004570
TCONS_00026819	TCONS_00041620			TCONS_00025524	TCONS_00019828
TCONS_00022466	TCONS_00004838			TCONS_00051421	TCONS_00046582
TCONS_00021135	TCONS_00053847			TCONS_00003750	TCONS_00055187
TCONS_00013510	TCONS_00024678			TCONS_00036642	TCONS_00050961
TCONS_00029082	TCONS_00050577			TCONS_00012675	TCONS_00039513
TCONS_00013513	TCONS_00049595			TCONS_00013524	TCONS_00015313
TCONS_00030078	TCONS_00009052			TCONS_00036640	TCONS_00052811
TCONS_00053642	TCONS_00034224			TCONS_00041631
TCONS_00052313	TCONS_00008179			TCONS_00025989
TCONS_00013509	TCONS_00033136			TCONS_00003713
TCONS_00034424	TCONS_00042962			TCONS_00058078
TCONS_00054992	TCONS_00026836			TCONS_00051435
TCONS_00023770	TCONS_00031192			TCONS_00023330
TCONS_00035746	TCONS_00001543			TCONS_00026841
TCONS_00035745	TCONS_00049367			TCONS_00025511
TCONS_00040352	TCONS_00053855			TCONS_00050104
TCONS_00009472	TCONS_00053613			TCONS_00049122
TCONS_00010461	TCONS_00050101			TCONS_00011352
TCONS_00031383	TCONS_00051437			TCONS_00011351
TCONS_00010466	TCONS_00049126			TCONS_00008189
TCONS_00011795	TCONS_00023335			TCONS_00058084
TCONS_00041686	TCONS_00053611			TCONS_00035785
TCONS_00002835	TCONS_00040792			TCONS_00012683
TCONS_00053670	TCONS_00025990			TCONS_00041642
TCONS_00031380	TCONS_00007084			TCONS_00052783
TCONS_00022430	TCONS_00049364			TCONS_00051446
TCONS_00054996	TCONS_00015711			TCONS_00002887
TCONS_00035734	TCONS_00035540			TCONS_00014857
TCONS_00034408	TCONS_00033120			TCONS_00013526
TCONS_00044726	TCONS_00041406			TCONS_00012679
TCONS_00040366	TCONS_00040798			TCONS_00015705
TCONS_00002804	TCONS_00041403			TCONS_00041656
TCONS_00009449	TCONS_00025979			TCONS_00058097
TCONS_00002803	TCONS_00002639			TCONS_00034441
TCONS_00056706	TCONS_00019076			TCONS_00058095
TCONS_00056707	TCONS_00041407			TCONS_00043832
TCONS_00029059	TCONS_00001796			TCONS_00019285
TCONS_00044735	TCONS_00053625			TCONS_00023308
TCONS_00043403	TCONS_00001795			TCONS_00029097
TCONS_00010442	TCONS_00050118			TCONS_00014823
TCONS_00023734	TCONS_00052773			TCONS_00010484
TCONS_00051024	TCONS_00011348			TCONS_00033581
TCONS_00053686	TCONS_00035538			TCONS_00012666
TCONS_00023741	TCONS_00055808			TCONS_00033102
TCONS_00035712	TCONS_00032261			TCONS_00010485
TCONS_00029043	TCONS_00040326			TCONS_00026806
TCONS_00032684	TCONS_00010471			TCONS_00051469
TCONS_00032686	TCONS_00040327			TCONS_00023302
TCONS_00009429	TCONS_00023549			TCONS_00055820
TCONS_00023726	TCONS_00019289			TCONS_00000682
TCONS_00023732	TCONS_00042507			TCONS_00033571
TCONS_00040390	TCONS_00025730			TCONS_00035750
TCONS_00029033	TCONS_00048299			TCONS_00034422
TCONS_00040392	TCONS_00052549			TCONS_00031397
TCONS_00035707	TCONS_00049148			TCONS_00002825
TCONS_00031340	TCONS_00021134			TCONS_00024619
TCONS_00032672	TCONS_00054720			TCONS_00001984
TCONS_00043426	TCONS_00036614			TCONS_00055836
TCONS_00009434	TCONS_00012409			TCONS_00055833
TCONS_00023711	TCONS_00037707			TCONS_00029078
TCONS_00020688	TCONS_00013737			TCONS_00037929
TCONS_00032667	TCONS_00012665			TCONS_00043869
TCONS_00029025	TCONS_00036613			TCONS_00053674
TCONS_00006494	TCONS_00023537			TCONS_00001987
TCONS_00040288	TCONS_00023536			TCONS_00023759
TCONS_00020796	TCONS_00022205			TCONS_00019274
TCONS_00018476	TCONS_00019298			TCONS_00002842
TCONS_00030121	TCONS_00023539			TCONS_00050158
TCONS_00035809	TCONS_00051470			TCONS_00001995
TCONS_00057958	TCONS_00022691			TCONS_00055847
TCONS_00056628	TCONS_00056911			TCONS_00022433
TCONS_00044654	TCONS_00025963			TCONS_00021584
TCONS_00044653	TCONS_00013508			TCONS_00029051
TCONS_00044659	TCONS_00012419			TCONS_00041216
TCONS_00009532	TCONS_00034428			TCONS_00007264
TCONS_00043326	TCONS_00049398			TCONS_00011762
TCONS_00031443	TCONS_00009462			TCONS_00020236
TCONS_00052286	TCONS_00011780			TCONS_00023747
TCONS_00038073	TCONS_00032484			TCONS_00021567
TCONS_00038076	TCONS_00009463			TCONS_00022418
TCONS_00055307	TCONS_00007045			TCONS_00031367
TCONS_00052278	TCONS_00042523			TCONS_00043884
TCONS_00055305	TCONS_00034421			TCONS_00010424
TCONS_00055306	TCONS_00044942			TCONS_00042551
TCONS_00020795	TCONS_00037931			TCONS_00010427
TCONS_00029123	TCONS_00044941			TCONS_00013950
TCONS_00042003	TCONS_00023768			TCONS_00014800
TCONS_00005172	TCONS_00020258			TCONS_00042559
TCONS_00029121	TCONS_00021349			TCONS_00007275
TCONS_00023809	TCONS_00003913			TCONS_00009454
TCONS_00023807	TCONS_00021109			TCONS_00021558
TCONS_00023808	TCONS_00002831			TCONS_00021555
TCONS_00017127	TCONS_00023771			TCONS_00050179
TCONS_00023801	TCONS_00054743			TCONS_00053209
TCONS_00052298	TCONS_00022445			TCONS_00055869
TCONS_00020776	TCONS_00010448			TCONS_00023742
TCONS_00039392	TCONS_00013956			TCONS_00025921
TCONS_00056651	TCONS_00044717			TCONS_00023743
TCONS_00039391	TCONS_00009473			TCONS_00007241
TCONS_00029118	TCONS_00042539			TCONS_00043416
TCONS_00056645	TCONS_00013732			TCONS_00044746
TCONS_00005143	TCONS_00032230			TCONS_00043897
TCONS_00043340	TCONS_00044715			TCONS_00009423
TCONS_00031427	TCONS_00012401			TCONS_00006399
TCONS_00029110	TCONS_00042534			TCONS_00018378
TCONS_00006482	TCONS_00036831			TCONS_00020698
TCONS_00039389	TCONS_00044952			TCONS_00051042
TCONS_00039381	TCONS_00024603			TCONS_00051043
TCONS_00019792	TCONS_00030294			TCONS_00000604
TCONS_00018460	TCONS_00050164			TCONS_00021544
TCONS_00029100	TCONS_00044718			TCONS_00052366
TCONS_00032749	TCONS_00022429			TCONS_00051036
TCONS_00019767	TCONS_00053665			TCONS_00055875
TCONS_00042026	TCONS_00054512			TCONS_00041243
TCONS_00019765	TCONS_00055844			TCONS_00034857
TCONS_00006455	TCONS_00051245			TCONS_00010885
TCONS_00019760	TCONS_00052576			TCONS_00041242
TCONS_00038044	TCONS_00034648			TCONS_00010407
TCONS_00032739	TCONS_00011303			TCONS_00029032
TCONS_00047720	TCONS_00013724			TCONS_00043427
TCONS_00056667	TCONS_00009471			TCONS_00007254
TCONS_00044694	TCONS_00009470			TCONS_00009432
TCONS_00039368	TCONS_00006173			TCONS_00031342
TCONS_00017117	TCONS_00048090			TCONS_00055895
TCONS_00038031	TCONS_00009443			TCONS_00020202
TCONS_00020746	TCONS_00036822			TCONS_00000612
TCONS_00020745	TCONS_00041213			TCONS_00018380
TCONS_00018416	TCONS_00052353			TCONS_00030004
TCONS_00019744	TCONS_00053201			TCONS_00054558
TCONS_00018412	TCONS_00054773			TCONS_00010413
TCONS_00018411	TCONS_00020479			TCONS_00033515
TCONS_00005104	TCONS_00001954			TCONS_00044761
TCONS_00042058	TCONS_00022659			TCONS_00013923
TCONS_00026040	TCONS_00052349			TCONS_00034849
TCONS_00039346	TCONS_00000632			TCONS_00008674
TCONS_00042059	TCONS_00052103			TCONS_00041138
TCONS_00058404	TCONS_00033303			TCONS_00008673
TCONS_00042060	TCONS_00042550			TCONS_00031453
TCONS_00042061	TCONS_00028191			TCONS_00042466
TCONS_00047752	TCONS_00044738			TCONS_00018477
TCONS_00043397	TCONS_00012620			TCONS_00018471
TCONS_00043393	TCONS_00041469			TCONS_00055779
TCONS_00042063	TCONS_00043405			TCONS_00030598
TCONS_00016696	TCONS_00019019			TCONS_00005167
TCONS_00007740	TCONS_00043401			TCONS_00031444
TCONS_00047758	TCONS_00000633			TCONS_00029136
TCONS_00058414	TCONS_00023737			TCONS_00028288
TCONS_00058413	TCONS_00023738			TCONS_00028282
TCONS_00007744	TCONS_00001731			TCONS_00005160
TCONS_00046429	TCONS_00053208			TCONS_00008200
TCONS_00058412	TCONS_00023984			TCONS_00032773
TCONS_00046431	TCONS_00039081			TCONS_00023810
TCONS_00045101	TCONS_00040141			TCONS_00006028
TCONS_00019734	TCONS_00043650			TCONS_00054460
TCONS_00014045	TCONS_00013944			TCONS_00020789
TCONS_00018402	TCONS_00007483			TCONS_00045509
TCONS_00039328	TCONS_00010653			TCONS_00055791
TCONS_00006420	TCONS_00031595			TCONS_00020790
TCONS_00058425	TCONS_00007246			TCONS_00045512
TCONS_00058421	TCONS_00001936			TCONS_00044665
TCONS_00042083	TCONS_00023724			TCONS_00010513
TCONS_00042081	TCONS_00021546			TCONS_00010516
TCONS_00027344	TCONS_00006159			TCONS_00007320
TCONS_00026013	TCONS_00019224			TCONS_00009501
TCONS_00030984	TCONS_00051286			TCONS_00031432
TCONS_00028672	TCONS_00056972			TCONS_00053142
TCONS_00027341	TCONS_00023729			TCONS_00030579
TCONS_00042088	TCONS_00025904			TCONS_00032757
TCONS_00014013	TCONS_00035709			TCONS_00032758
TCONS_00007717	TCONS_00056968			TCONS_00033604
TCONS_00028669	TCONS_00050189			TCONS_00018469
TCONS_00026007	TCONS_00045840			TCONS_00032751
TCONS_00004698	TCONS_00052367			TCONS_00057510
TCONS_00003367	TCONS_00041485			TCONS_00009518
TCONS_00047789	TCONS_00011733			TCONS_00039387
TCONS_00045122	TCONS_00041484			TCONS_00057509
TCONS_00015359	TCONS_00028189			TCONS_00045530
TCONS_00016689	TCONS_00006391			TCONS_00057987
TCONS_00058448	TCONS_00041009			TCONS_00028254
TCONS_00058447	TCONS_00007252			TCONS_00010975
TCONS_00014022	TCONS_00008348			TCONS_00042023
TCONS_00058446	TCONS_00019477			TCONS_00044200
TCONS_00024297	TCONS_00022622			TCONS_00005152
TCONS_00027322	TCONS_00053476			TCONS_00038047
TCONS_00002046	TCONS_00022623			TCONS_00017588
TCONS_00030961	TCONS_00022628			TCONS_00019763
TCONS_00002045	TCONS_00022627			TCONS_00057523
TCONS_00002041	TCONS_00020692			TCONS_00008633
TCONS_00036267	TCONS_00001951			TCONS_00053162
TCONS_00012292	TCONS_00045851			TCONS_00027396
TCONS_00036263	TCONS_00054797			TCONS_00041189
TCONS_00002008	TCONS_00022632			TCONS_00032734
TCONS_00003349	TCONS_00035934			TCONS_00042031
TCONS_00051812	TCONS_00043432			TCONS_00028241
TCONS_00029973	TCONS_00005077			TCONS_00008640
TCONS_00003345	TCONS_00034845			TCONS_00047729
TCONS_00049505	TCONS_00042340			TCONS_00038032
TCONS_00051817	TCONS_00029261			TCONS_00044225
TCONS_00024285	TCONS_00032780			TCONS_00046409
TCONS_00036258	TCONS_00044407			TCONS_00018890
TCONS_00017993	TCONS_00007582			TCONS_00022913
TCONS_00036253	TCONS_00044406			TCONS_00032719
TCONS_00004686	TCONS_00032785			TCONS_00026048
TCONS_00029964	TCONS_00008436			TCONS_00005587
TCONS_00003351	TCONS_00007106			TCONS_00042057
TCONS_00003352	TCONS_00018472			TCONS_00038015
TCONS_00004681	TCONS_00047915			TCONS_00038014
TCONS_00017968	TCONS_00052271			TCONS_00018426
TCONS_00017965	TCONS_00021408			TCONS_00053199
TCONS_00016630	TCONS_00022983			TCONS_00043399
TCONS_00057148	TCONS_00046832			TCONS_00031853
TCONS_00003317	TCONS_00057712			TCONS_00044244
TCONS_00057144	TCONS_00033865			TCONS_00043395
TCONS_00003318	TCONS_00028270			TCONS_00044242
TCONS_00000295	TCONS_00039169			TCONS_00028691
TCONS_00049526	TCONS_00052285			TCONS_00025184
TCONS_00004650	TCONS_00054221			TCONS_00054050
TCONS_00000294	TCONS_00017157			TCONS_00016697
TCONS_00029950	TCONS_00056400			TCONS_00055386
TCONS_00046494	TCONS_00023814			TCONS_00038000
TCONS_00058484	TCONS_00054457			TCONS_00038483
TCONS_00017979	TCONS_00054456			TCONS_00037153
TCONS_00015314	TCONS_00022970			TCONS_00045582
TCONS_00038894	TCONS_00042002			TCONS_00030999
TCONS_00058480	TCONS_00029364			TCONS_00042079
TCONS_00017975	TCONS_00034942			TCONS_00027352
TCONS_00025586	TCONS_00032766			TCONS_00056240
TCONS_00029946	TCONS_00011843			TCONS_00030992
TCONS_00045171	TCONS_00010999			TCONS_00047769
TCONS_00003331	TCONS_00019308			TCONS_00030991
TCONS_00029942	TCONS_00032760			TCONS_00058423
TCONS_00016735	TCONS_00034941			TCONS_00036297
TCONS_00035014	TCONS_00019302			TCONS_00027345
TCONS_00057288	TCONS_00006478			TCONS_00002069
TCONS_00057289	TCONS_00018211			TCONS_00030500
TCONS_00048333	TCONS_00056410			TCONS_00046447
TCONS_00048332	TCONS_00055321			TCONS_00047778
TCONS_00023032	TCONS_00047938			TCONS_00057569
TCONS_00049669	TCONS_00045519			TCONS_00010919
TCONS_00016729	TCONS_00015183			TCONS_00044267
TCONS_00016727	TCONS_00017360			TCONS_00042089
TCONS_00041702	TCONS_00056407			TCONS_00044262
TCONS_00012388	TCONS_00045521			TCONS_00019706
TCONS_00016747	TCONS_00055317			TCONS_00037136
TCONS_00057291	TCONS_00032511			TCONS_00018851
TCONS_00038997	TCONS_00042498			TCONS_00038463
TCONS_00041708	TCONS_00042256			TCONS_00026002
TCONS_00023019	TCONS_00012900			TCONS_00001186
TCONS_00028706	TCONS_00009750			TCONS_00050942
TCONS_00049677	TCONS_00010740			TCONS_00027335
TCONS_00028715	TCONS_00056663			TCONS_00003363
TCONS_00051987	TCONS_00056421			TCONS_00026000
TCONS_00047019	TCONS_00017375			TCONS_00044278
TCONS_00037658	TCONS_00015193			TCONS_00026485
TCONS_00023015	TCONS_00046859			TCONS_00014009
TCONS_00012348	TCONS_00057993			TCONS_00006882
TCONS_00036315	TCONS_00052061			TCONS_00030970
TCONS_00013694	TCONS_00052062			TCONS_00016684
TCONS_00036313	TCONS_00019791			TCONS_00044281
TCONS_00011036	TCONS_00057991			TCONS_00027329
TCONS_00012361	TCONS_00054241			TCONS_00029981
TCONS_00041729	TCONS_00012917			TCONS_00028651
TCONS_00049696	TCONS_00053389			TCONS_00031811
TCONS_00053704	TCONS_00028017			TCONS_00017529
TCONS_00053709	TCONS_00005157			TCONS_00036268
TCONS_00036307	TCONS_00010734			TCONS_00018832
TCONS_00016717	TCONS_00044202			TCONS_00014470
TCONS_00012359	TCONS_00028255			TCONS_00006852
TCONS_00048361	TCONS_00032507			TCONS_00048648
TCONS_00053705	TCONS_00022939			TCONS_00036262
TCONS_00011001	TCONS_00009721			TCONS_00030956
TCONS_00014996	TCONS_00039130			TCONS_00026469
TCONS_00011004	TCONS_00019762			TCONS_00027311
TCONS_00024318	TCONS_00045537			TCONS_00025139
TCONS_00041739	TCONS_00054256			TCONS_00026466
TCONS_00024326	TCONS_00039135			TCONS_00004203
TCONS_00001682	TCONS_00047718			TCONS_00047335
TCONS_00053717	TCONS_00009719			TCONS_00057129
TCONS_00012329	TCONS_00033821			TCONS_00024270
TCONS_00041746	TCONS_00032974			TCONS_00022092
TCONS_00041747	TCONS_00042033			TCONS_00018838
TCONS_00033261	TCONS_00043364			TCONS_00038424
TCONS_00047056	TCONS_00005361			TCONS_00018815
TCONS_00050696	TCONS_00027393			TCONS_00036243
TCONS_00053723	TCONS_00019539			TCONS_00037575
TCONS_00001693	TCONS_00044699			TCONS_00016633
TCONS_00000360	TCONS_00008645			TCONS_00036248
TCONS_00047050	TCONS_00007797			TCONS_00010090
TCONS_00037614	TCONS_00056204			TCONS_00036241
TCONS_00041751	TCONS_00008405			TCONS_00047344
TCONS_00052406	TCONS_00008649			TCONS_00006828
TCONS_00001660	TCONS_00020506			TCONS_00046014
TCONS_00014966	TCONS_00038274			TCONS_00029954
TCONS_00038939	TCONS_00046883			TCONS_00027772
TCONS_00048396	TCONS_00045312			TCONS_00014449
TCONS_00041767	TCONS_00005379			TCONS_00040712
TCONS_00012320	TCONS_00042046			TCONS_00012288
TCONS_00026949	TCONS_00032721			TCONS_00015791
TCONS_00053751	TCONS_00010952			TCONS_00014462
TCONS_00000339	TCONS_00031878			TCONS_00040715
TCONS_00034570	TCONS_00031637			TCONS_00034050
TCONS_00021264	TCONS_00033816			TCONS_00029945
TCONS_00000345	TCONS_00033815			TCONS_00027767
TCONS_00022598	TCONS_00056215			TCONS_00047355
TCONS_00033237	TCONS_00008611			TCONS_00049536
TCONS_00047071	TCONS_00054279			TCONS_00029940
TCONS_00047072	TCONS_00045319			TCONS_00025105
TCONS_00035896	TCONS_00037177			TCONS_00037676
TCONS_00044800	TCONS_00021824			TCONS_00018913
TCONS_00001638	TCONS_00029318			TCONS_00038521
TCONS_00053761	TCONS_00049920			TCONS_00013226
TCONS_00047089	TCONS_00030774			TCONS_00057283
TCONS_00022584	TCONS_00004255			TCONS_00035497
TCONS_00026943	TCONS_00006200			TCONS_00014553
TCONS_00021256	TCONS_00038255			TCONS_00040846
TCONS_00040450	TCONS_00008627			TCONS_00037670
TCONS_00038915	TCONS_00038497			TCONS_00052821
TCONS_00033228	TCONS_00047991			TCONS_00046156
TCONS_00012301	TCONS_00046664			TCONS_00016728
TCONS_00044811	TCONS_00046665			TCONS_00037663
TCONS_00038910	TCONS_00046666			TCONS_00036330
TCONS_00052441	TCONS_00028210			TCONS_00002105
TCONS_00001653	TCONS_00005352			TCONS_00002103
TCONS_00000321	TCONS_00044241			TCONS_00018915
TCONS_00002986	TCONS_00019969			TCONS_00012356
TCONS_00001655	TCONS_00037393			TCONS_00040866
TCONS_00000323	TCONS_00006412			TCONS_00011027
TCONS_00021241	TCONS_00018871			TCONS_00041710
TCONS_00022577	TCONS_00039574			TCONS_00013680
TCONS_00002982	TCONS_00038241			TCONS_00040869
TCONS_00022575	TCONS_00030756			TCONS_00010171
TCONS_00052435	TCONS_00045344			TCONS_00004735
TCONS_00040462	TCONS_00005323			TCONS_00028702
TCONS_00014958	TCONS_00024086			TCONS_00025672
TCONS_00030180	TCONS_00037389			TCONS_00050665
TCONS_00026916	TCONS_00055150			TCONS_00003882
TCONS_00051120	TCONS_00038479			TCONS_00036317
TCONS_00056804	TCONS_00018648			TCONS_00014527
TCONS_00052445	TCONS_00018886			TCONS_00051516
TCONS_00033205	TCONS_00008601			TCONS_00009182
TCONS_00033206	TCONS_00056244			TCONS_00035463
TCONS_00014922	TCONS_00009938			TCONS_00058160
TCONS_00013610	TCONS_00055152			TCONS_00010188
TCONS_00043500	TCONS_00048860			TCONS_00003408
TCONS_00022547	TCONS_00046684			TCONS_00001229
TCONS_00021215	TCONS_00027346			TCONS_00046187
TCONS_00023876	TCONS_00026251			TCONS_00046189
TCONS_00002956	TCONS_00003395			TCONS_00022153
TCONS_00001633	TCONS_00002065			TCONS_00003892
TCONS_00056810	TCONS_00044268			TCONS_00038968
TCONS_00056811	TCONS_00031834			TCONS_00051528
TCONS_00035856	TCONS_00017526			TCONS_00053707
TCONS_00014938	TCONS_00054072			TCONS_00015844
TCONS_00009592	TCONS_00036049			TCONS_00036303
TCONS_00044846	TCONS_00016430			TCONS_00001679
TCONS_00031496	TCONS_00037372			TCONS_00050692
TCONS_00040489	TCONS_00040903			TCONS_00051530
TCONS_00009569	TCONS_00045362			TCONS_00022148
TCONS_00002931	TCONS_00029516			TCONS_00026984
TCONS_00001600	TCONS_00047784			TCONS_00014508
TCONS_00014908	TCONS_00002279			TCONS_00034117
TCONS_00031480	TCONS_00043180			TCONS_00048370
TCONS_00029160	TCONS_00047543			TCONS_00021291
TCONS_00009578	TCONS_00004697			TCONS_00038952
TCONS_00010562	TCONS_00058429			TCONS_00011010
TCONS_00001603	TCONS_00025151			TCONS_00011494
TCONS_00051149	TCONS_00038214			TCONS_00016701
TCONS_00002942	TCONS_00039786			TCONS_00043920
TCONS_00030146	TCONS_00018866			TCONS_00022127
TCONS_00035837	TCONS_00037129			TCONS_00052881
TCONS_00055509	TCONS_00015357			TCONS_00011491
TCONS_00031470	TCONS_00017531			TCONS_00034591
TCONS_00043538	TCONS_00015110			TCONS_00050216
TCONS_00009540	TCONS_00056264			TCONS_00040424
TCONS_00009543	TCONS_00029985			TCONS_00012798
TCONS_00035830	TCONS_00002047			TCONS_00012792
TCONS_00010531	TCONS_00029987			TCONS_00040423
TCONS_00031474	TCONS_00025381			TCONS_00010134
TCONS_00022515	TCONS_00002042			TCONS_00037612
TCONS_00008216	TCONS_00003373			TCONS_00058191
TCONS_00002901	TCONS_00003374			TCONS_00023447
TCONS_00022522	TCONS_00004220			TCONS_00041759
TCONS_00043543	TCONS_00003371			TCONS_00000333
TCONS_00043541	TCONS_00044284			TCONS_00052404
TCONS_00010529	TCONS_00012056			TCONS_00050223
TCONS_00009550	TCONS_00056276			TCONS_00049247
TCONS_00042219	TCONS_00006855			TCONS_00018090
TCONS_00047908	TCONS_00028647			TCONS_00041760
TCONS_00043549	TCONS_00004677			TCONS_00038938
TCONS_00009556	TCONS_00047323			TCONS_00035426
TCONS_00043545	TCONS_00026229			TCONS_00038935
TCONS_00031465	TCONS_00000076			TCONS_00013653
TCONS_00009558	TCONS_00049988			TCONS_00043947
TCONS_00038094	TCONS_00050726			TCONS_00042614
TCONS_00047904	TCONS_00019916			TCONS_00035422
TCONS_00038098	TCONS_00057131			TCONS_00041763
TCONS_00042106	TCONS_00039525			TCONS_00040433
TCONS_00043435	TCONS_00049748			TCONS_00025615
TCONS_00042104	TCONS_00013395			TCONS_00000337
TCONS_00051065	TCONS_00027539			TCONS_00002515
TCONS_00052398	TCONS_00040937			TCONS_00051567
TCONS_00023949	TCONS_00025124			TCONS_00001677
TCONS_00055415	TCONS_00050734			TCONS_00003853
TCONS_00029259	TCONS_00025128			TCONS_00022114
TCONS_00042110	TCONS_00027786			TCONS_00038924
TCONS_00035924	TCONS_00028875			TCONS_00010137
TCONS_00035925	TCONS_00052917			TCONS_00012318
TCONS_00029250	TCONS_00027540			TCONS_00043956
TCONS_00022608	TCONS_00017967			TCONS_00008279
TCONS_00044779	TCONS_00039510			TCONS_00011443
TCONS_00032893	TCONS_00018810			TCONS_00040444
TCONS_00044776	TCONS_00047104			TCONS_00011442
TCONS_00047803	TCONS_00027771			TCONS_00018079
TCONS_00051071	TCONS_00000293			TCONS_00023426
TCONS_00047807	TCONS_00038655			TCONS_00026942
TCONS_00023941	TCONS_00037563			TCONS_00001644
TCONS_00038190	TCONS_00040954			TCONS_00001640
TCONS_00043455	TCONS_00014222			TCONS_00043960
TCONS_00043452	TCONS_00015553			TCONS_00042637
TCONS_00029242	TCONS_00014221			TCONS_00009131
TCONS_00032882	TCONS_00035147			TCONS_00012303
TCONS_00044788	TCONS_00003328			TCONS_00041784
TCONS_00043456	TCONS_00003329			TCONS_00021237
TCONS_00020895	TCONS_00047353			TCONS_00001649
TCONS_00020898	TCONS_00049531			TCONS_00023418
TCONS_00038182	TCONS_00004666			TCONS_00054617
TCONS_00047816	TCONS_00004423			TCONS_00051108
TCONS_00011939	TCONS_00023169			TCONS_00035878
TCONS_00047821	TCONS_00024494			TCONS_00049270
TCONS_00030213	TCONS_00024491			TCONS_00010117
TCONS_00011933	TCONS_00056195			TCONS_00032360
TCONS_00032877	TCONS_00014795			TCONS_00009582
TCONS_00010603	TCONS_00041939			TCONS_00042645
TCONS_00043468	TCONS_00011041			TCONS_00035875
TCONS_00008303	TCONS_00034162			TCONS_00034544
TCONS_00020884	TCONS_00029813			TCONS_00033697
TCONS_00017254	TCONS_00025697			TCONS_00023403
TCONS_00020888	TCONS_00005601			TCONS_00002950
TCONS_00018580	TCONS_00045061			TCONS_00051119
TCONS_00030209	TCONS_00024369			TCONS_00056800
TCONS_00056790	TCONS_00002572			TCONS_00036715
TCONS_00032861	TCONS_00035008			TCONS_00014929
TCONS_00046503	TCONS_00052825			TCONS_00031028
TCONS_00056797	TCONS_00016746			TCONS_00014925
TCONS_00054134	TCONS_00016505			TCONS_00011417
TCONS_00014195	TCONS_00035242			TCONS_00006088
TCONS_00020876	TCONS_00037426			TCONS_00011433
TCONS_00014197	TCONS_00035005			TCONS_00022545
TCONS_00054135	TCONS_00013472			TCONS_00000777
TCONS_00018550	TCONS_00012141			TCONS_00003804
TCONS_00020878	TCONS_00058389			TCONS_00043509
TCONS_00038166	TCONS_00006702			TCONS_00000779
TCONS_00014191	TCONS_00058388			TCONS_00001625
TCONS_00046510	TCONS_00034152			TCONS_00023882
TCONS_00020883	TCONS_00041705			TCONS_00023885
TCONS_00032852	TCONS_00035482			TCONS_00051124
TCONS_00029213	TCONS_00049433			TCONS_00056813
TCONS_00019899	TCONS_00028713			TCONS_00022552
TCONS_00058503	TCONS_00046167			TCONS_00055963
TCONS_00055478	TCONS_00027621			TCONS_00043994
TCONS_00006588	TCONS_00026533			TCONS_00035855
TCONS_00055475	TCONS_00027864			TCONS_00042663
TCONS_00054147	TCONS_00047011			TCONS_00031016
TCONS_00020870	TCONS_00039832			TCONS_00049295
TCONS_00047853	TCONS_00037412			TCONS_00032349
TCONS_00029200	TCONS_00014777			TCONS_00056818
TCONS_00031513	TCONS_00042801			TCONS_00049299
TCONS_00019869	TCONS_00038988			TCONS_00010550
TCONS_00017206	TCONS_00013684			TCONS_00007382
TCONS_00039477	TCONS_00013685			TCONS_00040002
TCONS_00019866	TCONS_00006911			TCONS_00031013
TCONS_00007885	TCONS_00006903			TCONS_00034522
TCONS_00058513	TCONS_00024584			TCONS_00021204
TCONS_00039471	TCONS_00001226			TCONS_00008237
TCONS_00039470	TCONS_00022169			TCONS_00019368
TCONS_00005225	TCONS_00036319			TCONS_00056831
TCONS_00047864	TCONS_00036559			TCONS_00052473
TCONS_00032830	TCONS_00045089			TCONS_00018036
TCONS_00020849	TCONS_00014528			TCONS_00030164
TCONS_00054161	TCONS_00035465			TCONS_00054652
TCONS_00017211	TCONS_00013458			TCONS_00030161
TCONS_00058525	TCONS_00033045			TCONS_00019360
TCONS_00007896	TCONS_00040635			TCONS_00017180
TCONS_00007898	TCONS_00036558			TCONS_00052466
TCONS_00014183	TCONS_00033048			TCONS_00021694
TCONS_00047870	TCONS_00014542			TCONS_00010546
TCONS_00046540	TCONS_00004739			TCONS_00043529
TCONS_00032829	TCONS_00003649			TCONS_00012743
TCONS_00020850	TCONS_00034372			TCONS_00009576
TCONS_00011909	TCONS_00027839			TCONS_00007398
TCONS_00011900	TCONS_00049455			TCONS_00040016
TCONS_00042187	TCONS_00003655			TCONS_00023857
TCONS_00032822	TCONS_00022156			TCONS_00052001
TCONS_00020837	TCONS_00022399			TCONS_00054663
TCONS_00038129	TCONS_00045099			TCONS_00022528
TCONS_00006534	TCONS_00014995			TCONS_00019372
TCONS_00057200	TCONS_00031096			TCONS_00014919
TCONS_00042190	TCONS_00035698			TCONS_00055986
TCONS_00002178	TCONS_00014994			TCONS_00011888
TCONS_00026145	TCONS_00013662			TCONS_00035835
TCONS_00002177	TCONS_00013420			TCONS_00011406
TCONS_00058526	TCONS_00035692			TCONS_00008210
TCONS_00026143	TCONS_00042827			TCONS_00008698
TCONS_00042197	TCONS_00024321			TCONS_00052010
TCONS_00007873	TCONS_00003624			TCONS_00054675
TCONS_00058547	TCONS_00003864			TCONS_00000727
TCONS_00058543	TCONS_00013419			TCONS_00000724
TCONS_00058541	TCONS_00014747			TCONS_00017162
TCONS_00005209	TCONS_00021290			TCONS_00045720
TCONS_00026139	TCONS_00053718			TCONS_00051159
TCONS_00002187	TCONS_00040898			TCONS_00032315
TCONS_00028798	TCONS_00031085			TCONS_00009552
TCONS_00047899	TCONS_00012342			TCONS_00012720
TCONS_00045232	TCONS_00035681			TCONS_00044878
TCONS_00019827	TCONS_00043927			TCONS_00034973
TCONS_00014139	TCONS_00003625			TCONS_00023834
TCONS_00019820	TCONS_00034350			TCONS_00022988
TCONS_00046569	TCONS_00024551			TCONS_00038093
TCONS_00058558	TCONS_00028913			TCONS_00047910
TCONS_00014131	TCONS_00020199			TCONS_00044883
TCONS_00054198	TCONS_00051785			TCONS_00032308
TCONS_00006517	TCONS_00026972			TCONS_00033751
TCONS_00058551	TCONS_00057090			TCONS_00034600
TCONS_00058549	TCONS_00008053			TCONS_00052396
TCONS_00046579	TCONS_00034583			TCONS_00020435
TCONS_00026120	TCONS_00031076			TCONS_00051059
TCONS_00018507	TCONS_00033495			TCONS_00031566
TCONS_00019831	TCONS_00008056			TCONS_00029253
TCONS_00046584	TCONS_00008057			TCONS_00047809
TCONS_00027443	TCONS_00040662			TCONS_00010641
TCONS_00002165	TCONS_00040664			TCONS_00010640
TCONS_00028776	TCONS_00025627			TCONS_00009654
TCONS_00002162	TCONS_00025626			TCONS_00019453
TCONS_00035055	TCONS_00018096			TCONS_00021754
TCONS_00039411	TCONS_00049006			TCONS_00054581
TCONS_00058579	TCONS_00000334			TCONS_00019452
TCONS_00028767	TCONS_00011218			TCONS_00020427
TCONS_00003465	TCONS_00048153			TCONS_00015096
TCONS_00003466	TCONS_00008293			TCONS_00023940
TCONS_00004795	TCONS_00009398			TCONS_00051068
TCONS_00002132	TCONS_00035423			TCONS_00054578
TCONS_00004794	TCONS_00032399			TCONS_00029247
TCONS_00023070	TCONS_00026707			TCONS_00020432
TCONS_00014109	TCONS_00025857			TCONS_00045633
TCONS_00011099	TCONS_00050241			TCONS_00032886
TCONS_00039401	TCONS_00049257			TCONS_00027066
TCONS_00058580	TCONS_00023684			TCONS_00027067
TCONS_00014120	TCONS_00054834			TCONS_00033737
TCONS_00027425	TCONS_00050475			TCONS_00018578
TCONS_00051942	TCONS_00050474			TCONS_00042126
TCONS_00051943	TCONS_00023445			TCONS_00038184
TCONS_00050613	TCONS_00023446			TCONS_00020411
TCONS_00002143	TCONS_00051564			TCONS_00015067
TCONS_00050619	TCONS_00011468			TCONS_00015066
TCONS_00058591	TCONS_00021260			TCONS_00039033
TCONS_00058590	TCONS_00013863			TCONS_00029237
TCONS_00015422	TCONS_00033231			TCONS_00045642
TCONS_00016750	TCONS_00051342			TCONS_00045644
TCONS_00012393	TCONS_00025603			TCONS_00044795
TCONS_00028745	TCONS_00043719			TCONS_00029234
TCONS_00004776	TCONS_00026700			TCONS_00009630
TCONS_00004775	TCONS_00052426			TCONS_00043469
TCONS_00027412	TCONS_00053510			TCONS_00018105
TCONS_00051957	TCONS_00022586			TCONS_00008302
TCONS_00045286	TCONS_00042870			TCONS_00007457
TCONS_00011072	TCONS_00038919			TCONS_00057631
TCONS_00003454	TCONS_00048174			TCONS_00051093
TCONS_00002124	TCONS_00049021			TCONS_00044324
TCONS_00050633	TCONS_00038917			TCONS_00011948
TCONS_00023048	TCONS_00043969			TCONS_00043472
TCONS_00001366	TCONS_00033465			TCONS_00039016
TCONS_00049305	TCONS_00044812			TCONS_00017225
TCONS_00000034	TCONS_00013870			TCONS_00009602
TCONS_00051616	TCONS_00031287			TCONS_00046504
TCONS_00017712	TCONS_00042631			TCONS_00019880
TCONS_00013352	TCONS_00034797			TCONS_00056792
TCONS_00040972	TCONS_00009137			TCONS_00046992
TCONS_00013350	TCONS_00052440			TCONS_00046995
TCONS_00034271	TCONS_00051353			TCONS_00027032
TCONS_00027979	TCONS_00018086			TCONS_00026182
TCONS_00000039	TCONS_00000316			TCONS_00044330
TCONS_00046287	TCONS_00050257			TCONS_00033705
TCONS_00000043	TCONS_00018084			TCONS_00019418
TCONS_00004400	TCONS_00050256			TCONS_00019416
TCONS_00026653	TCONS_00023660			TCONS_00007430
TCONS_00022292	TCONS_00055701			TCONS_00006585
TCONS_00040986	TCONS_00047097			TCONS_00006101
TCONS_00038621	TCONS_00006073			TCONS_00043005
TCONS_00039952	TCONS_00008498			TCONS_00006102
TCONS_00013325	TCONS_00008255			TCONS_00020863
TCONS_00027968	TCONS_00010334			TCONS_00054144
TCONS_00001338	TCONS_00009588			TCONS_00007439
TCONS_00058279	TCONS_00009107			TCONS_00029202
TCONS_00025310	TCONS_00021469			TCONS_00042164
TCONS_00050304	TCONS_00001858			TCONS_00017688
TCONS_00050303	TCONS_00022315			TCONS_00038141
TCONS_00038619	TCONS_00050267			TCONS_00007886
TCONS_00038617	TCONS_00052203			TCONS_00055486
TCONS_00040996	TCONS_00042893			TCONS_00021703
TCONS_00015999	TCONS_00036958			TCONS_00002198
TCONS_00013332	TCONS_00030170			TCONS_00027011
TCONS_00014660	TCONS_00010341			TCONS_00006561
TCONS_00015991	TCONS_00031262			TCONS_00045208
TCONS_00034250	TCONS_00029183			TCONS_00055497
TCONS_00025300	TCONS_00043747			TCONS_00017694
TCONS_00026635	TCONS_00042898			TCONS_00014181
TCONS_00002685	TCONS_00043985			TCONS_00006569
TCONS_00001354	TCONS_00008029			TCONS_00014180
TCONS_00001353	TCONS_00018065			TCONS_00055006
TCONS_00051649	TCONS_00025817			TCONS_00027483
TCONS_00049332	TCONS_00051128			TCONS_00045215
TCONS_00034242	TCONS_00055965			TCONS_00017666
TCONS_00026615	TCONS_00024975			TCONS_00054177
TCONS_00048016	TCONS_00025820			TCONS_00003027
TCONS_00051651	TCONS_00053304			TCONS_00004352
TCONS_00022266	TCONS_00024730			TCONS_00045224
TCONS_00027939	TCONS_00054634			TCONS_00039447
TCONS_00050340	TCONS_00034525			TCONS_00031960
TCONS_00042716	TCONS_00034766			TCONS_00035081
TCONS_00049359	TCONS_00034524			TCONS_00018520
TCONS_00000001	TCONS_00040485			TCONS_00007875
TCONS_00022255	TCONS_00036948			TCONS_00016340
TCONS_00034227	TCONS_00010312			TCONS_00020822
TCONS_00036889	TCONS_00031497			TCONS_00044382
TCONS_00009295	TCONS_00009326			TCONS_00047897
TCONS_00042723	TCONS_00025803			TCONS_00014137
TCONS_00014612	TCONS_00024954			TCONS_00016797
TCONS_00022246	TCONS_00023630			TCONS_00019821
TCONS_00034216	TCONS_00023872			TCONS_00014130
TCONS_00010247	TCONS_00053315			TCONS_00048748
TCONS_00034218	TCONS_00034518			TCONS_00020810
TCONS_00049363	TCONS_00006292			TCONS_00057222
TCONS_00014603	TCONS_00031240			TCONS_00051910
TCONS_00031183	TCONS_00008002			TCONS_00028307
TCONS_00039901	TCONS_00044855			TCONS_00057219
TCONS_00036874	TCONS_00043766			TCONS_00003004
TCONS_00023558	TCONS_00042675			TCONS_00051917
TCONS_00022227	TCONS_00011894			TCONS_00020809
TCONS_00002637	TCONS_00011652			TCONS_00013294
TCONS_00003975	TCONS_00008005			TCONS_00007856
TCONS_00050355	TCONS_00024702			TCONS_00006518
TCONS_00054716	TCONS_00052002			TCONS_00030603
TCONS_00023566	TCONS_00000997			TCONS_00048768
TCONS_00023564	TCONS_00051390			TCONS_00002163
TCONS_00036861	TCONS_00002934			TCONS_00039419
TCONS_00009246	TCONS_00053328			TCONS_00051923
TCONS_00042743	TCONS_00001610			TCONS_00031933
TCONS_00009245	TCONS_00023863			TCONS_00051926
TCONS_00010232	TCONS_00051389			TCONS_00019805
TCONS_00003939	TCONS_00052479			TCONS_00036386
TCONS_00002607	TCONS_00023862			TCONS_00017624
TCONS_00003942	TCONS_00040021			TCONS_00039417
TCONS_00010228	TCONS_00033413			TCONS_00016773
TCONS_00035526	TCONS_00010314			TCONS_00013266
TCONS_00049383	TCONS_00029169			TCONS_00013267
TCONS_00012887	TCONS_00010313			TCONS_00057248
TCONS_00009257	TCONS_00012976			TCONS_00006972
TCONS_00031165	TCONS_00046809			TCONS_00006973
TCONS_00023538	TCONS_00007362			TCONS_00039893
TCONS_00054741	TCONS_00008452			TCONS_00031925
TCONS_00050384	TCONS_00008451			TCONS_00046111
TCONS_00050383	TCONS_00007364			TCONS_00005647
TCONS_00012899	TCONS_00008212			TCONS_00004793
TCONS_00031151	TCONS_00041114			TCONS_00047440
TCONS_00032486	TCONS_00006038			TCONS_00026580
TCONS_00018178	TCONS_00052496			TCONS_00039887
TCONS_00032478	TCONS_00000969			TCONS_00040812
TCONS_00048072	TCONS_00009308			TCONS_00006980
TCONS_00036839	TCONS_00055517			TCONS_00046118
TCONS_00011552	TCONS_00056606			TCONS_00027421
TCONS_00054761	TCONS_00030137			TCONS_00025249
TCONS_00040122	TCONS_00052006			TCONS_00051946
TCONS_00009202	TCONS_00034977			TCONS_00016756
TCONS_00054771	TCONS_00036917			TCONS_00018933
TCONS_00023502	TCONS_00006283			TCONS_00014579
TCONS_00024834	TCONS_00022509			TCONS_00017600
TCONS_00019483	TCONS_00044636			TCONS_00007801
TCONS_00052107	TCONS_00011874			TCONS_00005617
TCONS_00052104	TCONS_00054680			TCONS_00011060
TCONS_00032458	TCONS_00001821			TCONS_00045288
TCONS_00011518	TCONS_00000981			TCONS_00051959
TCONS_00045829	TCONS_00036909			TCONS_00013258
TCONS_00006184	TCONS_00055768			TCONS_00036353
TCONS_00042799	TCONS_00034723			TCONS_00039862
TCONS_00033783	TCONS_00011623			TCONS_00011070
TCONS_00033785	TCONS_00043792			TCONS_00022198
TCONS_00024825	TCONS_00009882			TCONS_00004303
TCONS_00018168	TCONS_00019206			TCONS_00003455
TCONS_00045827	TCONS_00019448			TCONS_00005631
TCONS_00000883	TCONS_00018357			TCONS_00025220
TCONS_00020471	TCONS_00019203			TCONS_00016856
TCONS_00024831	TCONS_00018114			TCONS_00035133
TCONS_00057801	TCONS_00018355			TCONS_00012010
TCONS_00033777	TCONS_00052397			TCONS_00011168
TCONS_00040142	TCONS_00051060			TCONS_00000029
TCONS_00057809	TCONS_00015081			TCONS_00056078
TCONS_00006154	TCONS_00056989			TCONS_00035131
TCONS_00019469	TCONS_00012804			TCONS_00002216
TCONS_00019466	TCONS_00042111			TCONS_00000038
TCONS_00053464	TCONS_00029251			TCONS_00004876
TCONS_00054790	TCONS_00021519			TCONS_00024483
TCONS_00021791	TCONS_00011730			TCONS_00047121
TCONS_00057815	TCONS_00006147			TCONS_00023150
TCONS_00054787	TCONS_00055434			TCONS_00032091
TCONS_00012825	TCONS_00021511			TCONS_00040978
TCONS_00027099	TCONS_00020669			TCONS_00022297
TCONS_00027095	TCONS_00055671			TCONS_00000048
TCONS_00006167	TCONS_00051073			TCONS_00024473
TCONS_00019473	TCONS_00035919			TCONS_00049318
TCONS_00033755	TCONS_00015090			TCONS_00005730
TCONS_00041494	TCONS_00045630			TCONS_00022290
TCONS_00040166	TCONS_00030225			TCONS_00026650
TCONS_00006160	TCONS_00021521			TCONS_00034264
TCONS_00040161	TCONS_00030466			TCONS_00015501
TCONS_00006253	TCONS_00043697			TCONS_00038620
TCONS_00020556	TCONS_00033736			TCONS_00034265
TCONS_00020563	TCONS_00010879			TCONS_00040987
TCONS_00041386	TCONS_00043459			TCONS_00015500
TCONS_00031202	TCONS_00044787			TCONS_00011145
TCONS_00044411	TCONS_00055686			TCONS_00003519
TCONS_00040056	TCONS_00051087			TCONS_00040506
TCONS_00044415	TCONS_00015064			TCONS_00052965
TCONS_00041388	TCONS_00007446			TCONS_00003520
TCONS_00019578	TCONS_00006117			TCONS_00053810
TCONS_00044413	TCONS_00009628			TCONS_00000492
TCONS_00045744	TCONS_00055440			TCONS_00016829
TCONS_00045745	TCONS_00007209			TCONS_00051639
TCONS_00018245	TCONS_00038186			TCONS_00040512
TCONS_00057732	TCONS_00030218			TCONS_00012488
TCONS_00018243	TCONS_00029479			TCONS_00013336
TCONS_00053370	TCONS_00052168			TCONS_00013337
TCONS_00052042	TCONS_00023930			TCONS_00036431
TCONS_00020551	TCONS_00020663			TCONS_00013333
TCONS_00012937	TCONS_00010844			TCONS_00012482
TCONS_00012938	TCONS_00043223			TCONS_00049333
TCONS_00008898	TCONS_00029232			TCONS_00002686
TCONS_00039151	TCONS_00043460			TCONS_00022272
TCONS_00021863	TCONS_00029230			TCONS_00015505
TCONS_00039157	TCONS_00039028			TCONS_00020094
TCONS_00057735	TCONS_00006122			TCONS_00040520
TCONS_00027171	TCONS_00043225			TCONS_00032068
TCONS_00032515	TCONS_00007455			TCONS_00027948
TCONS_00032518	TCONS_00055697			TCONS_00035570
TCONS_00019558	TCONS_00039267			TCONS_00020087
TCONS_00007576	TCONS_00054360			TCONS_00050326
TCONS_00019555	TCONS_00010852			TCONS_00048494
TCONS_00018220	TCONS_00010610			TCONS_00012447
TCONS_00021859	TCONS_00039259			TCONS_00012465
TCONS_00039144	TCONS_00006570			TCONS_00016821
TCONS_00021862	TCONS_00018799			TCONS_00036414
TCONS_00012916	TCONS_00016135			TCONS_00032058
TCONS_00019527	TCONS_00018314			TCONS_00033389
TCONS_00016498	TCONS_00052198			TCONS_00036890
TCONS_00044446	TCONS_00052199			TCONS_00022253
TCONS_00016496	TCONS_00053289			TCONS_00022254
TCONS_00052079	TCONS_00053288			TCONS_00002663
TCONS_00007549	TCONS_00009606			TCONS_00053842
TCONS_00020517	TCONS_00054130			TCONS_00047176
TCONS_00016490	TCONS_00046509			TCONS_00044901
TCONS_00040092	TCONS_00021966			TCONS_00036887
TCONS_00040091	TCONS_00046993			TCONS_00007089
TCONS_00020508	TCONS_00039490			TCONS_00013761
TCONS_00019534	TCONS_00048931			TCONS_00025747
TCONS_00057777	TCONS_00027038			TCONS_00019064
TCONS_00015172	TCONS_00020641			TCONS_00022242
TCONS_00056437	TCONS_00057877			TCONS_00053852
TCONS_00027142	TCONS_00010821			TCONS_00022244
TCONS_00057780	TCONS_00044575			TCONS_00041882
TCONS_00048827	TCONS_00029212			TCONS_00007080
TCONS_00056452	TCONS_00010825			TCONS_00013756
TCONS_00028467	TCONS_00010824			TCONS_00007082
TCONS_00056448	TCONS_00042151			TCONS_00013774
TCONS_00057790	TCONS_00039008			TCONS_00012444
TCONS_00008865	TCONS_00022801			TCONS_00032034
TCONS_00056465	TCONS_00015050			TCONS_00011113
TCONS_00027129	TCONS_00038390			TCONS_00012442
TCONS_00027125	TCONS_00005015			TCONS_00024405
TCONS_00055140	TCONS_00030663			TCONS_00024404
TCONS_00008832	TCONS_00029442			TCONS_00019078
TCONS_00037392	TCONS_00044103			TCONS_00054710
TCONS_00007501	TCONS_00037058			TCONS_00047191
TCONS_00017780	TCONS_00039235			TCONS_00035539
TCONS_00008835	TCONS_00044109			TCONS_00047197
TCONS_00021802	TCONS_00019867			TCONS_00009272
TCONS_00044499	TCONS_00014176			TCONS_00037719
TCONS_00055158	TCONS_00048705			TCONS_00031172
TCONS_00008843	TCONS_00056331			TCONS_00010234
TCONS_00056485	TCONS_00028349			TCONS_00020038
TCONS_00056483	TCONS_00056327			TCONS_00025725
TCONS_00036053	TCONS_00047624			TCONS_00025724
TCONS_00037384	TCONS_00005464			TCONS_00031171
TCONS_00029765	TCONS_00026166			TCONS_00025728
TCONS_00055149	TCONS_00041088			TCONS_00021373
TCONS_00027105	TCONS_00043021			TCONS_00052547
TCONS_00046205	TCONS_00019876			TCONS_00054727
TCONS_00029760	TCONS_00044117			TCONS_00021372
TCONS_00004482	TCONS_00056346			TCONS_00054722
TCONS_00024073	TCONS_00047625			TCONS_00024400
TCONS_00048868	TCONS_00056344			TCONS_00040571
TCONS_00040908	TCONS_00021930			TCONS_00036857
TCONS_00024068	TCONS_00055256			TCONS_00012889
TCONS_00004458	TCONS_00056343			TCONS_00032492
TCONS_00048875	TCONS_00006328			TCONS_00044935
TCONS_00003122	TCONS_00056341			TCONS_00002622
TCONS_00004451	TCONS_00056339			TCONS_00056914
TCONS_00024065	TCONS_00026156			TCONS_00025723
TCONS_00048870	TCONS_00004388			TCONS_00022211
TCONS_00017778	TCONS_00045699			TCONS_00053403
TCONS_00036035	TCONS_00045214			TCONS_00041430
TCONS_00012087	TCONS_00031731			TCONS_00010238
TCONS_00046219	TCONS_00026395			TCONS_00015926
TCONS_00058202	TCONS_00043277			TCONS_00040589
TCONS_00038694	TCONS_00045690			TCONS_00007043
TCONS_00058201	TCONS_00041095			TCONS_00012875
TCONS_00029746	TCONS_00018517			TCONS_00007044
TCONS_00004468	TCONS_00017426			TCONS_00006199
TCONS_00024055	TCONS_00038367			TCONS_00035995
TCONS_00043190	TCONS_00014399			TCONS_00000405
TCONS_00029742	TCONS_00049814			TCONS_00024860
TCONS_00036028	TCONS_00027234			TCONS_00048071
TCONS_00046232	TCONS_00045466			TCONS_00048076
TCONS_00005767	TCONS_00056106			TCONS_00035507
TCONS_00003104	TCONS_00030872			TCONS_00010208
TCONS_00029738	TCONS_00043048			TCONS_00000413
TCONS_00058209	TCONS_00031722			TCONS_00019031
TCONS_00003101	TCONS_00032813			TCONS_00033315
TCONS_00004430	TCONS_00017419			TCONS_00048085
TCONS_00024042	TCONS_00036179			TCONS_00031139
TCONS_00055190	TCONS_00015017			TCONS_00042307
TCONS_00017750	TCONS_00053091			TCONS_00019006
TCONS_00025367	TCONS_00013077			TCONS_00056951
TCONS_00030701	TCONS_00017435			TCONS_00023988
TCONS_00047579	TCONS_00019612			TCONS_00001718
TCONS_00025368	TCONS_00057216			TCONS_00007029
TCONS_00052919	TCONS_00016585			TCONS_00001712
TCONS_00039994	TCONS_00055038			TCONS_00024839
TCONS_00040940	TCONS_00007878			TCONS_00052106
TCONS_00040949	TCONS_00058300			TCONS_00020482
TCONS_00024029	TCONS_00056363			TCONS_00048093
TCONS_00001387	TCONS_00027227			TCONS_00044971
TCONS_00026682	TCONS_00031959			TCONS_00008362
TCONS_00039986	TCONS_00029647			TCONS_00006185
TCONS_00040955	TCONS_00048981			TCONS_00033786
TCONS_00039983	TCONS_00048983			TCONS_00032455
TCONS_00016401	TCONS_00030623			TCONS_00021799
TCONS_00004422	TCONS_00043296			TCONS_00030277
TCONS_00033075	TCONS_00031957			TCONS_00030274
TCONS_00014797	TCONS_00036168			TCONS_00003910
TCONS_00014799	TCONS_00037498			TCONS_00024830
TCONS_00017821	TCONS_00037493			TCONS_00031114
TCONS_00058378	TCONS_00035076			TCONS_00034624
TCONS_00004507	TCONS_00035075			TCONS_00029289
TCONS_00033074	TCONS_00003249			TCONS_00044980
TCONS_00051733	TCONS_00044150			TCONS_00032443
TCONS_00050402	TCONS_00003001			TCONS_00044502
TCONS_00026780	TCONS_00004574			TCONS_00031596
TCONS_00021093	TCONS_00049603			TCONS_00033774
TCONS_00013476	TCONS_00030850			TCONS_00019460
TCONS_00013471	TCONS_00050826			TCONS_00057816
TCONS_00005856	TCONS_00051916			TCONS_00054786
TCONS_00051746	TCONS_00019817			TCONS_00024820
TCONS_00005853	TCONS_00014146			TCONS_00020465
TCONS_00050417	TCONS_00056146			TCONS_00057812
TCONS_00012139	TCONS_00057236			TCONS_00040153
TCONS_00045076	TCONS_00057231			TCONS_00010646
TCONS_00058396	TCONS_00048762			TCONS_00029273
TCONS_00014771	TCONS_00005430			TCONS_00034617
TCONS_00014770	TCONS_00001074			TCONS_00034619
TCONS_00033051	TCONS_00045490			TCONS_00057819
TCONS_00033052	TCONS_00043074			TCONS_00011994
TCONS_00042805	TCONS_00016771			TCONS_00011995
TCONS_00001466	TCONS_00014350			TCONS_00031585
TCONS_00005823	TCONS_00045020			TCONS_00041003
TCONS_00002799	TCONS_00047204			TCONS_00006168
TCONS_00049446	TCONS_00001043			TCONS_00044996
TCONS_00001468	TCONS_00025252			TCONS_00051296
TCONS_00048114	TCONS_00058341			TCONS_00052145
TCONS_00049449	TCONS_00014368			TCONS_00008349
TCONS_00014769	TCONS_00057492			TCONS_00024807
TCONS_00014768	TCONS_00018961			TCONS_00056981
TCONS_00049442	TCONS_00006743			TCONS_00054319
TCONS_00045088	TCONS_00004319			TCONS_00023963
TCONS_00057073	TCONS_00040815			TCONS_00011989
TCONS_00012126	TCONS_00058100			TCONS_00012832
TCONS_00014780	TCONS_00005649			TCONS_00007491
TCONS_00050440	TCONS_00048541			TCONS_00018239
TCONS_00004503	TCONS_00043091			TCONS_00007584
TCONS_00050431	TCONS_00028511			TCONS_00021888
TCONS_00005833	TCONS_00028995			TCONS_00039173
TCONS_00021066	TCONS_00047456			TCONS_00007108
TCONS_00045093	TCONS_00005891			TCONS_00055540
TCONS_00017808	TCONS_00037219			TCONS_00019560
TCONS_00013448	TCONS_00019807			TCONS_00057715
TCONS_00010394	TCONS_00015424			TCONS_00022742
TCONS_00050443	TCONS_00035277			TCONS_00007110
TCONS_00050442	TCONS_00016752			TCONS_00044414
TCONS_00001442	TCONS_00058118			TCONS_00016069
TCONS_00002771	TCONS_00035272			TCONS_00031201
TCONS_00013436	TCONS_00002358			TCONS_00019577
TCONS_00013432	TCONS_00026325			TCONS_00052043
TCONS_00001448	TCONS_00003205			TCONS_00009778
TCONS_00042839	TCONS_00026568			TCONS_00039163
TCONS_00049477	TCONS_00028983			TCONS_00001803
TCONS_00000125	TCONS_00047227			TCONS_00045746
TCONS_00025404	TCONS_00050621			TCONS_00000959
TCONS_00001450	TCONS_00051958			TCONS_00001806
TCONS_00048140	TCONS_00016748			TCONS_00051199
TCONS_00049475	TCONS_00014347			TCONS_00017394
TCONS_00042841	TCONS_00058363			TCONS_00056877
TCONS_00010375	TCONS_00014348			TCONS_00029361
TCONS_00026721	TCONS_00013253			TCONS_00006235
TCONS_00054825	TCONS_00036115			TCONS_00039153
TCONS_00021032	TCONS_00006960			TCONS_00045757
TCONS_00034337	TCONS_00013491			TCONS_00021864
TCONS_00049486	TCONS_00058127			TCONS_00017361
TCONS_00042855	TCONS_00057279			TCONS_00056404
TCONS_00034334	TCONS_00013494			TCONS_00033843
TCONS_00050477	TCONS_00057278			TCONS_00027176
TCONS_00054835	TCONS_00036352			TCONS_00031667
TCONS_00021026	TCONS_00041924			TCONS_00033846
TCONS_00010351	TCONS_00033084			TCONS_00019559
TCONS_00035653	TCONS_00057276			TCONS_00042257
TCONS_00011685	TCONS_00025224			TCONS_00018224
TCONS_00048171	TCONS_00023288			TCONS_00015197
TCONS_00010362	TCONS_00023285			TCONS_00021854
TCONS_00031284	TCONS_00024375			TCONS_00018223
TCONS_00031289	TCONS_00047478			TCONS_00055574
TCONS_00001408	TCONS_00005632			TCONS_00016041
TCONS_00041551	TCONS_00004543			TCONS_00000940
TCONS_00014717	TCONS_00002361			TCONS_00052058
TCONS_00045918	TCONS_00026791			TCONS_00012918
TCONS_00008013	TCONS_00003691			TCONS_00032504
TCONS_00031277	TCONS_00030806			TCONS_00005393
TCONS_00009346	TCONS_00053903			TCONS_00008872
TCONS_00018296	TCONS_00024371			TCONS_00038283
TCONS_00010327	TCONS_00000180			TCONS_00038282
TCONS_00042894	TCONS_00049892			TCONS_00016492
TCONS_00036956	TCONS_00046142			TCONS_00016493
TCONS_00035628				TCONS_00048809
TCONS_00010340				TCONS_00021846
TCONS_00014701				TCONS_00003184
TCONS_00009356				TCONS_00054260
TCONS_00054882				TCONS_00015179
TCONS_00045926				TCONS_00017358
TCONS_00052216				TCONS_00018687
TCONS_00053548				TCONS_00058624
TCONS_00052214				TCONS_00046636
TCONS_00022310				TCONS_00018684
TCONS_00054876				TCONS_00021831
TCONS_00011668				TCONS_00008404
TCONS_00012997				TCONS_00008406
TCONS_00045939				TCONS_00000911
TCONS_00010310				TCONS_00045791
TCONS_00012970				TCONS_00029328
TCONS_00024956				TCONS_00045795
TCONS_00045933				TCONS_00054259
TCONS_00045934				TCONS_00047974
TCONS_00022301				TCONS_00047975
TCONS_00052225				TCONS_00043131
TCONS_00053556				TCONS_00030308
TCONS_00040253				TCONS_00021829
TCONS_00036939				TCONS_00019507
TCONS_00036938				TCONS_00054271
TCONS_00012967				TCONS_00018658
TCONS_00011650				TCONS_00017326
TCONS_00032576				TCONS_00039119
TCONS_00012981				TCONS_00015148
TCONS_00024947				TCONS_00057302
TCONS_00057927				TCONS_00057785
TCONS_00052236				TCONS_00005349
TCONS_00010316				TCONS_00058629
TCONS_00006274				TCONS_00046653
TCONS_00000968				TCONS_00042299
TCONS_00000967				TCONS_00044474
TCONS_00000963				TCONS_00031624
TCONS_00057936				TCONS_00026283
TCONS_00020583				TCONS_00038258
TCONS_00040270				TCONS_00003179
TCONS_00012944				TCONS_00029782
TCONS_00024929				TCONS_00026274
TCONS_00000975				TCONS_00044487
TCONS_00000983				TCONS_00044486
TCONS_00020570				TCONS_00032943
TCONS_00000980				TCONS_00012098
TCONS_00006370				TCONS_00017303
TCONS_00006372				TCONS_00036061
TCONS_00044528				TCONS_00016452
TCONS_00019688				TCONS_00015121
TCONS_00020677				TCONS_00012093
TCONS_00009405				TCONS_00046677
TCONS_00019682				TCONS_00026269
TCONS_00019680				TCONS_00032931
TCONS_00005046				TCONS_00044494
TCONS_00044533				TCONS_00017318
TCONS_00006389				TCONS_00017316
TCONS_00019697				TCONS_00017798
TCONS_00053498				TCONS_00015134
TCONS_00019696				TCONS_00008841
TCONS_00043213				TCONS_00017795
TCONS_00032646				TCONS_00017792
TCONS_00044547				TCONS_00037380
TCONS_00018336				TCONS_00037385
TCONS_00056526				TCONS_00038233
TCONS_00048910				TCONS_00006668
TCONS_00045886				TCONS_00058663
TCONS_00019679				TCONS_00007518
TCONS_00019673				TCONS_00046202
TCONS_00056543				TCONS_00024075
TCONS_00039264				TCONS_00055161
TCONS_00045893				TCONS_00020939
TCONS_00005038				TCONS_00020938
TCONS_00048922				TCONS_00018612
TCONS_00044560				TCONS_00048869
TCONS_00008991				TCONS_00008810
TCONS_00021964				TCONS_00035191
TCONS_00019642				TCONS_00047538
TCONS_00048923				TCONS_00035190
TCONS_00015287				TCONS_00007965
TCONS_00057882				TCONS_00049717
TCONS_00033949				TCONS_00056010
TCONS_00005007				TCONS_00046210
TCONS_00055215				TCONS_00005788
TCONS_00020640				TCONS_00027576
TCONS_00047602				TCONS_00029755
TCONS_00027270				TCONS_00027572
TCONS_00043247				TCONS_00024062
TCONS_00020620				TCONS_00057351
TCONS_00039240				TCONS_00055171
TCONS_00015295				TCONS_00038219
TCONS_00019652				TCONS_00019950
TCONS_00015290				TCONS_00016440
TCONS_00027267				TCONS_00058687
TCONS_00033932				TCONS_00058200
TCONS_00039236				TCONS_00056021
TCONS_00021948				TCONS_00035186
TCONS_00006315				TCONS_00058683
TCONS_00008979				TCONS_00029743
TCONS_00055243				TCONS_00046225
TCONS_00044590				TCONS_00045378
TCONS_00028584				TCONS_00046227
TCONS_00043264				TCONS_00026236
TCONS_00043263				TCONS_00027560
TCONS_00019638				TCONS_00050716
TCONS_00056589				TCONS_00044049
TCONS_00020601				TCONS_00005791
TCONS_00055255				TCONS_00002283
TCONS_00055251				TCONS_00032900
TCONS_00048963				TCONS_00056031
TCONS_00028573				TCONS_00015562
TCONS_00003296				TCONS_00057367
TCONS_00039214				TCONS_00047563
TCONS_00019601				TCONS_00007938
TCONS_00039217				TCONS_00049745
TCONS_00036183				TCONS_00029730
TCONS_00056597				TCONS_00000073
TCONS_00015243				TCONS_00027552
TCONS_00036181				TCONS_00015570
TCONS_00047639				TCONS_00029719
TCONS_00039210				TCONS_00036493
TCONS_00046311				TCONS_00004447
TCONS_00047644				TCONS_00005776
TCONS_00043288				TCONS_00048425
TCONS_00029895				TCONS_00004443
TCONS_00021917				TCONS_00024038
TCONS_00036178				TCONS_00004440
TCONS_00036171				TCONS_00052918
TCONS_00036175				TCONS_00045392
TCONS_00029889				TCONS_00011186
TCONS_00046324				TCONS_00016874
TCONS_00043299				TCONS_00014213
TCONS_00028553				TCONS_00014691
TCONS_00043298				TCONS_00014693
TCONS_00043294				TCONS_00038662
TCONS_00015228				TCONS_00026204
TCONS_00017886				TCONS_00005746
TCONS_00015224				TCONS_00050740
TCONS_00037492				TCONS_00002236
TCONS_00007604				TCONS_00002233
TCONS_00048998				TCONS_00004890
TCONS_00004573				TCONS_00056063
TCONS_00024182				TCONS_00017734
TCONS_00015238				TCONS_00034298
TCONS_00015239				TCONS_00057392
TCONS_00016569				TCONS_00035148
TCONS_00017897				TCONS_00015554
TCONS_00007610				TCONS_00006603
TCONS_00017892				TCONS_00005749
TCONS_00046342				TCONS_00056065
TCONS_00047676				TCONS_00025349
TCONS_00029863				TCONS_00027521
TCONS_00028530				TCONS_00023163
TCONS_00017867				TCONS_00015645
TCONS_00017862				TCONS_00035254
TCONS_00057002				TCONS_00058371
TCONS_00008906				TCONS_00016973
TCONS_00029856				TCONS_00027627
TCONS_00047688				TCONS_00035252
TCONS_00030830				TCONS_00053918
TCONS_00036135				TCONS_00051737
TCONS_00015218				TCONS_00017816
TCONS_00015211				TCONS_00035243
TCONS_00058349				TCONS_00014327
TCONS_00058342				TCONS_00036573
TCONS_00029846				TCONS_00014320
TCONS_00046366				TCONS_00036578
TCONS_00030820				TCONS_00053922
TCONS_00003230				TCONS_00005852
TCONS_00047693				TCONS_00051748
TCONS_00033099				TCONS_00008097
TCONS_00037459				TCONS_00041955
TCONS_00000179				TCONS_00017801
TCONS_00045042				TCONS_00016951
TCONS_00030812				TCONS_00025429
TCONS_00005864				TCONS_00025428
TCONS_00005862				TCONS_00049444
TCONS_00000171				TCONS_00005821
TCONS_00017837				TCONS_00001463
TCONS_00057031				TCONS_00052600
TCONS_00033088				TCONS_00008093
TCONS_00038773				TCONS_00049441
TCONS_00012166				TCONS_00052608
TCONS_00033080				TCONS_00038732
TCONS_00038772				TCONS_00013455
TCONS_00005869				TCONS_00011274
TCONS_00004546				TCONS_00036552
TCONS_00005875				TCONS_00000146
TCONS_00004542				TCONS_00051765
TCONS_00025467				TCONS_00045097
TCONS_00005871				TCONS_00049454
TCONS_00026792				TCONS_00026756
TCONS_00030807				TCONS_00026757
TCONS_00045057				TCONS_00001472
TCONS_00017848				TCONS_00026753
TCONS_00009088				TCONS_00057087
TCONS_00058011				TCONS_00016932
TCONS_00039736				TCONS_00040640
TCONS_00006811				TCONS_00047289
TCONS_00040728				TCONS_00053956
TCONS_00048696				TCONS_00048138
TCONS_00052701				TCONS_00025897
TCONS_00022064				TCONS_00011237
TCONS_00026426				TCONS_00057093
TCONS_00023393				TCONS_00035202
TCONS_00023391				TCONS_00057092
TCONS_00009085				TCONS_00024547
TCONS_00009098				TCONS_00004958
TCONS_00006824				TCONS_00004956
TCONS_00034031				TCONS_00034348
TCONS_00034030				TCONS_00040661
TCONS_00023384				TCONS_00053969
TCONS_00002465				TCONS_00015607
TCONS_00026411				TCONS_00010373
TCONS_00009097				TCONS_00041514
TCONS_00036689				TCONS_00014733
TCONS_00035357				TCONS_00021029
TCONS_00040742				TCONS_00033490
TCONS_00026400				TCONS_00013877
TCONS_00003760				TCONS_00009396
TCONS_00035349				TCONS_00035661
TCONS_00058044				TCONS_00014742
TCONS_00039703				TCONS_00035660
TCONS_00058049				TCONS_00011230
TCONS_00006802				TCONS_00013891
TCONS_00003769				TCONS_00009399
TCONS_00001114				TCONS_00019193
TCONS_00023362				TCONS_00052659
TCONS_00002444				TCONS_00053500
TCONS_00002443				TCONS_00004940
TCONS_00009072				TCONS_00053983
TCONS_00051408				TCONS_00034327
TCONS_00012699				TCONS_00033479
TCONS_00036668				TCONS_00013404
TCONS_00036665				TCONS_00010356
TCONS_00010035				TCONS_00011687
TCONS_00058058				TCONS_00031297
TCONS_00009055				TCONS_00040200
TCONS_00058066				TCONS_00032146
TCONS_00040779				TCONS_00011200
TCONS_00058063				TCONS_00051337
TCONS_00043809				TCONS_00000550
TCONS_00058067				TCONS_00053996
TCONS_00052757				TCONS_00042872
TCONS_00023345				TCONS_00010347
TCONS_00022014				TCONS_00007180
TCONS_00036641				TCONS_00037828
TCONS_00037972				TCONS_00009374
TCONS_00015700				TCONS_00012542
TCONS_00009021				TCONS_00016901
TCONS_00058075				TCONS_00031286
TCONS_00037975				TCONS_00034795
TCONS_00025993				TCONS_00043722
TCONS_00025992				TCONS_00035645
TCONS_00022002				TCONS_00040213
TCONS_00025995				TCONS_00019176
TCONS_00035308				TCONS_00019175
TCONS_00025978				TCONS_00001410
TCONS_00055802				TCONS_00021000
TCONS_00055801				TCONS_00021481
TCONS_00037958				TCONS_00025842
TCONS_00015708				TCONS_00041550
TCONS_00037959				TCONS_00011208
TCONS_00050119				TCONS_00045917
TCONS_00055809				TCONS_00042401
TCONS_00015703				TCONS_00054873
TCONS_00049133				TCONS_00023646
TCONS_00011320				TCONS_00053537
TCONS_00013983				TCONS_00055713
TCONS_00011321				TCONS_00036957
TCONS_00019281				TCONS_00035629
TCONS_00050122				TCONS_00049044
TCONS_00051456				TCONS_00009352
TCONS_00024642				TCONS_00042417
TCONS_00049144				TCONS_00009354
TCONS_00043847				TCONS_00007176
TCONS_00032254				TCONS_00043746
TCONS_00013992				TCONS_00040234
TCONS_00036610				TCONS_00020127
TCONS_00013993				TCONS_00025812
TCONS_00036611				TCONS_00002715
TCONS_00051471				TCONS_00002713
TCONS_00051472				TCONS_00023640
TCONS_00019294				TCONS_00020130
TCONS_00025960				TCONS_00022312
TCONS_00000683				TCONS_00020132
TCONS_00049156				TCONS_00024973
TCONS_00032246				TCONS_00041573
TCONS_00043852				TCONS_00049057
TCONS_00024613				TCONS_00006295
TCONS_00050151				TCONS_00028083
TCONS_00050146				TCONS_00036943
TCONS_00013958				TCONS_00040247
TCONS_00037926				TCONS_00021445
TCONS_00054509				TCONS_00054410
TCONS_00007282				TCONS_00001838
TCONS_00013973				TCONS_00023629
TCONS_00033562				TCONS_00001835
TCONS_00013975				TCONS_00001840
TCONS_00033563				TCONS_00055734
TCONS_00011312				TCONS_00020121
TCONS_00024607				TCONS_00052226
TCONS_00001994				TCONS_00036936
TCONS_00001996				TCONS_00041109
TCONS_00054517				TCONS_00043768
TCONS_00054511				TCONS_00007156
TCONS_00055843				TCONS_00007159
TCONS_00012639				TCONS_00018288
TCONS_00007290				TCONS_00020105
TCONS_00013967				TCONS_00055751
TCONS_00034882				TCONS_00019131
TCONS_00012610				TCONS_00052240
TCONS_00020238				TCONS_00001852
TCONS_00020239				TCONS_00021444
TCONS_00032216				TCONS_00030388
TCONS_00049187				TCONS_00031236
TCONS_00012621				TCONS_00028079
TCONS_00034870				TCONS_00001819
TCONS_00032213				TCONS_00001817
TCONS_00041224				TCONS_00024932
TCONS_00022889				TCONS_00001816
TCONS_00055871				TCONS_00053582
TCONS_00000634				TCONS_00057939
TCONS_00046916				TCONS_00056607
TCONS_00034868				TCONS_00054428
TCONS_00028195				TCONS_00000972
TCONS_00049198				TCONS_00011619
TCONS_00010894				TCONS_00051399
TCONS_00043898				TCONS_00036914
TCONS_00034861				TCONS_00006270
TCONS_00007247				TCONS_00028064
TCONS_00001941				TCONS_00044638
TCONS_00055878				TCONS_00001826
TCONS_00053215				TCONS_00054437
TCONS_00028188				TCONS_00054436
TCONS_00041241				TCONS_00010776
TCONS_00033527				TCONS_00032547
TCONS_00007251				TCONS_00013807
TCONS_00019238				TCONS_00028051
TCONS_00022865				TCONS_00034726
TCONS_00046939				TCONS_00034728
TCONS_00042581				TCONS_00009880
TCONS_00055785				TCONS_00029491
TCONS_00006015				TCONS_00040168
TCONS_00007347				TCONS_00006376
TCONS_00020317				TCONS_00042345
TCONS_00008680				TCONS_00056511
TCONS_00007355				TCONS_00008557
TCONS_00019336				TCONS_00030486
TCONS_00019335				TCONS_00009406
TCONS_00021632				TCONS_00009889
TCONS_00006029				TCONS_00056992
TCONS_00022969				TCONS_00009409
TCONS_00045508				TCONS_00056508
TCONS_00054462				TCONS_00057835
TCONS_00028278				TCONS_00054326
TCONS_00041154				TCONS_00004199
TCONS_00033615				TCONS_00031328
TCONS_00019303				TCONS_00029492
TCONS_00046845				TCONS_00009891
TCONS_00030583				TCONS_00042358
TCONS_00045516				TCONS_00019699
TCONS_00045517				TCONS_00058701
TCONS_00030580				TCONS_00053497
TCONS_00022957				TCONS_00052161
TCONS_00033608				TCONS_00053491
TCONS_00054467				TCONS_00030470
TCONS_00046852				TCONS_00016182
TCONS_00055798				TCONS_00040180
TCONS_00004293				TCONS_00056516
TCONS_00006002				TCONS_00029007
TCONS_00006006				TCONS_00032644
TCONS_00006007				TCONS_00028154
TCONS_00045529				TCONS_00032645
TCONS_00034929				TCONS_00034823
TCONS_00057504				TCONS_00031319
TCONS_00016258				TCONS_00034827
TCONS_00008631				TCONS_00043218
TCONS_00021601				TCONS_00032640
TCONS_00022930				TCONS_00056533
TCONS_00030561				TCONS_00056534
TCONS_00017582				TCONS_00037096
TCONS_00030559				TCONS_00005025
TCONS_00053158				TCONS_00004176
TCONS_00045544				TCONS_00028140
TCONS_00031883				TCONS_00032637
TCONS_00016261				TCONS_00029472
TCONS_00049906				TCONS_00006362
TCONS_00037185				TCONS_00017017
TCONS_00053174				TCONS_00017015
TCONS_00041191				TCONS_00006367
TCONS_00045552				TCONS_00046734
TCONS_00049910				TCONS_00046735
TCONS_00029566				TCONS_00046736
TCONS_00053169				TCONS_00058721
TCONS_00044224				TCONS_00008547
TCONS_00029565				TCONS_00048917
TCONS_00017561				TCONS_00045409
TCONS_00018892				TCONS_00001900
TCONS_00004259				TCONS_00011707
TCONS_00025199				TCONS_00045410
TCONS_00049921				TCONS_00045411
TCONS_00010921				TCONS_00010855
TCONS_00028223				TCONS_00044564
TCONS_00025191				TCONS_00044561
TCONS_00025195				TCONS_00010858
TCONS_00016241				TCONS_00008992
TCONS_00049926				TCONS_00046745
TCONS_00056221				TCONS_00054372
TCONS_00008626				TCONS_00021967
TCONS_00045574				TCONS_00042390
TCONS_00056218				TCONS_00058729
TCONS_00048602				TCONS_00028124
TCONS_00029543				TCONS_00043241
TCONS_00044245				TCONS_00018328
TCONS_00017549				TCONS_00006342
TCONS_00016214				TCONS_00054383
TCONS_00016211				TCONS_00009858
TCONS_00013185				TCONS_00053051
TCONS_00030510				TCONS_00015294
TCONS_00016209				TCONS_00028598
TCONS_00044252				TCONS_00057406
TCONS_00013199				TCONS_00005013
TCONS_00048616				TCONS_00032603
TCONS_00056248				TCONS_00017448
TCONS_00056245				TCONS_00021949
TCONS_00008604				TCONS_00045436
TCONS_00056241				TCONS_00038382
TCONS_00010917				TCONS_00015265
TCONS_00030501				TCONS_00045438
TCONS_00029523				TCONS_00017440
TCONS_00026499				TCONS_00031749
TCONS_00044269				TCONS_00029439
TCONS_00044265				TCONS_00048951
TCONS_00030509				TCONS_00046773
TCONS_00026491				TCONS_00028587
TCONS_00031836				TCONS_00046775
TCONS_00038468				TCONS_00053059
TCONS_00039799				TCONS_00003287
TCONS_00057581				TCONS_00046777
TCONS_00037138				TCONS_00025076
TCONS_00017522				TCONS_00041083
TCONS_00013161				TCONS_00028581
TCONS_00018850				TCONS_00021939
TCONS_00004208				TCONS_00037048
TCONS_00004215				TCONS_00047628
TCONS_00029517				TCONS_00048958
TCONS_00044277				TCONS_00020603
TCONS_00044276				TCONS_00020602
TCONS_00025152				TCONS_00008508
TCONS_00039788				TCONS_00043270
TCONS_00039787				TCONS_00027247
TCONS_00017534				TCONS_00004142
TCONS_00018865				TCONS_00031734
TCONS_00017532				TCONS_00041096
TCONS_00039780				TCONS_00007620
TCONS_00013175				TCONS_00057447
TCONS_00006889				TCONS_00014396
TCONS_00039783				TCONS_00049816
TCONS_00044283				TCONS_00036184
TCONS_00026479				TCONS_00048971
TCONS_00005559				TCONS_00046312
TCONS_00044282				TCONS_00050807
TCONS_00031818				TCONS_00043284
TCONS_00004225				TCONS_00031725
TCONS_00029500				TCONS_00021919
TCONS_00025149				TCONS_00006300
TCONS_00026473				TCONS_00045469
TCONS_00031813				TCONS_00049826
TCONS_00013145				TCONS_00006304
TCONS_00006856				TCONS_00021913
TCONS_00039771				TCONS_00036173
TCONS_00034085				TCONS_00008969
TCONS_00049983				TCONS_00006308
TCONS_00047320				TCONS_00053097
TCONS_00026468				TCONS_00030864
TCONS_00047321				TCONS_00001095
TCONS_00049985				TCONS_00027220
TCONS_00002499				TCONS_00050814
TCONS_00001165				TCONS_00003272
TCONS_00026464				TCONS_00026374
TCONS_00049986				TCONS_00036166
TCONS_00049989				TCONS_00018735
TCONS_00050962				TCONS_00056135
TCONS_00025137				TCONS_00030851
TCONS_00048657				TCONS_00001068
TCONS_00049981				TCONS_00001067
TCONS_00056284				TCONS_00003242
TCONS_00018845				TCONS_00026363
TCONS_00039768				TCONS_00026364
TCONS_00013151				TCONS_00015234
TCONS_00006866				TCONS_00017895
TCONS_00006867				TCONS_00016565
TCONS_00047333				TCONS_00017894
TCONS_00026453				TCONS_00006765
TCONS_00027785				TCONS_00015231
TCONS_00027780				TCONS_00014381
TCONS_00025121				TCONS_00036152
TCONS_00018839				TCONS_00048520
TCONS_00018814				TCONS_00003258
TCONS_00040701				TCONS_00025024
TCONS_00039759				TCONS_00004105
TCONS_00015783				TCONS_00004103
TCONS_00015780				TCONS_00028535
TCONS_00014450				TCONS_00049857
TCONS_00006836				TCONS_00001079
TCONS_00047343				TCONS_00026352
TCONS_00002475				TCONS_00015684
TCONS_00027775				TCONS_00045019
TCONS_00018808				TCONS_00049863
TCONS_00040711				TCONS_00001049
TCONS_00046019				TCONS_00049865
TCONS_00026429				TCONS_00030839
TCONS_00040714				TCONS_00000191
TCONS_00005507				TCONS_00035287
TCONS_00035383				TCONS_00016545
TCONS_00047354				TCONS_00035281
TCONS_00001150				TCONS_00006744
TCONS_00002482				TCONS_00039641
TCONS_00035495				TCONS_00046363
TCONS_00013227				TCONS_00025487
TCONS_00013220				TCONS_00024154
TCONS_00025209				TCONS_00005414
TCONS_00010191				TCONS_00050855
TCONS_00027876				TCONS_00003231
TCONS_00047485				TCONS_00002384
TCONS_00027877				TCONS_00002380
TCONS_00046155				TCONS_00036123
TCONS_00018925				TCONS_00016990
TCONS_00018924				TCONS_00039630
TCONS_00014568				TCONS_00029827
TCONS_00035488				TCONS_00058355
TCONS_00038514				TCONS_00046375
TCONS_00035483				TCONS_00001028
TCONS_00005615				TCONS_00003204
TCONS_00047496				TCONS_00030810
TCONS_00051502				TCONS_00002357
TCONS_00026535				TCONS_00029831
TCONS_00026536				TCONS_00003685
TCONS_00046168				TCONS_00000177
TCONS_00002585				TCONS_00000176
TCONS_00027862				TCONS_00027651
TCONS_00051507				TCONS_00028981
TCONS_00014534				TCONS_00030815
TCONS_00040865				TCONS_00036591
TCONS_00015867				TCONS_00047232
TCONS_00052845				TCONS_00027646
TCONS_00049208				TCONS_00047236
TCONS_00010185				TCONS_00003211
TCONS_00027837				TCONS_00000182
TCONS_00027838				TCONS_00045058
TCONS_00006917				TCONS_00051725
TCONS_00026511				TCONS_00047230
TCONS_00043912				TCONS_00057284
TCONS_00034122				TCONS_00025209
TCONS_00035453				TCONS_00057168
TCONS_00040883				TCONS_00005837
TCONS_00034127				TCONS_00040607
TCONS_00015841				TCONS_00033074
TCONS_00022138				TCONS_00004878
TCONS_00050200				TCONS_00049543
TCONS_00022147				TCONS_00001487
TCONS_00052863				TCONS_00002698
TCONS_00050209				TCONS_00052824
TCONS_00023470				TCONS_00050887
TCONS_00051538				TCONS_00030914
TCONS_00009160				TCONS_00018924
TCONS_00035440				TCONS_00036215
TCONS_00031089				TCONS_00023019
TCONS_00035444				TCONS_00056087
TCONS_00024789				TCONS_00041947
TCONS_00006902				TCONS_00053801
TCONS_00050213				TCONS_00005615
TCONS_00050211				TCONS_00046287
TCONS_00055901				TCONS_00051502
TCONS_00050219				TCONS_00017708
TCONS_00036768				TCONS_00040502
TCONS_00009172				TCONS_00058396
TCONS_00014518				TCONS_00013325
TCONS_00010131				TCONS_00035112
TCONS_00042600				TCONS_00033051
TCONS_00035433				TCONS_00028940
TCONS_00011465				TCONS_00050545
TCONS_00018098				TCONS_00058044
TCONS_00022121				TCONS_00015999
TCONS_00023453				TCONS_00010185
TCONS_00051552				TCONS_00015993
TCONS_00049242				TCONS_00013332
TCONS_00042616				TCONS_00037886
TCONS_00035421				TCONS_00051891
TCONS_00036750				TCONS_00027837
TCONS_00009157				TCONS_00041605
TCONS_00011475				TCONS_00036307
TCONS_00002519				TCONS_00012359
TCONS_00011470				TCONS_00047274
TCONS_00002514				TCONS_00043912
TCONS_00051568				TCONS_00042821
TCONS_00055923				TCONS_00036665
TCONS_00055921				TCONS_00011365
TCONS_00051566				TCONS_00028918
TCONS_00022113				TCONS_00026615
TCONS_00010138				TCONS_00041739
TCONS_00031054				TCONS_00052624
TCONS_00010113				TCONS_00003500
TCONS_00009128				TCONS_00025535
TCONS_00024756				TCONS_00000474
TCONS_00003812				TCONS_00058066
TCONS_00032381				TCONS_00041747
TCONS_00055934				TCONS_00013556
TCONS_00023434				TCONS_00040779
TCONS_00006094				TCONS_00042952
TCONS_00031040				TCONS_00031089
TCONS_00055951				TCONS_00038832
TCONS_00002501				TCONS_00042839
TCONS_00051589				TCONS_00026854
TCONS_00054614				TCONS_00021286
TCONS_00018081				TCONS_00022255
TCONS_00002500				TCONS_00033018
TCONS_00051587				TCONS_00033374
TCONS_00055941				TCONS_00042600
TCONS_00036729				TCONS_00018098
TCONS_00043978				TCONS_00048278
TCONS_00006078				TCONS_00025993
TCONS_00011420				TCONS_00052406
TCONS_00023405				TCONS_00038817
TCONS_00050274				TCONS_00035308
TCONS_00000775				TCONS_00040430
TCONS_00051596				TCONS_00040672
TCONS_00055952				TCONS_00034218
TCONS_00049286				TCONS_00013892
TCONS_00012765				TCONS_00020169
TCONS_00042653				TCONS_00050362
TCONS_00042654				TCONS_00050360
TCONS_00009119				TCONS_00055925
TCONS_00018066				TCONS_00050355
TCONS_00018064				TCONS_00055802
TCONS_00024731				TCONS_00055923
TCONS_00040005				TCONS_00049258
TCONS_00032345				TCONS_00051203
TCONS_00021687				TCONS_00037958
TCONS_00053319				TCONS_00037959
TCONS_00034992				TCONS_00051208
TCONS_00007399				TCONS_00013983
TCONS_00040015				TCONS_00036503
TCONS_00054658				TCONS_00033115
TCONS_00021682				TCONS_00019049
TCONS_00000763				TCONS_00019048
TCONS_00054655				TCONS_00026819
TCONS_00054657				TCONS_00053761
TCONS_00011404				TCONS_00019045
TCONS_00018017				TCONS_00000547
TCONS_00007368				TCONS_00023310
TCONS_00007369				TCONS_00034799
TCONS_00053341				TCONS_00056907
TCONS_00000728				TCONS_00010362
TCONS_00022997				TCONS_00031284
TCONS_00053339				TCONS_00013993
TCONS_00052004				TCONS_00055951
TCONS_00034978				TCONS_00026929
TCONS_00032317				TCONS_00052441
TCONS_00006041				TCONS_00022567
TCONS_00018029				TCONS_00000435
TCONS_00006046				TCONS_00050378
TCONS_00052021				TCONS_00051226
TCONS_00054683				TCONS_00051347
TCONS_00020325				TCONS_00052435
TCONS_00045728				TCONS_00044940
TCONS_00022990				TCONS_00012536
TCONS_00021663				TCONS_00036729
TCONS_00032302				TCONS_00032246
TCONS_00032304				TCONS_00001854
TCONS_00018119				TCONS_00023770
TCONS_00032421				TCONS_00010327
TCONS_00006135				TCONS_00032479
TCONS_00007466				TCONS_00036839
TCONS_00057600				TCONS_00013851
TCONS_00015089				TCONS_00009472
TCONS_00045615				TCONS_00035622
TCONS_00046948				TCONS_00021215
TCONS_00053240				TCONS_00021459
TCONS_00021773				TCONS_00018066
TCONS_00020442				TCONS_00002954
TCONS_00042596				TCONS_00000423
TCONS_00033746				TCONS_00055605
TCONS_00006140				TCONS_00024731
TCONS_00006141				TCONS_00052214
TCONS_00007475				TCONS_00035856
TCONS_00021755				TCONS_00007170
TCONS_00007478				TCONS_00056939
TCONS_00039041				TCONS_00045939
TCONS_00021757				TCONS_00032345
TCONS_00053247				TCONS_00012970
TCONS_00020431				TCONS_00051383
TCONS_00054579				TCONS_00021687
TCONS_00027065				TCONS_00022656
TCONS_00044302				TCONS_00045934
TCONS_00027061				TCONS_00030284
TCONS_00012811				TCONS_00053319
TCONS_00044309				TCONS_00051255
TCONS_00041278				TCONS_00052104
TCONS_00007443				TCONS_00029054
TCONS_00021744				TCONS_00043767
TCONS_00045637				TCONS_00032574
TCONS_00021743				TCONS_00033422
TCONS_00020418				TCONS_00055631
TCONS_00053262				TCONS_00024825
TCONS_00053259				TCONS_00002942
TCONS_00039027				TCONS_00057805
TCONS_00000818				TCONS_00054655
TCONS_00006121				TCONS_00006154
TCONS_00044317				TCONS_00043898
TCONS_00000819				TCONS_00010531
TCONS_00044314				TCONS_00031112
TCONS_00006125				TCONS_00032686
TCONS_00039020				TCONS_00000968
TCONS_00030694				TCONS_00056853
TCONS_00045649				TCONS_00050070
TCONS_00045650				TCONS_00019580
TCONS_00045652				TCONS_00001820
TCONS_00057625				TCONS_00020583
TCONS_00033711				TCONS_00021310
TCONS_00044325				TCONS_00041486
TCONS_00046987				TCONS_00035706
TCONS_00045658				TCONS_00029260
TCONS_00046990				TCONS_00043426
TCONS_00046991				TCONS_00018029
TCONS_00046997				TCONS_00009434
TCONS_00027033				TCONS_00001704
TCONS_00029692				TCONS_00022990
TCONS_00053290				TCONS_00023962
TCONS_00007431				TCONS_00042581
TCONS_00045669				TCONS_00007370
TCONS_00039001				TCONS_00043558
TCONS_00045673				TCONS_00010751
TCONS_00029687				TCONS_00007102
TCONS_00048701				TCONS_00007466
TCONS_00017680				TCONS_00007104
TCONS_00048708				TCONS_00056749
TCONS_00048707				TCONS_00031202
TCONS_00003047				TCONS_00010743
TCONS_00037289				TCONS_00028047
TCONS_00017697				TCONS_00042110
TCONS_00055010				TCONS_00006141
TCONS_00030648				TCONS_00042238
TCONS_00004381				TCONS_00043326
TCONS_00016337				TCONS_00007475
TCONS_00057689				TCONS_00019336
TCONS_00037272				TCONS_00019335
TCONS_00037274				TCONS_00022602
TCONS_00003025				TCONS_00006389
TCONS_00005686				TCONS_00019455
TCONS_00029656				TCONS_00053135
TCONS_00043042				TCONS_00001926
TCONS_00057699				TCONS_00019330
TCONS_00048739				TCONS_00054462
TCONS_00057695				TCONS_00047807
TCONS_00028311				TCONS_00052042
TCONS_00017648				TCONS_00020551
TCONS_00055041				TCONS_00055305
TCONS_00037255				TCONS_00020795
TCONS_00018976				TCONS_00046843
TCONS_00047419				TCONS_00027065
TCONS_00055044				TCONS_00043213
TCONS_00006998				TCONS_00043452
TCONS_00047420				TCONS_00019304
TCONS_00025277				TCONS_00045635
TCONS_00048755				TCONS_00055443
TCONS_00047424				TCONS_00055562
TCONS_00030610				TCONS_00011939
TCONS_00005663				TCONS_00046731
TCONS_00018988				TCONS_00045886
TCONS_00018987				TCONS_00031427
TCONS_00037249				TCONS_00006482
TCONS_00030602				TCONS_00000818
TCONS_00031934				TCONS_00007576
TCONS_00055062				TCONS_00031784
TCONS_00018955				TCONS_00030451
TCONS_00006970				TCONS_00045649
TCONS_00014597				TCONS_00021857
TCONS_00046108				TCONS_00039264
TCONS_00056399				TCONS_00031776
TCONS_00056397				TCONS_00019765
TCONS_00025256				TCONS_00015169
TCONS_00031927				TCONS_00054134
TCONS_00047443				TCONS_00039371
TCONS_00029611				TCONS_00014197
TCONS_00055073				TCONS_00054135
TCONS_00037225				TCONS_00048928
TCONS_00058103				TCONS_00017582
TCONS_00040813				TCONS_00007549
TCONS_00043095				TCONS_00016490
TCONS_00031916				TCONS_00010706
TCONS_00029606				TCONS_00020640
TCONS_00005655				TCONS_00017117
TCONS_00001293				TCONS_00007431
TCONS_00037214				TCONS_00019534
TCONS_00040823				TCONS_00055599
TCONS_00055081				TCONS_00019652
TCONS_00014575				TCONS_00055475
TCONS_00058116				TCONS_00049906
TCONS_00034183				TCONS_00049910
TCONS_00006956				TCONS_00053169
TCONS_00025235				TCONS_00029200
TCONS_00047467				TCONS_00043499
TCONS_00031900				TCONS_00044224
TCONS_00048790				TCONS_00032964
TCONS_00048793				TCONS_00057780
TCONS_00040832				TCONS_00017208
TCONS_00014584				TCONS_00056452
TCONS_00058126				TCONS_00049921
TCONS_00046143				TCONS_00003047
TCONS_00006959				TCONS_00005225
TCONS_00026559				TCONS_00056448
TCONS_00056073				TCONS_00004495
TCONS_00035139				TCONS_00031623
TCONS_00027508				TCONS_00057790
TCONS_00050760				TCONS_00017579
TCONS_00027512				TCONS_00016003
TCONS_00050769				TCONS_00056589
TCONS_00032097				TCONS_00042060
TCONS_00037784				TCONS_00041093
TCONS_00014201				TCONS_00032829
TCONS_00037788				TCONS_00047752
TCONS_00023139				TCONS_00057429
TCONS_00002219				TCONS_00043031
TCONS_00056087				TCONS_00039214
TCONS_00053801				TCONS_00057689
TCONS_00027503				TCONS_00037271
TCONS_00028831				TCONS_00058414
TCONS_00015502				TCONS_00036183
TCONS_00011142				TCONS_00058413
TCONS_00035112				TCONS_00013185
TCONS_00041838				TCONS_00009802
TCONS_00003522				TCONS_00015243
TCONS_00004851				TCONS_00058412
TCONS_00011154				TCONS_00057200
TCONS_00012489				TCONS_00017780
TCONS_00041841				TCONS_00045342
TCONS_00012484				TCONS_00030510
TCONS_00012481				TCONS_00029777
TCONS_00040516				TCONS_00015135
TCONS_00025783				TCONS_00015013
TCONS_00053825				TCONS_00018522
TCONS_00025782				TCONS_00056245
TCONS_00053820				TCONS_00017430
TCONS_00025781				TCONS_00009935
TCONS_00015507				TCONS_00013193
TCONS_00033394				TCONS_00042083
TCONS_00041853				TCONS_00029523
TCONS_00036424				TCONS_00026013
TCONS_00004829				TCONS_00030501
TCONS_00004827				TCONS_00045476
TCONS_00004824				TCONS_00027223
TCONS_00048499				TCONS_00030984
TCONS_00053835				TCONS_00045477
TCONS_00025777				TCONS_00056238
TCONS_00000474				TCONS_00030983
TCONS_00020081				TCONS_00005575
TCONS_00016820				TCONS_00026252
TCONS_00019098				TCONS_00004482
TCONS_00004836				TCONS_00037378
TCONS_00020073				TCONS_00017648
TCONS_00025762				TCONS_00037255
TCONS_00052515				TCONS_00018976
TCONS_00000488				TCONS_00047419
TCONS_00025766				TCONS_00006517
TCONS_00020079				TCONS_00026007
TCONS_00052518				TCONS_00024066
TCONS_00012432				TCONS_00029517
TCONS_00012433				TCONS_00046697
TCONS_00041876				TCONS_00048875
TCONS_00033374				TCONS_00005663
TCONS_00025748				TCONS_00004573
TCONS_00004812				TCONS_00004451
TCONS_00020062				TCONS_00045122
TCONS_00020064				TCONS_00035188
TCONS_00053854				TCONS_00015238
TCONS_00047183				TCONS_00037489
TCONS_00020061				TCONS_00038213
TCONS_00020060				TCONS_00018865
TCONS_00034696				TCONS_00019831
TCONS_00047190				TCONS_00017892
TCONS_00019079				TCONS_00056389
TCONS_00025740				TCONS_00057354
TCONS_00051206				TCONS_00044283
TCONS_00051203				TCONS_00050953
TCONS_00007091				TCONS_00050956
TCONS_00051208				TCONS_00031813
TCONS_00012436				TCONS_00031934
TCONS_00007093				TCONS_00036387
TCONS_00034686				TCONS_00038327
TCONS_00041897				TCONS_00057007
TCONS_00019049				TCONS_00006854
TCONS_00021371				TCONS_00006733
TCONS_00053874				TCONS_00002008
TCONS_00056901				TCONS_00039771
TCONS_00053875				TCONS_00047320
TCONS_00001760				TCONS_00003349
TCONS_00040573				TCONS_00047443
TCONS_00056907				TCONS_00003465
TCONS_00007074				TCONS_00049989
TCONS_00012422				TCONS_00025137
TCONS_00034677				TCONS_00036258
TCONS_00000435				TCONS_00051941
TCONS_00000437				TCONS_00051942
TCONS_00051226				TCONS_00007828
TCONS_00053888				TCONS_00046366
TCONS_00032005				TCONS_00002143
TCONS_00040582				TCONS_00048547
TCONS_00044940				TCONS_00001293
TCONS_00040580				TCONS_00000084
TCONS_00056917				TCONS_00025121
TCONS_00040586				TCONS_00037214
TCONS_00025707				TCONS_00040701
TCONS_00019020				TCONS_00006954
TCONS_00052568				TCONS_00000179
TCONS_00056922				TCONS_00003689
TCONS_00052565				TCONS_00026205
TCONS_00056928				TCONS_00001387
TCONS_00007040				TCONS_00027412
TCONS_00043625				TCONS_00005860
TCONS_00019037				TCONS_00002590
TCONS_00019033				TCONS_00051957
TCONS_00001747				TCONS_00017837
TCONS_00000416				TCONS_00039623
TCONS_00055605				TCONS_00015314
TCONS_00033319				TCONS_00040713
TCONS_00056939				TCONS_00038779
TCONS_00044966				TCONS_00028977
TCONS_00009685				TCONS_00026314
TCONS_00008357				TCONS_00026559
TCONS_00034643				TCONS_00005875
TCONS_00056950				TCONS_00002124
TCONS_00051260				TCONS_00050754
TCONS_00056949				TCONS_00001150
TCONS_00051255				TCONS_00002482
TCONS_00055613				TCONS_00005871
TCONS_00051257				TCONS_00024252
TCONS_00030278				TCONS_00045057
TCONS_00034635				TCONS_00045296
TCONS_00007031
TCONS_00009695
TCONS_00034633
TCONS_00009698
TCONS_00001725
TCONS_00056959
TCONS_00022650
TCONS_00056957
TCONS_00030269
TCONS_00055622
TCONS_00034627
TCONS_00029286
TCONS_00008332
TCONS_00010651
TCONS_00021308
TCONS_00054308
TCONS_00030257
TCONS_00030256
TCONS_00021310
TCONS_00041002
TCONS_00029260
TCONS_00007011
TCONS_00034610
TCONS_00001705
TCONS_00056984
TCONS_00008347
TCONS_00023953
TCONS_00051291
TCONS_00017294
TCONS_00056977
TCONS_00023962
TCONS_00055647
TCONS_00046700
TCONS_00056976
TCONS_00011985
TCONS_00029263
TCONS_00031692
TCONS_00043558
TCONS_00010751
TCONS_00007102
TCONS_00007104
TCONS_00009766
TCONS_00007105
TCONS_00054206
[truncated: 821 more rows]
