# Supplementary material for: Transcriptomic Identification of Long Noncoding RNAs Modulating MPK3/MPK6-Centered Immune Networks in Arabidopsis
Source: Int J Mol Sci. 2025 Aug 28;26(17):8331. doi: 10.3390/ijms26178331 (PMC12427685; doi:10.3390/ijms26178331)
Supplement: Supplementary file 1 [file ijms-26-08331-s001.zip › Table S9. lncRNAs and PCGs in different module..xlsx]

## Sheet: Sheet1
GID	Module
TCONS_00045644	pink
TCONS_00045649	turquoise
TCONS_00045647	lightgreen
TCONS_00045654	red
TCONS_00045650	turquoise
TCONS_00045630	cyan
TCONS_00045634	midnightblue
TCONS_00045635	blue
TCONS_00045642	grey60
TCONS_00022825	grey60
TCONS_00022823	midnightblue
TCONS_00045591	lightcyan
TCONS_00045582	turquoise
TCONS_00000391	lightyellow
TCONS_00022836	green
TCONS_00022832	yellow
TCONS_00045574	blue
TCONS_00000405	tan
TCONS_00045552	brown
TCONS_00000402	turquoise
TCONS_00000413	lightcyan
TCONS_00045560	brown
TCONS_00022859	turquoise
TCONS_00022866	turquoise
TCONS_00022868	darkred
TCONS_00022858	turquoise
TCONS_00022889	turquoise
TCONS_00045615	turquoise
TCONS_00022870	yellow
TCONS_00022872	turquoise
TCONS_00045603	brown
TCONS_00028061	black
TCONS_00028058	blue
TCONS_00028046	midnightblue
TCONS_00028051	blue
TCONS_00050442	salmon
TCONS_00050443	blue
TCONS_00045512	green
TCONS_00000316	cyan
TCONS_00000317	blue
TCONS_00045516	black
TCONS_00045519	green
TCONS_00000321	turquoise
TCONS_00050431	turquoise
TCONS_00050429	lightgreen
TCONS_00045509	turquoise
TCONS_00000309	blue
TCONS_00000310	purple
TCONS_00022771	turquoise
TCONS_00022777	blue
TCONS_00000333	blue
TCONS_00045489	midnightblue
TCONS_00045487	purple
TCONS_00045490	blue
TCONS_00045495	blue
TCONS_00000334	cyan
TCONS_00000323	turquoise
TCONS_00022784	black
TCONS_00022780	turquoise
TCONS_00045544	brown
TCONS_00045543	brown
TCONS_00050466	turquoise
TCONS_00000336	yellow
TCONS_00000337	blue
TCONS_00000345	turquoise
TCONS_00000344	turquoise
TCONS_00022800	turquoise
TCONS_00022801	turquoise
TCONS_00045531	lightgreen
TCONS_00045530	pink
TCONS_00050454	green
TCONS_00045534	magenta
TCONS_00045532	greenyellow
TCONS_00050456	magenta
TCONS_00000358	blue
TCONS_00045525	brown
TCONS_00045528	magenta
TCONS_00027965	tan
TCONS_00027971	red
TCONS_00027969	black
TCONS_00027967	lightyellow
TCONS_00027968	green
TCONS_00050355	blue
TCONS_00005209	darkgreen
TCONS_00050369	magenta
TCONS_00005224	yellow
TCONS_00050362	purple
TCONS_00050360	darkgreen
TCONS_00050378	blue
TCONS_00050380	turquoise
TCONS_00050383	turquoise
TCONS_00050382	midnightblue
TCONS_00050384	turquoise
TCONS_00027987	green
TCONS_00027984	brown
TCONS_00027981	turquoise
TCONS_00027978	turquoise
TCONS_00028002	brown
TCONS_00027994	darkgreen
TCONS_00050340	turquoise
TCONS_00050342	cyan
TCONS_00000244	tan
TCONS_00000231	turquoise
TCONS_00022689	turquoise
TCONS_00028011	turquoise
TCONS_00022691	turquoise
TCONS_00022686	pink
TCONS_00000261	greenyellow
TCONS_00000269	turquoise
TCONS_00050409	magenta
TCONS_00050410	yellow
TCONS_00050402	salmon
TCONS_00022709	red
TCONS_00022705	lightyellow
TCONS_00022708	green
TCONS_00022721	midnightblue
TCONS_00028037	blue
TCONS_00050385	midnightblue
TCONS_00028018	turquoise
TCONS_00000294	turquoise
TCONS_00050392	grey60
TCONS_00000293	turquoise
TCONS_00050391	black
TCONS_00000305	greenyellow
TCONS_00000306	lightgreen
TCONS_00000303	greenyellow
TCONS_00022696	lightcyan
TCONS_00027858	yellow
TCONS_00027864	turquoise
TCONS_00027863	lightcyan
TCONS_00027862	salmon
TCONS_00005141	black
TCONS_00005143	turquoise
TCONS_00005152	turquoise
TCONS_00005157	turquoise
TCONS_00027877	turquoise
TCONS_00027876	pink
TCONS_00027880	turquoise
TCONS_00005168	red
TCONS_00027874	yellow
TCONS_00027911	purple
TCONS_00005172	black
TCONS_00050306	tan
TCONS_00050309	yellow
TCONS_00050326	turquoise
TCONS_00005177	darkred
TCONS_00005176	red
TCONS_00005178	tan
TCONS_00050315	salmon
TCONS_00005181	red
TCONS_00005183	greenyellow
TCONS_00027939	turquoise
TCONS_00027948	pink
TCONS_00050277	purple
TCONS_00005205	red
TCONS_00005207	yellow
TCONS_00005114	turquoise
TCONS_00005129	black
TCONS_00023069	turquoise
TCONS_00023072	magenta
TCONS_00045795	turquoise
TCONS_00045801	grey60
TCONS_00045799	greenyellow
TCONS_00045802	brown
TCONS_00023105	greenyellow
TCONS_00023104	magenta
TCONS_00023118	turquoise
TCONS_00045791	turquoise
TCONS_00045790	midnightblue
TCONS_00045780	tan
TCONS_00045781	turquoise
TCONS_00045840	pink
TCONS_00045844	magenta
TCONS_00045845	magenta
TCONS_00045812	greenyellow
TCONS_00045827	blue
TCONS_00045824	black
TCONS_00045823	magenta
TCONS_00022997	turquoise
TCONS_00022990	turquoise
TCONS_00045720	purple
TCONS_00050643	magenta
TCONS_00045723	purple
TCONS_00045728	pink
TCONS_00050626	midnightblue
TCONS_00045716	magenta
TCONS_00050633	green
TCONS_00023025	blue
TCONS_00023015	blue
TCONS_00023018	lightcyan
TCONS_00050621	turquoise
TCONS_00050618	turquoise
TCONS_00045705	purple
TCONS_00050619	blue
TCONS_00050624	lightgreen
TCONS_00045697	magenta
TCONS_00050613	turquoise
TCONS_00023046	grey60
TCONS_00023038	black
TCONS_00023032	greenyellow
TCONS_00045768	yellow
TCONS_00045757	greenyellow
TCONS_00000589	turquoise
TCONS_00045752	yellow
TCONS_00023056	pink
TCONS_00023054	lightcyan
TCONS_00045744	turquoise
TCONS_00045743	green
TCONS_00045742	yellow
TCONS_00000610	cyan
TCONS_00045729	lightgreen
TCONS_00045730	yellow
TCONS_00045740	lightgreen
TCONS_00028210	blue
TCONS_00022913	turquoise
TCONS_00005359	greenyellow
TCONS_00005361	greenyellow
TCONS_00050563	greenyellow
TCONS_00000448	yellow
TCONS_00022930	turquoise
TCONS_00022939	greenyellow
TCONS_00022941	greenyellow
TCONS_00050538	turquoise
TCONS_00050539	red
TCONS_00028216	red
TCONS_00050544	lightyellow
TCONS_00050545	darkgreen
TCONS_00000459	magenta
TCONS_00050549	yellow
TCONS_00050550	blue
TCONS_00000474	midnightblue
TCONS_00000472	magenta
TCONS_00050547	royalblue
TCONS_00050548	turquoise
TCONS_00005375	greenyellow
TCONS_00022954	blue
TCONS_00022955	grey60
TCONS_00022957	turquoise
TCONS_00045673	turquoise
TCONS_00028234	magenta
TCONS_00028235	salmon
TCONS_00022945	lightgreen
TCONS_00000488	purple
TCONS_00045690	turquoise
TCONS_00045695	purple
TCONS_00050607	turquoise
TCONS_00022977	black
TCONS_00028255	turquoise
TCONS_00022978	turquoise
TCONS_00022979	grey60
TCONS_00022986	yellow
TCONS_00022983	blue
TCONS_00022985	green
TCONS_00022970	turquoise
TCONS_00050577	blue
TCONS_00050578	black
TCONS_00045667	blue
TCONS_00050575	blue
TCONS_00045665	brown
TCONS_00050582	cyan
TCONS_00045669	turquoise
TCONS_00045671	tan
TCONS_00050568	grey60
TCONS_00050570	blue
TCONS_00045662	purple
TCONS_00000492	green
TCONS_00028126	yellow
TCONS_00028130	purple
TCONS_00050478	brown
TCONS_00050485	darkred
TCONS_00050496	lightcyan
TCONS_00028119	purple
TCONS_00028124	purple
TCONS_00050475	turquoise
TCONS_00050474	blue
TCONS_00028154	blue
TCONS_00050525	blue
TCONS_00005331	turquoise
TCONS_00050530	salmon
TCONS_00005333	grey60
TCONS_00000416	blue
TCONS_00050527	royalblue
TCONS_00005335	turquoise
TCONS_00000424	cyan
TCONS_00005323	pink
TCONS_00000422	darkred
TCONS_00000421	cyan
TCONS_00005329	red
TCONS_00000419	blue
TCONS_00050534	pink
TCONS_00028153	blue
TCONS_00005322	purple
TCONS_00028191	green
TCONS_00028189	darkgreen
TCONS_00028188	blue
TCONS_00050505	lightyellow
TCONS_00050506	darkturquoise
TCONS_00050508	yellow
TCONS_00050501	royalblue
TCONS_00050502	turquoise
TCONS_00050510	magenta
TCONS_00000429	grey60
TCONS_00000437	blue
TCONS_00050521	black
TCONS_00050512	pink
TCONS_00028186	brown
TCONS_00027638	red
TCONS_00027624	turquoise
TCONS_00027629	green
TCONS_00027627	blue
TCONS_00050063	yellow
TCONS_00050052	green
TCONS_00050056	turquoise
TCONS_00050059	lightyellow
TCONS_00050060	turquoise
TCONS_00027648	midnightblue
TCONS_00027643	black
TCONS_00027640	brown
TCONS_00027646	turquoise
TCONS_00050084	midnightblue
TCONS_00050070	turquoise
TCONS_00050064	lightcyan
TCONS_00050072	red
TCONS_00027551	salmon
TCONS_00027547	brown
TCONS_00027548	tan
TCONS_00027540	salmon
TCONS_00049981	yellow
TCONS_00049982	blue
TCONS_00004840	blue
TCONS_00049986	turquoise
TCONS_00049988	blue
TCONS_00004836	turquoise
TCONS_00004837	darkturquoise
TCONS_00049985	turquoise
TCONS_00004838	turquoise
TCONS_00004827	turquoise
TCONS_00027570	red
TCONS_00049947	yellow
TCONS_00004862	brown
TCONS_00004853	lightyellow
TCONS_00027608	brown
TCONS_00027590	turquoise
TCONS_00050007	purple
TCONS_00004874	turquoise
TCONS_00027622	blue
TCONS_00027621	green
TCONS_00004891	turquoise
TCONS_00004883	blue
TCONS_00049989	turquoise
TCONS_00027483	purple
TCONS_00004775	turquoise
TCONS_00004777	greenyellow
TCONS_00004769	grey60
TCONS_00027503	turquoise
TCONS_00004784	lightcyan
TCONS_00004786	red
TCONS_00004782	purple
TCONS_00027516	turquoise
TCONS_00027514	turquoise
TCONS_00027511	royalblue
TCONS_00027521	blue
TCONS_00049926	turquoise
TCONS_00049932	yellow
TCONS_00049940	royalblue
TCONS_00027508	purple
TCONS_00004794	blue
TCONS_00049916	red
TCONS_00049921	turquoise
TCONS_00004821	turquoise
TCONS_00049917	yellow
TCONS_00004812	pink
TCONS_00004735	tan
TCONS_00004737	green
TCONS_00004739	blue
TCONS_00004759	turquoise
TCONS_00045419	blue
TCONS_00022657	magenta
TCONS_00022656	lightcyan
TCONS_00022650	blue
TCONS_00022659	turquoise
TCONS_00045438	purple
TCONS_00045407	blue
TCONS_00045410	green
TCONS_00045409	yellow
TCONS_00045473	red
TCONS_00045471	blue
TCONS_00045476	turquoise
TCONS_00045455	turquoise
TCONS_00045466	green
TCONS_00045469	cyan
TCONS_00045468	turquoise
TCONS_00022577	blue
TCONS_00022586	blue
TCONS_00022584	tan
TCONS_00050275	midnightblue
TCONS_00050267	blue
TCONS_00050269	yellow
TCONS_00000125	blue
TCONS_00045351	blue
TCONS_00000147	turquoise
TCONS_00000146	turquoise
TCONS_00045356	darkgreen
TCONS_00022606	brown
TCONS_00022602	lightgreen
TCONS_00045344	blue
TCONS_00050257	greenyellow
TCONS_00000171	blue
TCONS_00050256	darkgreen
TCONS_00050255	cyan
TCONS_00045342	blue
TCONS_00000172	yellow
TCONS_00022625	turquoise
TCONS_00022622	pink
TCONS_00022623	turquoise
TCONS_00022618	royalblue
TCONS_00000182	blue
TCONS_00045392	purple
TCONS_00000180	turquoise
TCONS_00000192	salmon
TCONS_00000191	turquoise
TCONS_00000199	black
TCONS_00022627	turquoise
TCONS_00022639	darkgreen
TCONS_00045385	green
TCONS_00045375	midnightblue
TCONS_00045378	turquoise
TCONS_00027781	lightgreen
TCONS_00027780	blue
TCONS_00022509	blue
TCONS_00022515	green
TCONS_00022512	darkred
TCONS_00027783	blue
TCONS_00027776	salmon
TCONS_00050209	turquoise
TCONS_00000048	pink
TCONS_00050211	turquoise
TCONS_00050216	pink
TCONS_00000043	turquoise
TCONS_00050207	midnightblue
TCONS_00027801	turquoise
TCONS_00022524	blue
TCONS_00027786	turquoise
TCONS_00022523	darkred
TCONS_00050189	tan
TCONS_00050200	blue
TCONS_00005102	green
TCONS_00005104	blue
TCONS_00000085	pink
TCONS_00005092	turquoise
TCONS_00005083	blue
TCONS_00000076	tan
TCONS_00000074	blue
TCONS_00000073	turquoise
TCONS_00050184	grey60
TCONS_00000071	tan
TCONS_00005077	blue
TCONS_00022555	darkgreen
TCONS_00022545	greenyellow
TCONS_00027824	greenyellow
TCONS_00050241	blue
TCONS_00000097	turquoise
TCONS_00045331	blue
TCONS_00045336	brown
TCONS_00000104	yellow
TCONS_00050231	black
TCONS_00050237	magenta
TCONS_00000095	salmon
TCONS_00027839	blue
TCONS_00027838	turquoise
TCONS_00022569	red
TCONS_00022568	royalblue
TCONS_00022565	black
TCONS_00000120	turquoise
TCONS_00050224	blue
TCONS_00050225	black
TCONS_00045319	cyan
TCONS_00000106	yellow
TCONS_00050223	blue
TCONS_00027685	turquoise
TCONS_00050113	black
TCONS_00004982	grey
TCONS_00050119	turquoise
TCONS_00004983	brown
TCONS_00004977	black
TCONS_00004979	yellow
TCONS_00050126	grey60
TCONS_00050124	turquoise
TCONS_00050123	salmon
TCONS_00005013	yellow
TCONS_00050101	turquoise
TCONS_00050105	black
TCONS_00005007	salmon
TCONS_00027692	yellow
TCONS_00027723	black
TCONS_00027717	darkred
TCONS_00050164	turquoise
TCONS_00000001	blue
TCONS_00000009	black
TCONS_00050173	darkturquoise
TCONS_00005019	lightyellow
TCONS_00027767	turquoise
TCONS_00027772	turquoise
TCONS_00027771	blue
TCONS_00000012	turquoise
TCONS_00000034	turquoise
TCONS_00000029	brown
TCONS_00050146	blue
TCONS_00005046	turquoise
TCONS_00000039	blue
TCONS_00005040	yellow
TCONS_00004913	grey60
TCONS_00004910	greenyellow
TCONS_00004914	turquoise
TCONS_00004921	turquoise
TCONS_00004920	salmon
TCONS_00004922	salmon
TCONS_00004934	midnightblue
TCONS_00004936	lightgreen
TCONS_00004924	turquoise
TCONS_00027651	blue
TCONS_00027650	turquoise
TCONS_00004942	turquoise
TCONS_00004949	royalblue
TCONS_00027670	pink
TCONS_00027673	darkgreen
TCONS_00004956	yellow
TCONS_00004958	yellow
TCONS_00049603	green
TCONS_00027267	purple
TCONS_00027261	red
TCONS_00027260	purple
TCONS_00049609	grey
TCONS_00049601	darkred
TCONS_00049594	turquoise
TCONS_00049595	tan
TCONS_00049597	pink
TCONS_00049677	turquoise
TCONS_00049668	black
TCONS_00049669	cyan
TCONS_00049681	red
TCONS_00049678	midnightblue
TCONS_00049680	magenta
TCONS_00049631	blue
TCONS_00049642	green
TCONS_00049645	purple
TCONS_00049552	turquoise
TCONS_00049551	turquoise
TCONS_00054743	turquoise
TCONS_00049549	turquoise
TCONS_00004455	black
TCONS_00049547	salmon
TCONS_00054724	turquoise
TCONS_00054722	salmon
TCONS_00054725	brown
TCONS_00054721	magenta
TCONS_00054720	turquoise
TCONS_00049536	turquoise
TCONS_00004468	turquoise
TCONS_00027226	cyan
TCONS_00027227	turquoise
TCONS_00027234	blue
TCONS_00027233	lightcyan
TCONS_00049585	tan
TCONS_00049574	black
TCONS_00004489	grey60
TCONS_00004504	pink
TCONS_00027249	turquoise
TCONS_00027247	tan
TCONS_00049571	turquoise
TCONS_00004518	darkred
TCONS_00004520	brown
TCONS_00004521	yellow
TCONS_00004514	darkturquoise
TCONS_00027090	black
TCONS_00027085	purple
TCONS_00032067	purple
TCONS_00032068	pink
TCONS_00032060	blue
TCONS_00004388	cyan
TCONS_00054683	blue
TCONS_00004400	purple
TCONS_00009523	brown
TCONS_00009509	magenta
TCONS_00027105	green
TCONS_00027115	yellow
TCONS_00027108	darkred
TCONS_00032091	pink
TCONS_00027107	turquoise
TCONS_00009532	turquoise
TCONS_00009529	turquoise
TCONS_00027129	tan
TCONS_00027128	cyan
TCONS_00027125	turquoise
TCONS_00032097	blue
TCONS_00027119	tan
TCONS_00054712	royalblue
TCONS_00049526	red
TCONS_00049531	blue
TCONS_00004428	brown
TCONS_00004430	turquoise
TCONS_00054714	royalblue
TCONS_00004422	midnightblue
TCONS_00032125	turquoise
TCONS_00032126	greenyellow
TCONS_00027145	tan
TCONS_00027142	blue
TCONS_00049500	grey60
TCONS_00049501	brown
TCONS_00054692	magenta
TCONS_00049509	greenyellow
TCONS_00004447	blue
TCONS_00049503	red
TCONS_00004451	blue
TCONS_00049505	turquoise
TCONS_00004453	lightgreen
TCONS_00004443	pink
TCONS_00049489	purple
TCONS_00054688	turquoise
TCONS_00031965	red
TCONS_00031968	red
TCONS_00031969	salmon
TCONS_00031971	yellow
TCONS_00054605	turquoise
TCONS_00009425	blue
TCONS_00054610	purple
TCONS_00009429	blue
TCONS_00009432	grey60
TCONS_00031957	blue
TCONS_00031958	turquoise
TCONS_00031959	turquoise
TCONS_00031993	cyan
TCONS_00009439	magenta
TCONS_00009441	royalblue
TCONS_00009454	grey60
TCONS_00009455	turquoise
TCONS_00009453	brown
TCONS_00009458	pink
TCONS_00009456	yellow
TCONS_00009457	magenta
TCONS_00009450	turquoise
TCONS_00009449	turquoise
TCONS_00009444	turquoise
TCONS_00009443	blue
TCONS_00031990	lightgreen
TCONS_00032026	blue
TCONS_00032034	blue
TCONS_00032019	midnightblue
TCONS_00032022	turquoise
TCONS_00009462	lightgreen
TCONS_00054657	purple
TCONS_00004354	lightyellow
TCONS_00054653	salmon
TCONS_00054654	salmon
TCONS_00054652	pink
TCONS_00032058	turquoise
TCONS_00054618	blue
TCONS_00054617	turquoise
TCONS_00054624	turquoise
TCONS_00054635	pink
TCONS_00054634	midnightblue
TCONS_00009496	turquoise
TCONS_00054627	turquoise
TCONS_00004371	brown
TCONS_00009359	purple
TCONS_00009358	tan
TCONS_00009362	magenta
TCONS_00009375	greenyellow
TCONS_00009383	turquoise
TCONS_00009394	turquoise
TCONS_00009399	blue
TCONS_00009398	purple
TCONS_00009404	green
TCONS_00009396	purple
TCONS_00031950	lightgreen
TCONS_00031946	greenyellow
TCONS_00009408	turquoise
TCONS_00009411	blue
TCONS_00009412	magenta
TCONS_00031932	greenyellow
TCONS_00031933	turquoise
TCONS_00031934	blue
TCONS_00049477	pink
TCONS_00049486	turquoise
TCONS_00049487	brown
TCONS_00049462	yellow
TCONS_00049471	turquoise
TCONS_00049470	yellow
TCONS_00049469	darkred
TCONS_00049891	darkred
TCONS_00049892	pink
TCONS_00049906	turquoise
TCONS_00049893	brown
TCONS_00049911	cyan
TCONS_00049908	yellow
TCONS_00049910	turquoise
TCONS_00027393	turquoise
TCONS_00049811	darkred
TCONS_00004686	turquoise
TCONS_00027433	grey60
TCONS_00027414	pink
TCONS_00027421	turquoise
TCONS_00027422	pink
TCONS_00027425	turquoise
TCONS_00004698	midnightblue
TCONS_00049773	turquoise
TCONS_00004697	purple
TCONS_00027443	turquoise
TCONS_00027467	red
TCONS_00049814	turquoise
TCONS_00027346	turquoise
TCONS_00027345	turquoise
TCONS_00027344	turquoise
TCONS_00004616	tan
TCONS_00049719	midnightblue
TCONS_00049721	blue
TCONS_00004586	turquoise
TCONS_00004584	royalblue
TCONS_00004583	green
TCONS_00004585	lightyellow
TCONS_00004602	tan
TCONS_00004601	pink
TCONS_00004595	darkgreen
TCONS_00027354	blue
TCONS_00027352	blue
TCONS_00049696	turquoise
TCONS_00049699	grey60
TCONS_00004655	red
TCONS_00004648	turquoise
TCONS_00004650	turquoise
TCONS_00004649	pink
TCONS_00004644	pink
TCONS_00004677	turquoise
TCONS_00004681	blue
TCONS_00004666	turquoise
TCONS_00004673	blue
TCONS_00049729	red
TCONS_00004542	green
TCONS_00004543	pink
TCONS_00004550	yellow
TCONS_00004552	turquoise
TCONS_00027308	tan
TCONS_00004573	blue
TCONS_00004574	blue
TCONS_00004575	blue
TCONS_00004570	darkgreen
TCONS_00004571	midnightblue
TCONS_00026775	blue
TCONS_00026770	brown
TCONS_00026756	turquoise
TCONS_00026765	blue
TCONS_00054372	yellow
TCONS_00004120	magenta
TCONS_00026792	blue
TCONS_00026791	turquoise
TCONS_00004131	green
TCONS_00026776	lightcyan
TCONS_00049156	turquoise
TCONS_00049148	blue
TCONS_00054360	blue
TCONS_00049187	yellow
TCONS_00049198	turquoise
TCONS_00004164	purple
TCONS_00004163	yellow
TCONS_00004165	lightcyan
TCONS_00026836	lightgreen
TCONS_00026831	blue
TCONS_00026807	turquoise
TCONS_00026808	salmon
TCONS_00049173	salmon
TCONS_00004175	turquoise
TCONS_00031635	black
TCONS_00009145	turquoise
TCONS_00009144	blue
TCONS_00009146	lightyellow
TCONS_00009148	turquoise
TCONS_00009137	lightyellow
TCONS_00004055	blue
TCONS_00026690	brown
TCONS_00031666	darkturquoise
TCONS_00026700	tan
TCONS_00031648	red
TCONS_00031649	darkturquoise
TCONS_00031661	blue
TCONS_00031662	midnightblue
TCONS_00031658	turquoise
TCONS_00026688	brown
TCONS_00026682	green
TCONS_00026683	darkgreen
TCONS_00026684	blue
TCONS_00009166	yellow
TCONS_00009165	yellow
TCONS_00054276	red
TCONS_00004072	turquoise
TCONS_00004071	salmon
TCONS_00054262	magenta
TCONS_00009151	turquoise
TCONS_00026721	blue
TCONS_00026707	tan
TCONS_00026706	brown
TCONS_00054345	purple
TCONS_00049133	darkred
TCONS_00004087	darkgreen
TCONS_00004098	black
TCONS_00054326	yellow
TCONS_00049126	tan
TCONS_00026753	turquoise
TCONS_00031692	turquoise
TCONS_00026734	lightyellow
TCONS_00031696	brown
TCONS_00054319	turquoise
TCONS_00054320	green
TCONS_00054317	pink
TCONS_00054315	grey60
TCONS_00054311	lightcyan
TCONS_00004103	cyan
TCONS_00049116	lightcyan
TCONS_00049113	lightgreen
TCONS_00049114	turquoise
TCONS_00031549	greenyellow
TCONS_00031551	red
TCONS_00031550	darkred
TCONS_00031553	midnightblue
TCONS_00031555	midnightblue
TCONS_00031556	red
TCONS_00031543	green
TCONS_00031546	brown
TCONS_00031545	royalblue
TCONS_00031547	magenta
TCONS_00031540	yellow
TCONS_00009049	red
TCONS_00054196	turquoise
TCONS_00054191	brown
TCONS_00009055	darkgreen
TCONS_00009054	darkgreen
TCONS_00009056	lightgreen
TCONS_00054198	midnightblue
TCONS_00009059	turquoise
TCONS_00009051	salmon
TCONS_00031566	blue
TCONS_00054177	turquoise
TCONS_00009087	turquoise
TCONS_00009088	turquoise
TCONS_00054182	red
TCONS_00009072	blue
TCONS_00009075	yellow
TCONS_00009073	pink
TCONS_00031558	midnightblue
TCONS_00009107	greenyellow
TCONS_00054243	turquoise
TCONS_00054257	green
TCONS_00004022	black
TCONS_00004026	red
TCONS_00004031	red
TCONS_00004032	midnightblue
TCONS_00004023	yellow
TCONS_00054256	turquoise
TCONS_00009097	yellow
TCONS_00054241	blue
TCONS_00004051	yellow
TCONS_00009132	brown
TCONS_00054221	pink
TCONS_00054220	salmon
TCONS_00009126	black
TCONS_00009131	green
TCONS_00009129	yellow
TCONS_00054224	salmon
TCONS_00009113	brown
TCONS_00054214	blue
TCONS_00008968	brown
TCONS_00008962	blue
TCONS_00008981	brown
TCONS_00008994	yellow
TCONS_00008979	midnightblue
TCONS_00031513	turquoise
TCONS_00031505	darkred
TCONS_00008996	turquoise
TCONS_00009011	midnightblue
TCONS_00009010	blue
TCONS_00008998	blue
TCONS_00031524	turquoise
TCONS_00009022	brown
TCONS_00031521	turquoise
TCONS_00031520	salmon
TCONS_00049101	greenyellow
TCONS_00049103	brown
TCONS_00049104	blue
TCONS_00049093	red
TCONS_00049091	red
TCONS_00049042	yellow
TCONS_00049039	blue
TCONS_00049044	pink
TCONS_00004005	black
TCONS_00004006	purple
TCONS_00026610	tan
TCONS_00026607	magenta
TCONS_00026606	blue
TCONS_00049027	turquoise
TCONS_00026635	cyan
TCONS_00026619	pink
TCONS_00026620	turquoise
TCONS_00049048	brown
TCONS_00026661	lightgreen
TCONS_00026657	purple
TCONS_00026655	magenta
TCONS_00026653	salmon
TCONS_00049052	turquoise
TCONS_00027010	salmon
TCONS_00027000	yellow
TCONS_00004314	lightcyan
TCONS_00049402	cyan
TCONS_00004319	blue
TCONS_00049418	lightgreen
TCONS_00049417	greenyellow
TCONS_00049419	purple
TCONS_00004329	yellow
TCONS_00049398	darkgreen
TCONS_00049399	royalblue
TCONS_00049383	turquoise
TCONS_00004342	darkgreen
TCONS_00049385	salmon
TCONS_00027038	tan
TCONS_00049449	blue
TCONS_00049454	purple
TCONS_00027070	blue
TCONS_00049441	blue
TCONS_00049431	purple
TCONS_00049433	blue
TCONS_00026929	grey
TCONS_00026928	magenta
TCONS_00031888	cyan
TCONS_00031878	pink
TCONS_00031883	blue
TCONS_00049324	magenta
TCONS_00054514	darkgreen
TCONS_00004237	blue
TCONS_00049321	magenta
TCONS_00054521	cyan
TCONS_00054518	salmon
TCONS_00049322	darkgreen
TCONS_00054516	magenta
TCONS_00004236	blue
TCONS_00026949	turquoise
TCONS_00026944	lightyellow
TCONS_00031911	turquoise
TCONS_00031904	red
TCONS_00026943	turquoise
TCONS_00026942	blue
TCONS_00054511	brown
TCONS_00054509	blue
TCONS_00049309	tan
TCONS_00049317	blue
TCONS_00054512	blue
TCONS_00004259	green
TCONS_00049308	salmon
TCONS_00049305	salmon
TCONS_00026976	salmon
TCONS_00026972	lightgreen
TCONS_00049367	blue
TCONS_00054581	cyan
TCONS_00054580	magenta
TCONS_00054577	magenta
TCONS_00049363	pink
TCONS_00049364	blue
TCONS_00049359	turquoise
TCONS_00026991	grey60
TCONS_00026980	black
TCONS_00026984	turquoise
TCONS_00026982	lightyellow
TCONS_00004296	blue
TCONS_00004288	magenta
TCONS_00004282	magenta
TCONS_00049332	blue
TCONS_00049333	turquoise
TCONS_00004293	turquoise
TCONS_00054535	tan
TCONS_00054559	grey60
TCONS_00054558	lightcyan
TCONS_00031798	turquoise
TCONS_00004190	black
TCONS_00009295	green
TCONS_00054449	brown
TCONS_00054444	black
TCONS_00031776	green
TCONS_00054435	blue
TCONS_00031812	blue
TCONS_00031818	blue
TCONS_00031819	yellow
TCONS_00054410	pink
TCONS_00054412	red
TCONS_00054433	black
TCONS_00009306	brown
TCONS_00009308	turquoise
TCONS_00026886	yellow
TCONS_00031842	greenyellow
TCONS_00026885	blue
TCONS_00031839	blue
TCONS_00031837	turquoise
TCONS_00026896	turquoise
TCONS_00031830	grey60
TCONS_00031825	turquoise
TCONS_00031834	midnightblue
TCONS_00031835	purple
TCONS_00026878	blue
TCONS_00004215	turquoise
TCONS_00009327	royalblue
TCONS_00009326	blue
TCONS_00026918	blue
TCONS_00031873	black
TCONS_00031852	yellow
TCONS_00031853	blue
TCONS_00054457	blue
TCONS_00009354	cyan
TCONS_00054467	salmon
TCONS_00004225	blue
TCONS_00031722	turquoise
TCONS_00009229	lightyellow
TCONS_00031739	red
TCONS_00031734	yellow
TCONS_00031736	brown
TCONS_00009253	brown
TCONS_00009259	cyan
TCONS_00009247	pink
TCONS_00009245	tan
TCONS_00009246	blue
TCONS_00031727	greenyellow
TCONS_00031757	turquoise
TCONS_00031759	blue
TCONS_00031749	yellow
TCONS_00031750	lightcyan
TCONS_00054393	blue
TCONS_00054391	grey60
TCONS_00054388	turquoise
TCONS_00009272	cyan
TCONS_00054395	salmon
TCONS_00054407	black
TCONS_00009263	cyan
TCONS_00031743	blue
TCONS_00031775	blue
TCONS_00031764	cyan
TCONS_00054377	grey60
TCONS_00031763	pink
TCONS_00009174	yellow
TCONS_00009172	green
TCONS_00009178	turquoise
TCONS_00009181	turquoise
TCONS_00009180	turquoise
TCONS_00049247	lightcyan
TCONS_00026849	lightcyan
TCONS_00026848	turquoise
TCONS_00049257	green
TCONS_00049262	turquoise
TCONS_00049217	red
TCONS_00026859	magenta
TCONS_00026855	brown
TCONS_00026852	yellow
TCONS_00026851	black
TCONS_00049241	darkred
TCONS_00049218	lightyellow
TCONS_00049242	midnightblue
TCONS_00049294	grey60
TCONS_00049286	blue
TCONS_00019635	pink
TCONS_00017702	blue
TCONS_00019637	magenta
TCONS_00017697	yellow
TCONS_00042061	turquoise
TCONS_00042062	darkred
TCONS_00042063	blue
TCONS_00017710	turquoise
TCONS_00019649	blue
TCONS_00019652	blue
TCONS_00019651	magenta
TCONS_00019644	tan
TCONS_00042056	tan
TCONS_00042057	blue
TCONS_00042060	blue
TCONS_00042104	blue
TCONS_00042106	blue
TCONS_00042089	turquoise
TCONS_00042093	lightcyan
TCONS_00042095	yellow
TCONS_00042092	cyan
TCONS_00042094	midnightblue
TCONS_00042083	turquoise
TCONS_00042078	turquoise
TCONS_00042081	green
TCONS_00017622	red
TCONS_00019550	blue
TCONS_00042003	turquoise
TCONS_00047201	midnightblue
TCONS_00047200	turquoise
TCONS_00042018	yellow
TCONS_00047204	pink
TCONS_00019534	turquoise
TCONS_00017624	darkturquoise
TCONS_00019559	blue
TCONS_00019566	black
TCONS_00047173	blue
TCONS_00019556	blue
TCONS_00019555	blue
TCONS_00041989	cyan
TCONS_00041993	brown
TCONS_00042002	blue
TCONS_00017655	brown
TCONS_00017654	brown
TCONS_00047176	turquoise
TCONS_00017647	blue
TCONS_00019583	brown
TCONS_00019582	lightyellow
TCONS_00019586	blue
TCONS_00017656	darkgreen
TCONS_00019577	green
TCONS_00042041	tan
TCONS_00042046	green
TCONS_00017664	pink
TCONS_00019612	blue
TCONS_00017680	blue
TCONS_00019601	blue
TCONS_00019610	green
TCONS_00019607	cyan
TCONS_00019606	lightyellow
TCONS_00042029	black
TCONS_00042033	turquoise
TCONS_00017694	turquoise
TCONS_00017690	turquoise
TCONS_00024389	salmon
TCONS_00024392	darkred
TCONS_00024388	black
TCONS_00024400	lightgreen
TCONS_00019460	turquoise
TCONS_00001995	blue
TCONS_00047121	turquoise
TCONS_00001996	turquoise
TCONS_00047125	turquoise
TCONS_00002008	blue
TCONS_00017570	red
TCONS_00024418	yellow
TCONS_00024407	purple
TCONS_00019477	turquoise
TCONS_00024419	turquoise
TCONS_00047104	turquoise
TCONS_00047102	green
TCONS_00002015	turquoise
TCONS_00047110	lightcyan
TCONS_00047113	brown
TCONS_00017588	yellow
TCONS_00017585	black
TCONS_00017583	black
TCONS_00024438	turquoise
TCONS_00024439	brown
TCONS_00017591	yellow
TCONS_00024447	tan
TCONS_00047159	lightcyan
TCONS_00002026	magenta
TCONS_00024430	darkturquoise
TCONS_00041972	lightcyan
TCONS_00047171	midnightblue
TCONS_00041980	lightgreen
TCONS_00019483	turquoise
TCONS_00019486	turquoise
TCONS_00019487	grey60
TCONS_00019484	salmon
TCONS_00017609	salmon
TCONS_00024461	pink
TCONS_00024462	tan
TCONS_00019528	red
TCONS_00047132	yellow
TCONS_00047148	magenta
TCONS_00047158	greenyellow
TCONS_00024458	greenyellow
TCONS_00017611	lightgreen
TCONS_00024293	brown
TCONS_00001923	green
TCONS_00047042	pink
TCONS_00001927	yellow
TCONS_00047054	blue
TCONS_00001926	blue
TCONS_00047050	blue
TCONS_00001936	turquoise
TCONS_00047056	blue
TCONS_00024318	turquoise
TCONS_00001941	purple
TCONS_00001939	yellow
TCONS_00001951	turquoise
TCONS_00024295	purple
TCONS_00024341	brown
TCONS_00047081	brown
TCONS_00001955	greenyellow
TCONS_00001954	turquoise
TCONS_00047089	blue
TCONS_00047085	pink
TCONS_00047088	cyan
TCONS_00001965	black
TCONS_00047097	tan
TCONS_00001972	magenta
TCONS_00024325	red
TCONS_00024322	darkgreen
TCONS_00024321	tan
TCONS_00024326	blue
TCONS_00024371	cyan
TCONS_00024375	turquoise
TCONS_00001976	darkgreen
TCONS_00047060	blue
TCONS_00001984	tan
TCONS_00047073	pink
TCONS_00001987	turquoise
TCONS_00047072	blue
TCONS_00024367	greenyellow
TCONS_00024344	black
TCONS_00024369	greenyellow
TCONS_00001842	royalblue
TCONS_00001849	magenta
TCONS_00001858	blue
TCONS_00001854	pink
TCONS_00001882	yellow
TCONS_00024249	black
TCONS_00001885	turquoise
TCONS_00001894	red
TCONS_00001892	lightyellow
TCONS_00001901	yellow
TCONS_00001900	blue
TCONS_00024272	blue
TCONS_00024251	brown
TCONS_00042300	red
TCONS_00042304	turquoise
TCONS_00042288	magenta
TCONS_00042276	magenta
TCONS_00042283	brown
TCONS_00019793	yellow
TCONS_00019797	pink
TCONS_00017837	lightcyan
TCONS_00019791	tan
TCONS_00042221	midnightblue
TCONS_00017847	lightcyan
TCONS_00017862	green
TCONS_00019816	lightgreen
TCONS_00019818	lightcyan
TCONS_00019817	cyan
TCONS_00017854	brown
TCONS_00017853	magenta
TCONS_00017849	salmon
TCONS_00017851	grey60
TCONS_00017848	salmon
TCONS_00019820	blue
TCONS_00019822	magenta
TCONS_00042202	turquoise
TCONS_00017871	lightyellow
TCONS_00017867	turquoise
TCONS_00017866	tan
TCONS_00017882	purple
TCONS_00017873	brown
TCONS_00019828	blue
TCONS_00017892	turquoise
TCONS_00042264	darkgreen
TCONS_00017886	blue
TCONS_00019838	blue
TCONS_00019841	green
TCONS_00042238	blue
TCONS_00042257	purple
TCONS_00017770	black
TCONS_00017771	magenta
TCONS_00019697	turquoise
TCONS_00019700	green
TCONS_00019706	turquoise
TCONS_00019701	cyan
TCONS_00019699	turquoise
TCONS_00042145	blue
TCONS_00042150	red
TCONS_00042151	turquoise
TCONS_00017780	blue
TCONS_00019684	blue
TCONS_00019688	purple
TCONS_00019686	darkturquoise
TCONS_00017782	brown
TCONS_00019734	turquoise
TCONS_00017798	turquoise
TCONS_00017796	magenta
TCONS_00017795	turquoise
TCONS_00017794	brown
TCONS_00017792	purple
TCONS_00017803	lightgreen
TCONS_00019761	royalblue
TCONS_00019760	salmon
TCONS_00019763	cyan
TCONS_00019762	green
TCONS_00042185	darkturquoise
TCONS_00042187	salmon
TCONS_00042194	tan
TCONS_00019741	tan
TCONS_00017810	turquoise
TCONS_00017809	lightgreen
TCONS_00017808	blue
TCONS_00017824	greenyellow
TCONS_00019767	turquoise
TCONS_00017821	green
TCONS_00019772	lightgreen
TCONS_00019771	greenyellow
TCONS_00019784	blue
TCONS_00042158	lightgreen
TCONS_00042159	green
TCONS_00042164	yellow
TCONS_00019765	green
TCONS_00017733	lightcyan
TCONS_00017729	red
TCONS_00019653	cyan
TCONS_00017750	turquoise
TCONS_00017737	turquoise
TCONS_00019680	blue
TCONS_00019679	blue
TCONS_00019681	purple
TCONS_00017769	black
TCONS_00017768	blue
TCONS_00017765	brown
TCONS_00019673	green
TCONS_00017754	blue
TCONS_00017757	lightcyan
TCONS_00019217	blue
TCONS_00019211	blue
TCONS_00019210	blue
TCONS_00019209	brown
TCONS_00041724	purple
TCONS_00041728	grey
TCONS_00041729	turquoise
TCONS_00019248	lightyellow
TCONS_00019250	brown
TCONS_00019225	turquoise
TCONS_00019224	turquoise
TCONS_00019238	turquoise
TCONS_00041709	darkgreen
TCONS_00041708	tan
TCONS_00041710	lightcyan
TCONS_00041756	red
TCONS_00041746	lightyellow
TCONS_00041739	blue
TCONS_00017260	midnightblue
TCONS_00019131	pink
TCONS_00019109	yellow
TCONS_00046831	lightyellow
TCONS_00046832	turquoise
TCONS_00017278	green
TCONS_00017276	turquoise
TCONS_00017284	brown
TCONS_00019142	darkturquoise
TCONS_00041652	turquoise
TCONS_00046809	lightgreen
TCONS_00041658	tan
TCONS_00046805	blue
TCONS_00017289	yellow
TCONS_00041642	turquoise
TCONS_00019187	turquoise
TCONS_00017296	lightcyan
TCONS_00017294	blue
TCONS_00019191	yellow
TCONS_00017292	brown
TCONS_00019174	blue
TCONS_00019177	royalblue
TCONS_00019176	green
TCONS_00017303	blue
TCONS_00017304	green
TCONS_00041702	blue
TCONS_00017318	brown
TCONS_00019202	turquoise
TCONS_00019203	turquoise
TCONS_00019206	tan
TCONS_00019194	darkgreen
TCONS_00041684	tan
TCONS_00041686	blue
TCONS_00041679	grey60
TCONS_00041680	midnightblue
TCONS_00041683	lightgreen
TCONS_00017320	yellow
TCONS_00017191	red
TCONS_00024006	magenta
TCONS_00019035	midnightblue
TCONS_00019033	yellow
TCONS_00046737	green
TCONS_00046736	turquoise
TCONS_00024005	tan
TCONS_00001618	midnightblue
TCONS_00001614	black
TCONS_00046745	lightcyan
TCONS_00046744	grey60
TCONS_00001629	turquoise
TCONS_00001625	turquoise
TCONS_00046738	green
TCONS_00017200	brown
TCONS_00019049	turquoise
TCONS_00019048	magenta
TCONS_00019050	grey60
TCONS_00024040	black
TCONS_00024038	lightgreen
TCONS_00019056	green
TCONS_00024039	greenyellow
TCONS_00024029	turquoise
TCONS_00046710	blue
TCONS_00001640	blue
TCONS_00046729	turquoise
TCONS_00046728	yellow
TCONS_00046735	turquoise
TCONS_00046731	midnightblue
TCONS_00046730	yellow
TCONS_00019045	magenta
TCONS_00001634	yellow
TCONS_00001632	lightgreen
TCONS_00024051	blue
TCONS_00024055	blue
TCONS_00019065	darkturquoise
TCONS_00019076	turquoise
TCONS_00024042	salmon
TCONS_00046786	black
TCONS_00046796	cyan
TCONS_00046775	blue
TCONS_00017238	purple
TCONS_00019081	blue
TCONS_00019080	black
TCONS_00024065	turquoise
TCONS_00017247	magenta
TCONS_00046751	yellow
TCONS_00019079	blue
TCONS_00019078	blue
TCONS_00046757	yellow
TCONS_00046760	green
TCONS_00046772	turquoise
TCONS_00017255	pink
TCONS_00017254	lightyellow
TCONS_00023932	red
TCONS_00023939	red
TCONS_00023936	yellow
TCONS_00001527	darkturquoise
TCONS_00046650	green
TCONS_00046654	turquoise
TCONS_00046653	grey60
TCONS_00001543	purple
TCONS_00001542	blue
TCONS_00001544	blue
TCONS_00046659	blue
TCONS_00001556	blue
TCONS_00046660	greenyellow
TCONS_00023929	darkturquoise
TCONS_00023926	lightyellow
TCONS_00023930	turquoise
TCONS_00046646	yellow
TCONS_00001568	purple
TCONS_00023941	turquoise
TCONS_00023973	turquoise
TCONS_00023977	lightyellow
TCONS_00023976	cyan
TCONS_00046684	blue
TCONS_00046690	turquoise
TCONS_00001583	lightcyan
TCONS_00046693	red
TCONS_00001589	grey60
TCONS_00046699	turquoise
TCONS_00046700	turquoise
TCONS_00046698	turquoise
TCONS_00046697	turquoise
TCONS_00001587	blue
TCONS_00046702	purple
TCONS_00023962	turquoise
TCONS_00023954	greenyellow
TCONS_00023953	green
TCONS_00023987	greenyellow
TCONS_00017162	green
TCONS_00023986	green
TCONS_00046664	pink
TCONS_00046666	turquoise
TCONS_00046665	turquoise
TCONS_00001600	blue
TCONS_00001604	lightyellow
TCONS_00017180	pink
TCONS_00017176	yellow
TCONS_00001472	pink
TCONS_00001478	grey
TCONS_00023925	tan
TCONS_00041948	cyan
TCONS_00041949	magenta
TCONS_00041938	yellow
TCONS_00041939	blue
TCONS_00017516	midnightblue
TCONS_00017515	midnightblue
TCONS_00017517	darkturquoise
TCONS_00019403	purple
TCONS_00017522	turquoise
TCONS_00019384	turquoise
TCONS_00041862	magenta
TCONS_00041866	lightyellow
TCONS_00017532	blue
TCONS_00017531	blue
TCONS_00041853	blue
TCONS_00017548	lightcyan
TCONS_00017534	turquoise
TCONS_00019416	blue
TCONS_00041924	pink
TCONS_00041929	cyan
TCONS_00041930	blue
TCONS_00041928	tan
TCONS_00041933	lightyellow
TCONS_00017549	purple
TCONS_00019455	greenyellow
TCONS_00019448	turquoise
TCONS_00019452	purple
TCONS_00041901	greenyellow
TCONS_00041902	pink
TCONS_00041892	turquoise
TCONS_00041897	turquoise
TCONS_00017415	greenyellow
TCONS_00019286	turquoise
TCONS_00019292	darkgreen
TCONS_00019289	turquoise
TCONS_00019294	turquoise
TCONS_00024215	pink
TCONS_00024216	lightcyan
TCONS_00041784	blue
TCONS_00046987	green
TCONS_00046991	green
TCONS_00046990	green
TCONS_00017426	turquoise
TCONS_00017431	midnightblue
TCONS_00019308	pink
TCONS_00017430	green
TCONS_00024246	purple
TCONS_00024231	salmon
TCONS_00024235	brown
TCONS_00024234	turquoise
TCONS_00024236	blue
TCONS_00046952	darkturquoise
TCONS_00041763	blue
TCONS_00041767	turquoise
TCONS_00019302	blue
TCONS_00019303	turquoise
TCONS_00046948	turquoise
TCONS_00017435	tan
TCONS_00019329	greenyellow
TCONS_00019335	green
TCONS_00047021	darkgreen
TCONS_00047019	blue
TCONS_00017446	cyan
TCONS_00017447	pink
TCONS_00019339	lightyellow
TCONS_00041811	yellow
TCONS_00019337	blue
TCONS_00047002	lightcyan
TCONS_00046997	blue
TCONS_00047001	green
TCONS_00046999	green
TCONS_00047007	brown
TCONS_00047010	yellow
TCONS_00047009	yellow
TCONS_00047008	black
TCONS_00046994	royalblue
TCONS_00041814	black
TCONS_00017471	red
TCONS_00046890	black
TCONS_00001762	grey60
TCONS_00001763	lightyellow
TCONS_00001760	blue
TCONS_00024154	cyan
TCONS_00001775	darkred
TCONS_00001774	yellow
TCONS_00001794	darkgreen
TCONS_00001796	blue
TCONS_00001795	turquoise
TCONS_00017361	turquoise
TCONS_00017360	pink
TCONS_00024149	lightgreen
TCONS_00019252	greenyellow
TCONS_00024178	red
TCONS_00019259	tan
TCONS_00001802	magenta
TCONS_00001803	pink
TCONS_00046939	turquoise
TCONS_00001817	pink
TCONS_00046941	greenyellow
TCONS_00001816	pink
TCONS_00017385	lightyellow
TCONS_00017387	midnightblue
TCONS_00017379	turquoise
TCONS_00017375	blue
TCONS_00019272	yellow
TCONS_00019274	yellow
TCONS_00024205	turquoise
TCONS_00046909	turquoise
TCONS_00001821	blue
TCONS_00001835	lightcyan
TCONS_00001827	lightcyan
TCONS_00019260	black
TCONS_00017407	green
TCONS_00017406	green
TCONS_00001679	blue
TCONS_00001677	lightgreen
TCONS_00001688	brown
TCONS_00024085	turquoise
TCONS_00001693	turquoise
TCONS_00001711	green
TCONS_00001705	turquoise
TCONS_00001704	blue
TCONS_00024080	turquoise
TCONS_00024078	greenyellow
TCONS_00024109	blue
TCONS_00046852	turquoise
TCONS_00046856	black
TCONS_00046855	darkred
TCONS_00046858	grey
TCONS_00046857	brown
TCONS_00046859	lightgreen
TCONS_00046861	darkgreen
TCONS_00046864	purple
TCONS_00024086	yellow
TCONS_00024095	brown
TCONS_00024093	yellow
TCONS_00024129	brown
TCONS_00024125	magenta
TCONS_00001731	blue
TCONS_00046844	brown
TCONS_00001743	blue
TCONS_00046846	magenta
TCONS_00001740	brown
TCONS_00024112	darkred
TCONS_00024116	brown
TCONS_00024118	royalblue
TCONS_00001658	grey60
TCONS_00001651	greenyellow
TCONS_00001655	yellow
TCONS_00001653	turquoise
TCONS_00046432	royalblue
TCONS_00046433	yellow
TCONS_00046430	greenyellow
TCONS_00046411	midnightblue
TCONS_00046410	turquoise
TCONS_00046409	grey60
TCONS_00023660	midnightblue
TCONS_00023653	midnightblue
TCONS_00023648	turquoise
TCONS_00001228	lightgreen
TCONS_00001226	pink
TCONS_00046362	cyan
TCONS_00046350	midnightblue
TCONS_00046324	salmon
TCONS_00001261	red
TCONS_00046340	black
TCONS_00001266	brown
TCONS_00001233	midnightblue
TCONS_00023684	turquoise
TCONS_00023685	tan
TCONS_00023682	yellow
TCONS_00023683	royalblue
TCONS_00046386	salmon
TCONS_00046390	yellow
TCONS_00046375	blue
TCONS_00046366	blue
TCONS_00023555	yellow
TCONS_00023557	lightcyan
TCONS_00023558	turquoise
TCONS_00023564	blue
TCONS_00023561	darkturquoise
TCONS_00046264	brown
TCONS_00001131	darkred
TCONS_00023549	green
TCONS_00023551	salmon
TCONS_00023573	brown
TCONS_00001158	magenta
TCONS_00001163	black
TCONS_00001150	green
TCONS_00046232	turquoise
TCONS_00046230	turquoise
TCONS_00001165	turquoise
TCONS_00046234	black
TCONS_00023566	salmon
TCONS_00023604	brown
TCONS_00023605	darkturquoise
TCONS_00023625	grey60
TCONS_00023626	magenta
TCONS_00023616	turquoise
TCONS_00046312	lightcyan
TCONS_00046314	magenta
TCONS_00001186	blue
TCONS_00001181	salmon
TCONS_00001184	darkturquoise
TCONS_00023600	yellow
TCONS_00023636	midnightblue
TCONS_00023638	black
TCONS_00023645	blue
TCONS_00023643	magenta
TCONS_00023642	brown
TCONS_00046271	yellow
TCONS_00023630	green
TCONS_00046278	turquoise
TCONS_00046276	purple
TCONS_00046286	black
TCONS_00046292	turquoise
TCONS_00046290	darkred
TCONS_00046291	lightgreen
TCONS_00046294	darkturquoise
TCONS_00046293	brown
TCONS_00023627	blue
TCONS_00001051	turquoise
TCONS_00001062	tan
TCONS_00001061	blue
TCONS_00001067	turquoise
TCONS_00001068	blue
TCONS_00001072	blue
TCONS_00001070	brown
TCONS_00023520	greenyellow
TCONS_00023523	cyan
TCONS_00001074	turquoise
TCONS_00001079	cyan
TCONS_00023539	lightgreen
TCONS_00001106	cyan
TCONS_00041605	turquoise
TCONS_00017097	yellow
TCONS_00018971	lightcyan
TCONS_00018970	blue
TCONS_00017093	red
TCONS_00017092	red
TCONS_00017090	darkturquoise
TCONS_00018961	turquoise
TCONS_00041551	midnightblue
TCONS_00041538	brown
TCONS_00041541	lightgreen
TCONS_00041544	green
TCONS_00017099	brown
TCONS_00018986	red
TCONS_00017121	blue
TCONS_00017115	tan
TCONS_00017114	turquoise
TCONS_00017117	tan
TCONS_00017104	turquoise
TCONS_00018977	lightcyan
TCONS_00018976	green
TCONS_00017156	tan
TCONS_00017143	pink
TCONS_00019006	blue
TCONS_00019018	turquoise
TCONS_00019019	turquoise
TCONS_00019021	turquoise
TCONS_00019020	turquoise
TCONS_00019026	black
TCONS_00041573	turquoise
TCONS_00041561	red
TCONS_00041562	yellow
TCONS_00018871	blue
TCONS_00017004	greenyellow
TCONS_00018874	yellow
TCONS_00018886	blue
TCONS_00023862	turquoise
TCONS_00023863	pink
TCONS_00046615	darkred
TCONS_00046616	turquoise
TCONS_00046620	brown
TCONS_00046618	black
TCONS_00017014	red
TCONS_00046604	grey60
TCONS_00017011	royalblue
TCONS_00041468	red
TCONS_00041469	lightgreen
TCONS_00018892	turquoise
TCONS_00017026	blue
TCONS_00023882	green
TCONS_00023883	blue
TCONS_00023884	blue
TCONS_00023879	magenta
TCONS_00017017	purple
TCONS_00017015	turquoise
TCONS_00017016	turquoise
TCONS_00023885	pink
TCONS_00023872	blue
TCONS_00023876	blue
TCONS_00018890	yellow
TCONS_00046591	darkred
TCONS_00041461	yellow
TCONS_00046601	blue
TCONS_00017033	red
TCONS_00017031	turquoise
TCONS_00046586	cyan
TCONS_00017056	brown
TCONS_00017054	brown
TCONS_00017051	purple
TCONS_00017053	red
TCONS_00018925	blue
TCONS_00018933	magenta
TCONS_00017047	grey60
TCONS_00041514	blue
TCONS_00046643	blue
TCONS_00041521	darkred
TCONS_00041503	turquoise
TCONS_00046640	turquoise
TCONS_00017075	magenta
TCONS_00017077	grey60
TCONS_00017070	midnightblue
TCONS_00046629	black
TCONS_00041484	tan
TCONS_00041485	tan
TCONS_00041492	blue
TCONS_00041501	tan
TCONS_00041494	turquoise
TCONS_00041481	yellow
TCONS_00046626	turquoise
TCONS_00046624	yellow
TCONS_00023790	yellow
TCONS_00046503	blue
TCONS_00001399	turquoise
TCONS_00046504	pink
TCONS_00046509	lightgreen
TCONS_00046512	yellow
TCONS_00046515	brown
TCONS_00023808	turquoise
TCONS_00023809	turquoise
TCONS_00046481	pink
TCONS_00046488	midnightblue
TCONS_00001410	lightgreen
TCONS_00046494	turquoise
TCONS_00016958	darkred
TCONS_00023801	blue
TCONS_00016965	black
TCONS_00016964	brown
TCONS_00023834	tan
TCONS_00018852	yellow
TCONS_00018854	blue
TCONS_00046540	blue
TCONS_00001442	blue
TCONS_00046551	lightyellow
TCONS_00046569	blue
TCONS_00001440	magenta
TCONS_00046579	turquoise
TCONS_00046582	turquoise
TCONS_00016975	turquoise
TCONS_00016973	purple
TCONS_00016970	red
TCONS_00001438	brown
TCONS_00016968	red
TCONS_00016967	black
TCONS_00016982	grey60
TCONS_00023856	red
TCONS_00018866	tan
TCONS_00023857	turquoise
TCONS_00023840	grey60
TCONS_00001466	yellow
TCONS_00046521	cyan
TCONS_00001463	brown
TCONS_00001460	lightyellow
TCONS_00001468	blue
TCONS_00001467	greenyellow
TCONS_00018858	brown
TCONS_00016992	magenta
TCONS_00001452	brown
TCONS_00016990	turquoise
TCONS_00001450	blue
TCONS_00023713	red
TCONS_00023711	turquoise
TCONS_00001290	blue
TCONS_00001305	brown
TCONS_00001301	lightyellow
TCONS_00023732	blue
TCONS_00023729	blue
TCONS_00001312	grey
TCONS_00001316	royalblue
TCONS_00001338	turquoise
TCONS_00001341	yellow
TCONS_00023724	turquoise
TCONS_00023721	red
TCONS_00023742	darkturquoise
TCONS_00023741	salmon
TCONS_00023747	cyan
TCONS_00023746	red
TCONS_00046473	blue
TCONS_00001355	cyan
TCONS_00023736	brown
TCONS_00023734	turquoise
TCONS_00023759	cyan
TCONS_00023770	turquoise
TCONS_00023769	turquoise
TCONS_00023768	turquoise
TCONS_00023771	turquoise
TCONS_00001366	turquoise
TCONS_00001383	green
TCONS_00001285	magenta
TCONS_00001283	blue
TCONS_00046012	red
TCONS_00046014	blue
TCONS_00046009	brown
TCONS_00046005	black
TCONS_00000818	turquoise
TCONS_00045934	blue
TCONS_00045935	yellow
TCONS_00023289	lightcyan
TCONS_00023281	brown
TCONS_00045926	turquoise
TCONS_00000836	green
TCONS_00045927	blue
TCONS_00045930	midnightblue
TCONS_00000819	turquoise
TCONS_00045924	salmon
TCONS_00000828	magenta
TCONS_00000827	turquoise
TCONS_00023310	darkgreen
TCONS_00023301	blue
TCONS_00023330	lightcyan
TCONS_00023176	turquoise
TCONS_00023173	tan
TCONS_00023183	grey60
TCONS_00023178	blue
TCONS_00045857	tan
TCONS_00050783	red
TCONS_00000727	tan
TCONS_00045879	green
TCONS_00000725	tan
TCONS_00050788	blue
TCONS_00045877	turquoise
TCONS_00000724	darkturquoise
TCONS_00023169	greenyellow
TCONS_00023170	blue
TCONS_00050767	tan
TCONS_00050769	green
TCONS_00023188	yellow
TCONS_00023197	greenyellow
TCONS_00050733	tan
TCONS_00050750	turquoise
TCONS_00050754	turquoise
TCONS_00050739	turquoise
TCONS_00045851	turquoise
TCONS_00050734	greenyellow
TCONS_00023200	turquoise
TCONS_00000775	turquoise
TCONS_00045911	green
TCONS_00045908	pink
TCONS_00050824	turquoise
TCONS_00050821	blue
TCONS_00000779	green
TCONS_00000777	blue
TCONS_00000776	lightgreen
TCONS_00000771	magenta
TCONS_00000763	turquoise
TCONS_00050813	blue
TCONS_00050812	greenyellow
TCONS_00050814	green
TCONS_00023227	blue
TCONS_00023224	red
TCONS_00045893	turquoise
TCONS_00045894	black
TCONS_00045896	black
TCONS_00045900	darkgreen
TCONS_00000782	darkgreen
TCONS_00000784	yellow
TCONS_00045886	blue
TCONS_00005507	green
TCONS_00050674	cyan
TCONS_00000634	turquoise
TCONS_00000632	greenyellow
TCONS_00028349	blue
TCONS_00023142	green
TCONS_00050726	tan
TCONS_00005545	cyan
TCONS_00000650	magenta
TCONS_00005540	turquoise
TCONS_00028362	turquoise
TCONS_00023158	red
TCONS_00023166	salmon
TCONS_00023163	purple
TCONS_00050710	brown
TCONS_00050716	turquoise
TCONS_00000682	pink
TCONS_00000683	midnightblue
TCONS_00023150	cyan
TCONS_00005428	lightgreen
TCONS_00005430	blue
TCONS_00005431	green
TCONS_00005434	turquoise
TCONS_00005445	yellow
TCONS_00005442	turquoise
TCONS_00028270	turquoise
TCONS_00005457	blue
TCONS_00050663	red
TCONS_00005464	darkgreen
TCONS_00005465	blue
TCONS_00028307	blue
TCONS_00028314	yellow
TCONS_00005477	salmon
TCONS_00050649	grey60
TCONS_00050651	yellow
TCONS_00050644	pink
TCONS_00028294	lightgreen
TCONS_00028295	greenyellow
TCONS_00005379	greenyellow
TCONS_00005393	pink
TCONS_00023498	lightcyan
TCONS_00023501	black
TCONS_00023485	cyan
TCONS_00023489	greenyellow
TCONS_00046185	black
TCONS_00023513	purple
TCONS_00023505	yellow
TCONS_00023512	brown
TCONS_00023508	darkgreen
TCONS_00046155	green
TCONS_00046227	blue
TCONS_00046209	red
TCONS_00046214	red
TCONS_00046223	darkturquoise
[truncated: 6,001 more rows]
