# Supplementary material for: Transcriptomic Identification of Long Noncoding RNAs Modulating MPK3/MPK6-Centered Immune Networks in Arabidopsis
Source: Int J Mol Sci. 2025 Aug 28;26(17):8331. doi: 10.3390/ijms26178331 (PMC12427685; doi:10.3390/ijms26178331)
Supplement: Supplementary file 1 [file ijms-26-08331-s001.zip › Table S10. Cis-regulated target PCGs and their DElncRNAs..xlsx]

## Sheet: 总体
pcg_gene	linc_gene	spearman_corr	p_value
TCONS_00045644	TCONS_00045623	0.463817	0.354164
TCONS_00045644	TCONS_00052202	0.753702	0.0835233
TCONS_00045644	TCONS_00052222	0.142857	0.802778
TCONS_00045644	TCONS_00052232	-0.304256	0.557699
TCONS_00045644	TCONS_00052239	-0.0857143	0.919444
TCONS_00045649	TCONS_00045623	0.463817	0.354164
TCONS_00045649	TCONS_00052202	0.753702	0.0835233
TCONS_00045649	TCONS_00052222	0.142857	0.802778
TCONS_00045649	TCONS_00052232	-0.304256	0.557699
TCONS_00045649	TCONS_00052239	-0.0857143	0.919444
TCONS_00045648	TCONS_00045623	0	1
TCONS_00045648	TCONS_00052202	0.376851	0.461483
TCONS_00045648	TCONS_00052222	0.2	0.713889
TCONS_00045648	TCONS_00052232	-0.0676123	0.898736
TCONS_00045648	TCONS_00052239	0.0285714	1
TCONS_00045645	TCONS_00045623	0.40584	0.424663
TCONS_00045645	TCONS_00052202	0.115954	0.826848
TCONS_00045645	TCONS_00052222	0.371429	0.497222
TCONS_00045645	TCONS_00052232	-0.101419	0.848394
TCONS_00045645	TCONS_00052239	-0.428571	0.419444
TCONS_00045647	TCONS_00045623	-0.724714	0.103243
TCONS_00045647	TCONS_00052202	-0.0289886	0.956529
TCONS_00045647	TCONS_00052222	0.714286	0.136111
TCONS_00045647	TCONS_00052232	-0.338062	0.512225
TCONS_00045647	TCONS_00052239	-0.257143	0.658333
TCONS_00045646	TCONS_00045623	-0.367647	0.473376
TCONS_00045646	TCONS_00052202	-0.794118	0.0592179
TCONS_00045646	TCONS_00052222	0.115954	0.826848
TCONS_00045646	TCONS_00052232	0.377297	0.460909
TCONS_00045646	TCONS_00052239	0.173931	0.741734
TCONS_00045655	TCONS_00052222	0.0857143	0.919444
TCONS_00045655	TCONS_00052232	0.540899	0.267778
TCONS_00045655	TCONS_00052239	-0.2	0.713889
TCONS_00045654	TCONS_00052222	0.6	0.241667
TCONS_00045654	TCONS_00052232	-0.101419	0.848394
TCONS_00045654	TCONS_00052239	-0.885714	0.0333333
TCONS_00045652	TCONS_00045623	0.40584	0.424663
TCONS_00045652	TCONS_00052202	0.898645	0.0148886
TCONS_00045652	TCONS_00052222	0.0857143	0.919444
TCONS_00045652	TCONS_00052232	-0.540899	0.267778
TCONS_00045652	TCONS_00052239	0.0285714	1
TCONS_00045650	TCONS_00045623	0.550782	0.257369
TCONS_00045650	TCONS_00052202	0.666737	0.14809
TCONS_00045650	TCONS_00052222	-0.0285714	1
TCONS_00045650	TCONS_00052232	-0.135225	0.798399
TCONS_00045650	TCONS_00052239	-0.314286	0.563889
TCONS_00045653	TCONS_00045623	0.20292	0.699798
TCONS_00045653	TCONS_00052202	0.985611	0.000309086
TCONS_00045653	TCONS_00052222	0.314286	0.563889
TCONS_00045653	TCONS_00052232	-0.777542	0.0687269
TCONS_00045653	TCONS_00052239	0.0857143	0.919444
TCONS_00045651	TCONS_00045623	0.0579771	0.913132
TCONS_00045651	TCONS_00052202	0.60876	0.19966
TCONS_00045651	TCONS_00052222	0.0285714	1
TCONS_00045651	TCONS_00052232	-0.270449	0.604217
TCONS_00045651	TCONS_00052239	-0.6	0.241667
TCONS_00045656	TCONS_00052222	-0.142857	0.802778
TCONS_00045656	TCONS_00052232	-0.101419	0.848394
TCONS_00045656	TCONS_00052239	-0.6	0.241667
TCONS_00045659	TCONS_00052222	0.257143	0.658333
TCONS_00045659	TCONS_00052232	-0.507093	0.304559
TCONS_00045659	TCONS_00052239	-0.542857	0.297222
TCONS_00045658	TCONS_00052222	0.142857	0.802778
TCONS_00045658	TCONS_00052232	-0.0338062	0.94931
TCONS_00045658	TCONS_00052239	-0.771429	0.102778
TCONS_00045661	TCONS_00052222	0.0857143	0.919444
TCONS_00045661	TCONS_00052232	-0.270449	0.604217
TCONS_00045661	TCONS_00052239	-0.657143	0.175
TCONS_00045632	TCONS_00045590	0.485714	0.355556
TCONS_00045632	TCONS_00045623	-0.376851	0.461483
TCONS_00045632	TCONS_00052202	-0.521794	0.288343
TCONS_00045632	TCONS_00052222	-0.142857	0.802778
TCONS_00045632	TCONS_00052232	0.0338062	0.94931
TCONS_00045630	TCONS_00045590	0.885714	0.0333333
TCONS_00045630	TCONS_00045623	-0.811679	0.0498576
TCONS_00045630	TCONS_00052202	-0.492805	0.320633
TCONS_00045630	TCONS_00052222	0.142857	0.802778
TCONS_00045630	TCONS_00052232	0.0676123	0.898736
TCONS_00045631	TCONS_00045590	0.828571	0.0583333
TCONS_00045631	TCONS_00045623	-0.753702	0.0835233
TCONS_00045631	TCONS_00052202	-0.521794	0.288343
TCONS_00045631	TCONS_00052222	0.0857143	0.919444
TCONS_00045631	TCONS_00052232	0.304256	0.557699
TCONS_00045634	TCONS_00045623	0.231908	0.658374
TCONS_00045634	TCONS_00052202	0.463817	0.354164
TCONS_00045634	TCONS_00052222	0.0285714	1
TCONS_00045634	TCONS_00052232	0.0338062	0.94931
TCONS_00045634	TCONS_00052239	-0.542857	0.297222
TCONS_00045633	TCONS_00045590	0.771429	0.102778
TCONS_00045633	TCONS_00045623	-0.550782	0.257369
TCONS_00045633	TCONS_00052202	-0.666737	0.14809
TCONS_00045633	TCONS_00052222	0.0285714	1
TCONS_00045633	TCONS_00052232	0.135225	0.798399
TCONS_00045633	TCONS_00052239	0.314286	0.563889
TCONS_00045637	TCONS_00045623	-0.550782	0.257369
TCONS_00045637	TCONS_00052202	-0.666737	0.14809
TCONS_00045637	TCONS_00052222	0.0285714	1
TCONS_00045637	TCONS_00052232	0.135225	0.798399
TCONS_00045637	TCONS_00052239	0.314286	0.563889
TCONS_00045636	TCONS_00045623	0.0289886	0.956529
TCONS_00045636	TCONS_00052202	0.550782	0.257369
TCONS_00045636	TCONS_00052222	0.657143	0.175
TCONS_00045636	TCONS_00052232	-0.270449	0.604217
TCONS_00045636	TCONS_00052239	-0.771429	0.102778
TCONS_00045635	TCONS_00045623	-0.637748	0.173071
TCONS_00045635	TCONS_00052202	-0.753702	0.0835233
TCONS_00045635	TCONS_00052222	0.257143	0.658333
TCONS_00045635	TCONS_00052232	0.371868	0.46791
TCONS_00045635	TCONS_00052239	0.0285714	1
TCONS_00045640	TCONS_00045623	-0.318874	0.537901
TCONS_00045640	TCONS_00052202	-0.695725	0.124789
TCONS_00045640	TCONS_00052222	-0.428571	0.419444
TCONS_00045640	TCONS_00052232	0.304256	0.557699
TCONS_00045640	TCONS_00052239	0.142857	0.802778
TCONS_00045639	TCONS_00045623	-0.463817	0.354164
TCONS_00045639	TCONS_00052202	-0.753702	0.0835233
TCONS_00045639	TCONS_00052222	-0.142857	0.802778
TCONS_00045639	TCONS_00052232	0.304256	0.557699
TCONS_00045639	TCONS_00052239	0.0857143	0.919444
TCONS_00045642	TCONS_00045623	-0.0289886	0.956529
TCONS_00045642	TCONS_00052202	-0.550782	0.257369
TCONS_00045642	TCONS_00052222	-0.657143	0.175
TCONS_00045642	TCONS_00052232	0.270449	0.604217
TCONS_00045642	TCONS_00052239	0.771429	0.102778
TCONS_00022825	TCONS_00018204	-0.828571	0.0583333
TCONS_00022825	TCONS_00022821	-0.485714	0.355556
TCONS_00022828	TCONS_00018204	0.714286	0.136111
TCONS_00022828	TCONS_00022821	0.428571	0.419444
TCONS_00022830	TCONS_00018204	-0.657143	0.175
TCONS_00022830	TCONS_00022821	0.2	0.713889
TCONS_00022827	TCONS_00018204	-0.657143	0.175
TCONS_00022827	TCONS_00022821	-0.6	0.241667
TCONS_00022826	TCONS_00018204	-0.828571	0.0583333
TCONS_00022826	TCONS_00022821	-0.257143	0.658333
TCONS_00022815	TCONS_00018204	0.0285714	1
TCONS_00022815	TCONS_00022821	0.771429	0.102778
TCONS_00022814	TCONS_00018204	0.657143	0.175
TCONS_00022814	TCONS_00022821	0.2	0.713889
TCONS_00022817	TCONS_00018204	0.6	0.241667
TCONS_00022817	TCONS_00022821	0.2	0.713889
TCONS_00022816	TCONS_00018204	0.657143	0.175
TCONS_00022816	TCONS_00022821	-0.2	0.713889
TCONS_00022822	TCONS_00018204	0.6	0.241667
TCONS_00022822	TCONS_00022821	-0.257143	0.658333
TCONS_00022823	TCONS_00018204	0.428571	0.419444
TCONS_00022823	TCONS_00022821	-0.485714	0.355556
TCONS_00022820	TCONS_00018204	0.40584	0.424663
TCONS_00022820	TCONS_00022821	-0.0289886	0.956529
TCONS_00022818	TCONS_00018204	0.0857143	0.919444
TCONS_00022818	TCONS_00022821	0.0285714	1
TCONS_00022819	TCONS_00018204	0.885714	0.0333333
TCONS_00022819	TCONS_00022821	0.371429	0.497222
TCONS_00045595	TCONS_00045551	0.942857	0.0166667
TCONS_00045595	TCONS_00045573	-0.2	0.713889
TCONS_00045595	TCONS_00045590	0.828571	0.0583333
TCONS_00045595	TCONS_00045623	-0.434828	0.388865
TCONS_00045595	TCONS_00052173	-0.338062	0.512225
TCONS_00045595	TCONS_00052178	0.485714	0.355556
TCONS_00045595	TCONS_00052188	0.2	0.713889
TCONS_00045595	TCONS_00052189	0.714286	0.136111
TCONS_00045595	TCONS_00052202	-0.724714	0.103243
TCONS_00045594	TCONS_00045551	0.654654	0.158302
TCONS_00045594	TCONS_00045573	0.130931	0.804726
TCONS_00045594	TCONS_00045590	0.392792	0.441113
TCONS_00045594	TCONS_00045623	-0.132842	0.801909
TCONS_00045594	TCONS_00052173	-0.309839	0.550114
TCONS_00045594	TCONS_00052178	0.654654	0.158302
TCONS_00045594	TCONS_00052188	0.392792	0.441113
TCONS_00045594	TCONS_00052189	0.654654	0.158302
TCONS_00045594	TCONS_00052202	-0.531369	0.277963
TCONS_00045592	TCONS_00045551	0.2	0.713889
TCONS_00045592	TCONS_00045573	0.6	0.241667
TCONS_00045592	TCONS_00045590	0.142857	0.802778
TCONS_00045592	TCONS_00045623	-0.115954	0.826848
TCONS_00045592	TCONS_00052173	-0.43948	0.383221
TCONS_00045592	TCONS_00052178	0.371429	0.497222
TCONS_00045592	TCONS_00052188	-0.257143	0.658333
TCONS_00045592	TCONS_00052189	0.257143	0.658333
TCONS_00045592	TCONS_00052202	0.231908	0.658374
TCONS_00045591	TCONS_00045551	0.771429	0.102778
TCONS_00045591	TCONS_00045573	0.142857	0.802778
TCONS_00045591	TCONS_00045590	0.771429	0.102778
TCONS_00045591	TCONS_00045623	-0.637748	0.173071
TCONS_00045591	TCONS_00052173	-0.507093	0.304559
TCONS_00045591	TCONS_00052178	0.2	0.713889
TCONS_00045591	TCONS_00052188	-0.142857	0.802778
TCONS_00045591	TCONS_00052189	0.885714	0.0333333
TCONS_00045591	TCONS_00052202	-0.40584	0.424663
TCONS_00000399	TCONS_00000387	0.764706	0.0765317
TCONS_00000399	TCONS_00000409	0.463817	0.354164
TCONS_00000399	TCONS_00000414	0.40584	0.424663
TCONS_00000399	TCONS_00008204	0.637748	0.173071
TCONS_00000398	TCONS_00000387	0.927634	0.00766584
TCONS_00000398	TCONS_00000409	0.714286	0.136111
TCONS_00000398	TCONS_00000414	0.485714	0.355556
TCONS_00000398	TCONS_00008204	0.428571	0.419444
TCONS_00045597	TCONS_00045551	-0.771429	0.102778
TCONS_00045597	TCONS_00045573	0.6	0.241667
TCONS_00045597	TCONS_00045590	-0.771429	0.102778
TCONS_00045597	TCONS_00045623	0.40584	0.424663
TCONS_00045597	TCONS_00052173	-0.135225	0.798399
TCONS_00045597	TCONS_00052178	-0.714286	0.136111
TCONS_00045597	TCONS_00052188	-0.428571	0.419444
TCONS_00045597	TCONS_00052189	-0.6	0.241667
TCONS_00045597	TCONS_00052202	0.898645	0.0148886
TCONS_00000381	TCONS_00000387	0.811679	0.0498576
TCONS_00000381	TCONS_00000409	0.714286	0.136111
TCONS_00000381	TCONS_00008204	0.542857	0.297222
TCONS_00000380	TCONS_00000387	0.231908	0.658374
TCONS_00000380	TCONS_00008204	-0.371429	0.497222
TCONS_00000374	TCONS_00000387	0.637748	0.173071
TCONS_00000374	TCONS_00008204	0.771429	0.102778
TCONS_00000379	TCONS_00000387	-0.318874	0.537901
TCONS_00000379	TCONS_00008204	-0.771429	0.102778
TCONS_00000378	TCONS_00000387	-0.970588	0.00128486
TCONS_00000378	TCONS_00008204	-0.463817	0.354164
TCONS_00000375	TCONS_00000387	-0.20292	0.699798
TCONS_00000375	TCONS_00008204	0.657143	0.175
TCONS_00000373	TCONS_00000387	0.811679	0.0498576
TCONS_00000373	TCONS_00008204	0.542857	0.297222
TCONS_00000376	TCONS_00000387	0.588235	0.219418
TCONS_00000376	TCONS_00008204	0.811679	0.0498576
TCONS_00000377	TCONS_00000387	0.579771	0.227784
TCONS_00000377	TCONS_00008204	0.828571	0.0583333
TCONS_00045580	TCONS_00045551	0.371429	0.497222
TCONS_00045580	TCONS_00045573	-0.428571	0.419444
TCONS_00045580	TCONS_00045590	0.142857	0.802778
TCONS_00045580	TCONS_00045623	0.144943	0.784108
TCONS_00045580	TCONS_00052167	-0.507093	0.304559
TCONS_00045580	TCONS_00052173	0.270449	0.604217
TCONS_00045580	TCONS_00052178	0.714286	0.136111
TCONS_00045580	TCONS_00052188	0.771429	0.102778
TCONS_00045580	TCONS_00052189	0.257143	0.658333
TCONS_00045580	TCONS_00052202	-0.724714	0.103243
TCONS_00045579	TCONS_00045551	0.542857	0.297222
TCONS_00045579	TCONS_00045573	-0.371429	0.497222
TCONS_00045579	TCONS_00045590	0.885714	0.0333333
TCONS_00045579	TCONS_00045623	-0.811679	0.0498576
TCONS_00045579	TCONS_00052167	-0.135225	0.798399
TCONS_00045579	TCONS_00052173	0.135225	0.798399
TCONS_00045579	TCONS_00052178	0.6	0.241667
TCONS_00045579	TCONS_00052188	-0.142857	0.802778
TCONS_00045579	TCONS_00052189	0.714286	0.136111
TCONS_00045579	TCONS_00052202	-0.492805	0.320633
TCONS_00045582	TCONS_00045551	0.0857143	0.919444
TCONS_00045582	TCONS_00045573	-0.714286	0.136111
TCONS_00045582	TCONS_00045590	0.314286	0.563889
TCONS_00045582	TCONS_00045623	-0.260897	0.617534
TCONS_00045582	TCONS_00052167	-0.43948	0.383221
TCONS_00045582	TCONS_00052173	0.676123	0.140357
TCONS_00045582	TCONS_00052178	0.657143	0.175
TCONS_00045582	TCONS_00052188	0.371429	0.497222
TCONS_00045582	TCONS_00052189	0.2	0.713889
TCONS_00045582	TCONS_00052202	-0.550782	0.257369
TCONS_00000391	TCONS_00000387	-0.260897	0.617534
TCONS_00000391	TCONS_00000409	-0.428571	0.419444
TCONS_00000391	TCONS_00000414	0.257143	0.658333
TCONS_00000391	TCONS_00008204	0.542857	0.297222
TCONS_00000393	TCONS_00000387	0.0579771	0.913132
TCONS_00000393	TCONS_00000409	0.371429	0.497222
TCONS_00000393	TCONS_00000414	-0.2	0.713889
TCONS_00000393	TCONS_00008204	-0.714286	0.136111
TCONS_00000394	TCONS_00000387	0.695725	0.124789
TCONS_00000394	TCONS_00000409	0.485714	0.355556
TCONS_00000394	TCONS_00000414	-0.142857	0.802778
TCONS_00000394	TCONS_00008204	0.0857143	0.919444
TCONS_00000388	TCONS_00000387	0.985611	0.000309086
TCONS_00000388	TCONS_00000409	0.6	0.241667
TCONS_00000388	TCONS_00000414	0.428571	0.419444
TCONS_00000388	TCONS_00008204	0.428571	0.419444
TCONS_00045581	TCONS_00045551	0.0285714	1
TCONS_00045581	TCONS_00045573	-0.6	0.241667
TCONS_00045581	TCONS_00045590	-0.142857	0.802778
TCONS_00045581	TCONS_00045623	0.318874	0.537901
TCONS_00045581	TCONS_00052167	-0.338062	0.512225
TCONS_00045581	TCONS_00052173	0.507093	0.304559
TCONS_00045581	TCONS_00052178	0.371429	0.497222
TCONS_00045581	TCONS_00052188	0.771429	0.102778
TCONS_00045581	TCONS_00052189	-0.0857143	0.919444
TCONS_00045581	TCONS_00052202	-0.579771	0.227784
TCONS_00000385	TCONS_00000387	0.40584	0.424663
TCONS_00000385	TCONS_00000409	-0.0857143	0.919444
TCONS_00000385	TCONS_00008204	1	0.00277778
TCONS_00000386	TCONS_00000387	0.173931	0.741734
TCONS_00000386	TCONS_00000409	0.771429	0.102778
TCONS_00000386	TCONS_00008204	-0.314286	0.563889
TCONS_00045589	TCONS_00045551	-0.0285714	1
TCONS_00045589	TCONS_00045573	0.942857	0.0166667
TCONS_00045589	TCONS_00045590	-0.314286	0.563889
TCONS_00045589	TCONS_00045623	0.115954	0.826848
TCONS_00045589	TCONS_00052167	0.507093	0.304559
TCONS_00045589	TCONS_00052173	-0.777542	0.0687269
TCONS_00045589	TCONS_00052178	-0.542857	0.297222
TCONS_00045589	TCONS_00052188	-0.257143	0.658333
TCONS_00045589	TCONS_00052189	0.257143	0.658333
TCONS_00045589	TCONS_00052202	0.463817	0.354164
TCONS_00000382	TCONS_00000387	0.579771	0.227784
TCONS_00000382	TCONS_00000409	0.371429	0.497222
TCONS_00000382	TCONS_00008204	0.771429	0.102778
TCONS_00022855	TCONS_00018260	0.542857	0.297222
TCONS_00022857	TCONS_00018260	0.0857143	0.919444
TCONS_00022856	TCONS_00018260	-0.0285714	1
TCONS_00000401	TCONS_00000387	-0.811679	0.0498576
TCONS_00000401	TCONS_00000409	-0.314286	0.563889
TCONS_00000401	TCONS_00000414	-0.542857	0.297222
TCONS_00000401	TCONS_00008204	-0.6	0.241667
TCONS_00000400	TCONS_00000387	-0.695725	0.124789
TCONS_00000400	TCONS_00000409	-0.428571	0.419444
TCONS_00000400	TCONS_00000414	0.0857143	0.919444
TCONS_00000400	TCONS_00008204	-0.714286	0.136111
TCONS_00022836	TCONS_00018204	0.657143	0.175
TCONS_00022836	TCONS_00022821	-0.2	0.713889
TCONS_00022832	TCONS_00018204	1	0.00277778
TCONS_00022832	TCONS_00022821	0.428571	0.419444
TCONS_00022834	TCONS_00018204	-0.142857	0.802778
TCONS_00022834	TCONS_00022821	-0.6	0.241667
TCONS_00022833	TCONS_00018204	-0.885714	0.0333333
TCONS_00022833	TCONS_00022821	-0.771429	0.102778
TCONS_00022835	TCONS_00018204	-0.2	0.713889
TCONS_00022835	TCONS_00022821	0.714286	0.136111
TCONS_00022851	TCONS_00018204	0.142857	0.802778
TCONS_00022851	TCONS_00022821	0.6	0.241667
TCONS_00022854	TCONS_00018260	0.314286	0.563889
TCONS_00022853	TCONS_00018260	-0.0285714	1
TCONS_00022840	TCONS_00018204	0.428571	0.419444
TCONS_00022840	TCONS_00022821	0.485714	0.355556
TCONS_00022838	TCONS_00018204	-0.927634	0.00766584
TCONS_00022838	TCONS_00022821	-0.40584	0.424663
TCONS_00022839	TCONS_00018204	-0.142857	0.802778
TCONS_00022839	TCONS_00022821	-0.0285714	1
TCONS_00022849	TCONS_00018204	0.20292	0.699798
TCONS_00022849	TCONS_00022821	0.579771	0.227784
TCONS_00022845	TCONS_00018204	-0.695725	0.124789
TCONS_00022845	TCONS_00022821	0.260897	0.617534
TCONS_00022841	TCONS_00018204	-0.0579771	0.913132
TCONS_00022841	TCONS_00022821	0.724714	0.103243
TCONS_00022843	TCONS_00018204	0.885714	0.0333333
TCONS_00022843	TCONS_00022821	0.542857	0.297222
TCONS_00022847	TCONS_00018204	0.428571	0.419444
TCONS_00022847	TCONS_00022821	0.2	0.713889
TCONS_00022846	TCONS_00018204	-0.257143	0.658333
TCONS_00022846	TCONS_00022821	-0.542857	0.297222
TCONS_00045569	TCONS_00045551	-0.142857	0.802778
TCONS_00045569	TCONS_00045573	-0.885714	0.0333333
TCONS_00045569	TCONS_00045590	0.0857143	0.919444
TCONS_00045569	TCONS_00052167	-0.507093	0.304559
TCONS_00045569	TCONS_00052173	0.845154	0.0341094
TCONS_00045569	TCONS_00052178	0.485714	0.355556
TCONS_00045569	TCONS_00052188	0.371429	0.497222
TCONS_00045569	TCONS_00052189	-0.314286	0.563889
TCONS_00045574	TCONS_00045551	0.542857	0.297222
TCONS_00045574	TCONS_00045573	-0.657143	0.175
TCONS_00045574	TCONS_00045590	0.714286	0.136111
TCONS_00045574	TCONS_00045623	-0.463817	0.354164
TCONS_00045574	TCONS_00052167	-0.43948	0.383221
TCONS_00045574	TCONS_00052173	0.371868	0.46791
TCONS_00045574	TCONS_00052178	0.828571	0.0583333
TCONS_00045574	TCONS_00052188	0.314286	0.563889
TCONS_00045574	TCONS_00052189	0.485714	0.355556
TCONS_00045574	TCONS_00052202	-0.753702	0.0835233
TCONS_00045575	TCONS_00045551	0.485714	0.355556
TCONS_00045575	TCONS_00045573	-0.6	0.241667
TCONS_00045575	TCONS_00045590	0.542857	0.297222
TCONS_00045575	TCONS_00045623	-0.20292	0.699798
TCONS_00045575	TCONS_00052167	-0.676123	0.140357
TCONS_00045575	TCONS_00052173	0.371868	0.46791
TCONS_00045575	TCONS_00052178	0.942857	0.0166667
TCONS_00045575	TCONS_00052188	0.428571	0.419444
TCONS_00045575	TCONS_00052189	0.257143	0.658333
TCONS_00045575	TCONS_00052202	-0.695725	0.124789
TCONS_00045576	TCONS_00045551	0.314286	0.563889
TCONS_00045576	TCONS_00045573	-0.0857143	0.919444
TCONS_00045576	TCONS_00045590	0.714286	0.136111
TCONS_00045576	TCONS_00045623	-0.898645	0.0148886
TCONS_00045576	TCONS_00052167	0.338062	0.512225
TCONS_00045576	TCONS_00052173	-0.0338062	0.94931
TCONS_00045576	TCONS_00052178	0.0857143	0.919444
TCONS_00045576	TCONS_00052188	-0.428571	0.419444
TCONS_00045576	TCONS_00052189	0.771429	0.102778
TCONS_00045576	TCONS_00052202	-0.173931	0.741734
TCONS_00000408	TCONS_00000387	-0.318874	0.537901
TCONS_00000408	TCONS_00000409	-0.714286	0.136111
TCONS_00000408	TCONS_00000414	-0.314286	0.563889
TCONS_00000408	TCONS_00008204	0.714286	0.136111
TCONS_00000406	TCONS_00000387	-0.666737	0.14809
TCONS_00000406	TCONS_00000409	-0.485714	0.355556
TCONS_00000406	TCONS_00000414	-0.2	0.713889
TCONS_00000406	TCONS_00008204	0.257143	0.658333
TCONS_00000407	TCONS_00000387	-0.492805	0.320633
TCONS_00000407	TCONS_00000409	-0.0285714	1
TCONS_00000407	TCONS_00000414	-0.142857	0.802778
TCONS_00000407	TCONS_00008204	0.0285714	1
TCONS_00000405	TCONS_00000387	-0.521794	0.288343
TCONS_00000405	TCONS_00000409	-0.771429	0.102778
TCONS_00000405	TCONS_00000414	-0.257143	0.658333
TCONS_00000405	TCONS_00008204	0.542857	0.297222
TCONS_00000404	TCONS_00000387	0.588235	0.219418
TCONS_00000404	TCONS_00000409	0.0579771	0.913132
TCONS_00000404	TCONS_00000414	0.463817	0.354164
TCONS_00000404	TCONS_00008204	0.811679	0.0498576
TCONS_00045553	TCONS_00045551	0.314286	0.563889
TCONS_00045553	TCONS_00045573	-0.942857	0.0166667
TCONS_00045553	TCONS_00045590	0.542857	0.297222
TCONS_00045553	TCONS_00052167	-0.101419	0.848394
TCONS_00045553	TCONS_00052173	0.540899	0.267778
TCONS_00045553	TCONS_00052178	0.314286	0.563889
TCONS_00045553	TCONS_00052188	0.257143	0.658333
TCONS_00045553	TCONS_00052189	0.0857143	0.919444
TCONS_00045552	TCONS_00045551	0.142857	0.802778
TCONS_00045552	TCONS_00045573	-0.6	0.241667
TCONS_00045552	TCONS_00045590	0.142857	0.802778
TCONS_00045552	TCONS_00052167	-0.270449	0.604217
TCONS_00045552	TCONS_00052173	0.507093	0.304559
TCONS_00045552	TCONS_00052178	0.485714	0.355556
TCONS_00045552	TCONS_00052188	0.6	0.241667
TCONS_00045552	TCONS_00052189	0.257143	0.658333
TCONS_00000402	TCONS_00000387	-0.579771	0.227784
TCONS_00000402	TCONS_00000409	-0.485714	0.355556
TCONS_00000402	TCONS_00000414	-0.0285714	1
TCONS_00000402	TCONS_00008204	-0.771429	0.102778
TCONS_00000403	TCONS_00000387	-0.376851	0.461483
TCONS_00000403	TCONS_00000409	-0.142857	0.802778
TCONS_00000403	TCONS_00000414	0.314286	0.563889
TCONS_00000403	TCONS_00008204	-0.0857143	0.919444
TCONS_00045559	TCONS_00045551	0.6	0.241667
TCONS_00045559	TCONS_00045573	-0.142857	0.802778
TCONS_00045559	TCONS_00045590	0.428571	0.419444
TCONS_00045559	TCONS_00052167	-0.676123	0.140357
TCONS_00045559	TCONS_00052173	-0.101419	0.848394
TCONS_00045559	TCONS_00052178	0.828571	0.0583333
TCONS_00045559	TCONS_00052188	0.314286	0.563889
TCONS_00045559	TCONS_00052189	0.142857	0.802778
TCONS_00045556	TCONS_00045551	0.40584	0.424663
TCONS_00045556	TCONS_00045573	-0.144943	0.784108
TCONS_00045556	TCONS_00045590	0.695725	0.124789
TCONS_00045556	TCONS_00052167	0.685994	0.132419
TCONS_00045556	TCONS_00052173	-0.222948	0.671119
TCONS_00045556	TCONS_00052178	-0.347863	0.499253
TCONS_00045556	TCONS_00052188	-0.463817	0.354164
TCONS_00045556	TCONS_00052189	0.579771	0.227784
TCONS_00000413	TCONS_00000387	0.318874	0.537901
TCONS_00000413	TCONS_00000409	0.714286	0.136111
TCONS_00000413	TCONS_00000414	0.314286	0.563889
TCONS_00000410	TCONS_00000387	0.811679	0.0498576
TCONS_00000410	TCONS_00000409	0.314286	0.563889
TCONS_00000410	TCONS_00000414	0.371429	0.497222
TCONS_00045561	TCONS_00045551	-0.101419	0.848394
TCONS_00045561	TCONS_00045573	0.507093	0.304559
TCONS_00045561	TCONS_00045590	-0.676123	0.140357
TCONS_00045561	TCONS_00052167	0.02	0.970004
TCONS_00045561	TCONS_00052173	-0.48	0.335296
TCONS_00045561	TCONS_00052178	-0.371868	0.46791
TCONS_00045561	TCONS_00052188	0.304256	0.557699
TCONS_00045561	TCONS_00052189	-0.507093	0.304559
TCONS_00045560	TCONS_00045551	-0.314286	0.563889
TCONS_00045560	TCONS_00045573	0.942857	0.0166667
TCONS_00045560	TCONS_00045590	-0.542857	0.297222
TCONS_00045560	TCONS_00052167	0.101419	0.848394
TCONS_00045560	TCONS_00052173	-0.540899	0.267778
TCONS_00045560	TCONS_00052178	-0.314286	0.563889
TCONS_00045560	TCONS_00052188	-0.257143	0.658333
TCONS_00045560	TCONS_00052189	-0.0857143	0.919444
TCONS_00022869	TCONS_00018260	0.542857	0.297222
TCONS_00022869	TCONS_00018272	0.0303588	0.954476
TCONS_00022861	TCONS_00018260	-0.485714	0.355556
TCONS_00022863	TCONS_00018260	-0.0857143	0.919444
TCONS_00022863	TCONS_00018272	-0.941124	0.00509754
TCONS_00022859	TCONS_00018260	0.142857	0.802778
TCONS_00022860	TCONS_00018260	0.314286	0.563889
TCONS_00022866	TCONS_00018260	0.0857143	0.919444
TCONS_00022866	TCONS_00018272	0.819689	0.0458371
TCONS_00022868	TCONS_00018260	0.942857	0.0166667
TCONS_00022868	TCONS_00018272	0.0910765	0.863763
TCONS_00022867	TCONS_00018260	-0.485714	0.355556
TCONS_00022867	TCONS_00018272	0.0303588	0.954476
TCONS_00022865	TCONS_00018260	-0.828571	0.0583333
TCONS_00022865	TCONS_00018272	-0.698253	0.122839
TCONS_00045629	TCONS_00045590	-0.0857143	0.919444
TCONS_00045629	TCONS_00045623	0.0579771	0.913132
TCONS_00045629	TCONS_00052202	0.492805	0.320633
TCONS_00045629	TCONS_00052222	0.542857	0.297222
TCONS_00045629	TCONS_00052232	-0.338062	0.512225
TCONS_00022858	TCONS_00018260	0.771429	0.102778
TCONS_00045619	TCONS_00045573	0.941124	0.00509754
TCONS_00045619	TCONS_00045590	-0.333947	0.5177
TCONS_00045619	TCONS_00045623	0.184812	0.725938
TCONS_00045619	TCONS_00052188	-0.394665	0.438739
TCONS_00045619	TCONS_00052189	-0.0303588	0.954476
TCONS_00045619	TCONS_00052202	0.646843	0.165057
TCONS_00045619	TCONS_00052222	0.394665	0.438739
TCONS_00045619	TCONS_00052232	-0.287368	0.580813
TCONS_00045621	TCONS_00045573	0.314286	0.563889
TCONS_00045621	TCONS_00045590	-0.542857	0.297222
TCONS_00045621	TCONS_00045623	0.0289886	0.956529
TCONS_00045621	TCONS_00052188	-0.485714	0.355556
TCONS_00045621	TCONS_00052189	-0.314286	0.563889
TCONS_00045621	TCONS_00052202	0.724714	0.103243
TCONS_00045621	TCONS_00052222	-0.2	0.713889
TCONS_00045621	TCONS_00052232	-0.540899	0.267778
TCONS_00045620	TCONS_00045573	0.0285714	1
TCONS_00045620	TCONS_00045590	0.657143	0.175
TCONS_00045620	TCONS_00045623	-0.753702	0.0835233
TCONS_00045620	TCONS_00052188	-0.371429	0.497222
TCONS_00045620	TCONS_00052189	0.657143	0.175
TCONS_00045620	TCONS_00052202	-0.115954	0.826848
TCONS_00045620	TCONS_00052222	0.2	0.713889
TCONS_00045620	TCONS_00052232	-0.169031	0.748868
TCONS_00045625	TCONS_00045590	0.6	0.241667
TCONS_00045625	TCONS_00045623	-0.318874	0.537901
TCONS_00045625	TCONS_00052188	-0.142857	0.802778
TCONS_00045625	TCONS_00052189	0.371429	0.497222
TCONS_00045625	TCONS_00052202	-0.20292	0.699798
TCONS_00045625	TCONS_00052222	0.657143	0.175
TCONS_00045625	TCONS_00052232	0.0676123	0.898736
TCONS_00045627	TCONS_00045590	0.0285714	1
TCONS_00045627	TCONS_00045623	-0.289886	0.577352
TCONS_00045627	TCONS_00052202	0.637748	0.173071
TCONS_00045627	TCONS_00052222	0.542857	0.297222
TCONS_00045627	TCONS_00052232	-0.507093	0.304559
TCONS_00045628	TCONS_00045590	-0.314286	0.563889
TCONS_00045628	TCONS_00045623	0.579771	0.227784
TCONS_00045628	TCONS_00052202	-0.173931	0.741734
TCONS_00045628	TCONS_00052222	-0.257143	0.658333
TCONS_00045628	TCONS_00052232	0.304256	0.557699
TCONS_00022873	TCONS_00018260	0.0285714	1
TCONS_00022873	TCONS_00018272	0.880406	0.0205987
TCONS_00022889	TCONS_00018260	0.257143	0.658333
TCONS_00022889	TCONS_00018272	0.698253	0.122839
TCONS_00022889	TCONS_00018280	0.371429	0.497222
TCONS_00022889	TCONS_00018281	0.257143	0.658333
TCONS_00022889	TCONS_00022921	0.485714	0.355556
TCONS_00022889	TCONS_00022922	0.657143	0.175
TCONS_00022889	TCONS_00022924	-0.0285714	1
TCONS_00022889	TCONS_00022925	-0.485714	0.355556
TCONS_00022889	TCONS_00022926	0.542857	0.297222
TCONS_00022889	TCONS_00022927	0.142857	0.802778
TCONS_00022889	TCONS_00022929	-0.828571	0.0583333
TCONS_00022883	TCONS_00018260	0.0857143	0.919444
TCONS_00022883	TCONS_00018272	-0.758971	0.0801412
TCONS_00022883	TCONS_00018280	-0.657143	0.175
TCONS_00022883	TCONS_00018281	-0.257143	0.658333
TCONS_00022883	TCONS_00022921	-0.714286	0.136111
TCONS_00022883	TCONS_00022922	-0.371429	0.497222
TCONS_00022883	TCONS_00022924	0.142857	0.802778
TCONS_00022883	TCONS_00022925	0.2	0.713889
TCONS_00022883	TCONS_00022926	-0.314286	0.563889
TCONS_00022883	TCONS_00022927	-0.371429	0.497222
TCONS_00022883	TCONS_00022929	0.885714	0.0333333
TCONS_00022884	TCONS_00018260	-0.257143	0.658333
TCONS_00022884	TCONS_00018272	-0.333947	0.5177
TCONS_00022884	TCONS_00018280	-0.2	0.713889
TCONS_00022884	TCONS_00018281	-0.428571	0.419444
TCONS_00022884	TCONS_00022921	0.0285714	1
TCONS_00022884	TCONS_00022922	-0.942857	0.0166667
TCONS_00022884	TCONS_00022924	0.0857143	0.919444
TCONS_00022884	TCONS_00022925	0.771429	0.102778
TCONS_00022884	TCONS_00022926	-0.828571	0.0583333
TCONS_00022884	TCONS_00022927	0.142857	0.802778
TCONS_00022884	TCONS_00022929	0.542857	0.297222
TCONS_00045615	TCONS_00045573	0.828571	0.0583333
TCONS_00045615	TCONS_00045590	-0.771429	0.102778
TCONS_00045615	TCONS_00045623	0.550782	0.257369
TCONS_00045615	TCONS_00052188	-0.142857	0.802778
TCONS_00045615	TCONS_00052189	-0.314286	0.563889
TCONS_00045615	TCONS_00052202	0.666737	0.14809
TCONS_00045615	TCONS_00052222	-0.0285714	1
TCONS_00022871	TCONS_00018260	0.771429	0.102778
TCONS_00022871	TCONS_00018272	0.698253	0.122839
TCONS_00022870	TCONS_00018260	-0.6	0.241667
TCONS_00022870	TCONS_00018272	-0.576818	0.230732
TCONS_00022872	TCONS_00018260	0.371429	0.497222
TCONS_00022872	TCONS_00018272	0.941124	0.00509754
TCONS_00045604	TCONS_00045551	-0.0857143	0.919444
TCONS_00045604	TCONS_00045573	-0.371429	0.497222
TCONS_00045604	TCONS_00045590	0.6	0.241667
TCONS_00045604	TCONS_00045623	-0.927634	0.00766584
TCONS_00045604	TCONS_00052173	0.371868	0.46791
TCONS_00045604	TCONS_00052178	-0.0857143	0.919444
TCONS_00045604	TCONS_00052188	-0.657143	0.175
TCONS_00045604	TCONS_00052189	0.371429	0.497222
TCONS_00045604	TCONS_00052202	0.0579771	0.913132
TCONS_00045604	TCONS_00052222	0.142857	0.802778
TCONS_00045603	TCONS_00045551	-0.142857	0.802778
TCONS_00045603	TCONS_00045573	0.714286	0.136111
TCONS_00045603	TCONS_00045590	0.0285714	1
TCONS_00045603	TCONS_00045623	-0.289886	0.577352
TCONS_00045603	TCONS_00052173	-0.43948	0.383221
TCONS_00045603	TCONS_00052178	-0.2	0.713889
TCONS_00045603	TCONS_00052188	-0.714286	0.136111
TCONS_00045603	TCONS_00052189	0.142857	0.802778
TCONS_00045603	TCONS_00052202	0.637748	0.173071
TCONS_00045603	TCONS_00052222	0.542857	0.297222
TCONS_00045599	TCONS_00045551	0.0285714	1
TCONS_00045599	TCONS_00045573	-0.942857	0.0166667
TCONS_00045599	TCONS_00045590	0.314286	0.563889
TCONS_00045599	TCONS_00045623	-0.115954	0.826848
TCONS_00045599	TCONS_00052173	0.777542	0.0687269
TCONS_00045599	TCONS_00052178	0.542857	0.297222
TCONS_00045599	TCONS_00052188	0.257143	0.658333
TCONS_00045599	TCONS_00052189	-0.257143	0.658333
TCONS_00045599	TCONS_00052202	-0.463817	0.354164
TCONS_00045601	TCONS_00045551	0.828571	0.0583333
TCONS_00045601	TCONS_00045573	-0.485714	0.355556
TCONS_00045601	TCONS_00045590	0.6	0.241667
TCONS_00045601	TCONS_00045623	-0.20292	0.699798
TCONS_00045601	TCONS_00052173	-0.0338062	0.94931
TCONS_00045601	TCONS_00052178	0.542857	0.297222
TCONS_00045601	TCONS_00052188	0.657143	0.175
TCONS_00045601	TCONS_00052189	0.657143	0.175
TCONS_00045601	TCONS_00052202	-0.985611	0.000309086
TCONS_00045598	TCONS_00045551	0.314286	0.563889
TCONS_00045598	TCONS_00045573	-0.428571	0.419444
TCONS_00045598	TCONS_00045590	0.428571	0.419444
TCONS_00045598	TCONS_00045623	-0.144943	0.784108
TCONS_00045598	TCONS_00052173	0.371868	0.46791
TCONS_00045598	TCONS_00052178	1	0.00277778
TCONS_00045598	TCONS_00052188	0.257143	0.658333
TCONS_00045598	TCONS_00052189	0.0857143	0.919444
TCONS_00045598	TCONS_00052202	-0.434828	0.388865
TCONS_00045600	TCONS_00045551	0.371429	0.497222
TCONS_00045600	TCONS_00045573	-0.6	0.241667
TCONS_00045600	TCONS_00045590	0.485714	0.355556
TCONS_00045600	TCONS_00045623	-0.318874	0.537901
TCONS_00045600	TCONS_00052173	0.43948	0.383221
TCONS_00045600	TCONS_00052178	0.771429	0.102778
TCONS_00045600	TCONS_00052188	0.428571	0.419444
TCONS_00045600	TCONS_00052189	0.428571	0.419444
TCONS_00045600	TCONS_00052202	-0.695725	0.124789
TCONS_00045602	TCONS_00045551	0.371429	0.497222
TCONS_00045602	TCONS_00045573	-0.257143	0.658333
TCONS_00045602	TCONS_00045590	0.2	0.713889
TCONS_00045602	TCONS_00045623	-0.115954	0.826848
TCONS_00045602	TCONS_00052173	0.101419	0.848394
TCONS_00045602	TCONS_00052178	0.371429	0.497222
TCONS_00045602	TCONS_00052188	0.6	0.241667
TCONS_00045602	TCONS_00052189	0.6	0.241667
TCONS_00045602	TCONS_00052202	-0.666737	0.14809
TCONS_00045606	TCONS_00045551	0.314286	0.563889
TCONS_00045606	TCONS_00045573	-0.942857	0.0166667
TCONS_00045606	TCONS_00045590	0.542857	0.297222
TCONS_00045606	TCONS_00045623	-0.318874	0.537901
TCONS_00045606	TCONS_00052173	0.540899	0.267778
TCONS_00045606	TCONS_00052178	0.314286	0.563889
TCONS_00045606	TCONS_00052188	0.257143	0.658333
TCONS_00045606	TCONS_00052189	0.0857143	0.919444
TCONS_00045606	TCONS_00052202	-0.666737	0.14809
TCONS_00045606	TCONS_00052222	-0.0857143	0.919444
TCONS_00045605	TCONS_00045551	-0.0857143	0.919444
TCONS_00045605	TCONS_00045573	-0.942857	0.0166667
TCONS_00045605	TCONS_00045590	0.257143	0.658333
TCONS_00045605	TCONS_00045623	-0.231908	0.658374
TCONS_00045605	TCONS_00052173	0.845154	0.0341094
TCONS_00045605	TCONS_00052178	0.371429	0.497222
TCONS_00045605	TCONS_00052188	0.257143	0.658333
TCONS_00045605	TCONS_00052189	-0.0857143	0.919444
TCONS_00045605	TCONS_00052202	-0.463817	0.354164
TCONS_00045605	TCONS_00052222	-0.428571	0.419444
TCONS_00045608	TCONS_00045573	-0.428571	0.419444
TCONS_00045608	TCONS_00045590	-0.314286	0.563889
TCONS_00045608	TCONS_00045623	0.0579771	0.913132
TCONS_00045608	TCONS_00052178	-0.485714	0.355556
TCONS_00045608	TCONS_00052188	0.0857143	0.919444
TCONS_00045608	TCONS_00052189	-0.257143	0.658333
TCONS_00045608	TCONS_00052202	0.0289886	0.956529
TCONS_00045608	TCONS_00052222	-0.6	0.241667
TCONS_00045609	TCONS_00045573	-0.371429	0.497222
TCONS_00045609	TCONS_00045590	-0.6	0.241667
TCONS_00045609	TCONS_00045623	0.666737	0.14809
TCONS_00045609	TCONS_00052178	0.0285714	1
TCONS_00045609	TCONS_00052188	0.542857	0.297222
TCONS_00045609	TCONS_00052189	-0.657143	0.175
TCONS_00045609	TCONS_00052202	-0.0579771	0.913132
TCONS_00045609	TCONS_00052222	-0.542857	0.297222
TCONS_00045610	TCONS_00045573	-0.0285714	1
TCONS_00045610	TCONS_00045590	0.657143	0.175
TCONS_00045610	TCONS_00045623	-0.695725	0.124789
TCONS_00045610	TCONS_00052178	-0.371429	0.497222
TCONS_00045610	TCONS_00052188	-0.485714	0.355556
TCONS_00045610	TCONS_00052189	0.542857	0.297222
TCONS_00045610	TCONS_00052202	-0.115954	0.826848
TCONS_00045610	TCONS_00052222	0.485714	0.355556
TCONS_00045613	TCONS_00045573	-0.542857	0.297222
TCONS_00045613	TCONS_00045590	0.485714	0.355556
TCONS_00045613	TCONS_00045623	-0.0869657	0.86988
TCONS_00045613	TCONS_00052188	0.714286	0.136111
TCONS_00045613	TCONS_00052189	0.542857	0.297222
TCONS_00045613	TCONS_00052202	-0.985611	0.000309086
TCONS_00045613	TCONS_00052222	-0.371429	0.497222
TCONS_00045614	TCONS_00045573	-0.942857	0.0166667
TCONS_00045614	TCONS_00045590	0.6	0.241667
TCONS_00045614	TCONS_00045623	-0.492805	0.320633
TCONS_00045614	TCONS_00052188	0.0857143	0.919444
TCONS_00045614	TCONS_00052189	0.0857143	0.919444
TCONS_00045614	TCONS_00052202	-0.521794	0.288343
TCONS_00045614	TCONS_00052222	-0.0857143	0.919444
TCONS_00028062	TCONS_00033597	0.0303588	0.954476
TCONS_00028061	TCONS_00033597	-0.455383	0.364143
TCONS_00028059	TCONS_00033597	-0.637536	0.17326
TCONS_00028060	TCONS_00033597	-0.941124	0.00509754
TCONS_00028056	TCONS_00033597	-0.394665	0.438739
TCONS_00028055	TCONS_00033597	-0.758971	0.0801412
TCONS_00028058	TCONS_00033597	-0.941124	0.00509754
TCONS_00028054	TCONS_00033597	0.394665	0.438739
TCONS_00022730	TCONS_00018108	0.657143	0.175
TCONS_00022730	TCONS_00018109	0.6	0.241667
TCONS_00022730	TCONS_00018110	-0.676123	0.140357
TCONS_00022730	TCONS_00018120	-0.130931	0.804726
TCONS_00022731	TCONS_00018108	-0.828571	0.0583333
TCONS_00022731	TCONS_00018109	-0.657143	0.175
TCONS_00022731	TCONS_00018110	-0.101419	0.848394
TCONS_00022731	TCONS_00018120	0.392792	0.441113
TCONS_00028053	TCONS_00033597	0.212512	0.686031
TCONS_00028052	TCONS_00033597	0.758971	0.0801412
TCONS_00022742	TCONS_00018108	-0.657143	0.175
TCONS_00022742	TCONS_00018109	-0.6	0.241667
TCONS_00022742	TCONS_00018110	0.540899	0.267778
TCONS_00022742	TCONS_00018120	0.654654	0.158302
TCONS_00022742	TCONS_00018140	0.0579771	0.913132
TCONS_00028064	TCONS_00033597	0.698253	0.122839
TCONS_00028063	TCONS_00033597	0.880406	0.0205987
TCONS_00028047	TCONS_00028032	0.392792	0.441113
TCONS_00028047	TCONS_00033597	0.880406	0.0205987
TCONS_00028046	TCONS_00028032	-0.130931	0.804726
TCONS_00028046	TCONS_00033597	0.455383	0.364143
TCONS_00028051	TCONS_00033597	0.941124	0.00509754
TCONS_00022725	TCONS_00018108	-0.828571	0.0583333
TCONS_00022725	TCONS_00018109	-0.771429	0.102778
TCONS_00022725	TCONS_00018110	-0.338062	0.512225
TCONS_00022725	TCONS_00018120	0.392792	0.441113
TCONS_00022726	TCONS_00018108	-0.885714	0.0333333
TCONS_00022726	TCONS_00018109	-0.942857	0.0166667
TCONS_00022726	TCONS_00018110	0.371868	0.46791
TCONS_00022726	TCONS_00018120	0.392792	0.441113
TCONS_00022727	TCONS_00018108	-0.2	0.713889
TCONS_00022727	TCONS_00018109	-0.428571	0.419444
TCONS_00022727	TCONS_00018110	0.0676123	0.898736
TCONS_00022727	TCONS_00018120	0.654654	0.158302
TCONS_00028048	TCONS_00028032	0.654654	0.158302
TCONS_00028048	TCONS_00033597	0.394665	0.438739
TCONS_00050442	TCONS_00050445	-0.2	0.713889
TCONS_00050442	TCONS_00050457	1	0.00277778
TCONS_00000318	TCONS_00000263	-0.657143	0.175
TCONS_00000318	TCONS_00000320	0.0285714	1
TCONS_00000318	TCONS_00000329	-0.6	0.241667
TCONS_00000318	TCONS_00000338	0.392792	0.441113
TCONS_00000318	TCONS_00008098	0.392792	0.441113
TCONS_00050443	TCONS_00050445	0.714286	0.136111
TCONS_00050443	TCONS_00050457	0.257143	0.658333
TCONS_00045512	TCONS_00045486	-0.654654	0.158302
TCONS_00045512	TCONS_00045524	0.135225	0.798399
TCONS_00045512	TCONS_00052136	0.135225	0.798399
TCONS_00045517	TCONS_00045486	-0.130931	0.804726
TCONS_00045517	TCONS_00045524	0.845154	0.0341094
TCONS_00045517	TCONS_00052136	0.845154	0.0341094
TCONS_00000316	TCONS_00000263	0.542857	0.297222
TCONS_00000316	TCONS_00000320	-0.942857	0.0166667
TCONS_00000316	TCONS_00000329	-0.2	0.713889
TCONS_00000316	TCONS_00000338	0.392792	0.441113
TCONS_00000316	TCONS_00008098	0.392792	0.441113
TCONS_00000317	TCONS_00000263	0.771429	0.102778
TCONS_00000317	TCONS_00000320	-0.828571	0.0583333
TCONS_00000317	TCONS_00000329	0.0285714	1
TCONS_00000317	TCONS_00000338	-0.130931	0.804726
TCONS_00000317	TCONS_00008098	-0.130931	0.804726
TCONS_00050440	TCONS_00050445	-0.542857	0.297222
TCONS_00050440	TCONS_00050457	-0.371429	0.497222
TCONS_00045516	TCONS_00045486	0.130931	0.804726
TCONS_00045516	TCONS_00045524	0.777542	0.0687269
TCONS_00045516	TCONS_00052136	0.777542	0.0687269
TCONS_00000315	TCONS_00000263	-0.828571	0.0583333
TCONS_00000315	TCONS_00000320	0.2	0.713889
TCONS_00000315	TCONS_00000329	-0.314286	0.563889
TCONS_00000315	TCONS_00000338	-0.130931	0.804726
TCONS_00000315	TCONS_00008098	-0.130931	0.804726
TCONS_00000314	TCONS_00000263	-0.942857	0.0166667
TCONS_00000314	TCONS_00000320	0.6	0.241667
TCONS_00000314	TCONS_00000329	-0.0285714	1
TCONS_00000314	TCONS_00000338	-0.130931	0.804726
TCONS_00000314	TCONS_00008098	-0.130931	0.804726
TCONS_00045521	TCONS_00045486	0.130931	0.804726
TCONS_00045521	TCONS_00045524	0.135225	0.798399
TCONS_00045521	TCONS_00052136	0.135225	0.798399
TCONS_00045520	TCONS_00045486	0.130931	0.804726
TCONS_00045520	TCONS_00045524	-0.101419	0.848394
TCONS_00045520	TCONS_00052136	-0.101419	0.848394
TCONS_00045519	TCONS_00045486	-0.392792	0.441113
TCONS_00045519	TCONS_00045524	-0.338062	0.512225
TCONS_00045519	TCONS_00052136	-0.338062	0.512225
TCONS_00000321	TCONS_00000320	-0.714286	0.136111
TCONS_00000321	TCONS_00000329	0.371429	0.497222
TCONS_00000321	TCONS_00000338	0.130931	0.804726
TCONS_00000322	TCONS_00000320	-0.314286	0.563889
TCONS_00000322	TCONS_00000329	0.428571	0.419444
TCONS_00000322	TCONS_00000338	-0.654654	0.158302
TCONS_00045523	TCONS_00045486	-0.392792	0.441113
TCONS_00045523	TCONS_00045524	0.540899	0.267778
TCONS_00045523	TCONS_00052136	0.540899	0.267778
TCONS_00045522	TCONS_00045486	0.130931	0.804726
TCONS_00045522	TCONS_00045524	0.777542	0.0687269
TCONS_00045522	TCONS_00052136	0.777542	0.0687269
TCONS_00045504	TCONS_00045486	-0.309839	0.550114
TCONS_00045504	TCONS_00045524	0.22	0.675324
TCONS_00045504	TCONS_00052136	0.22	0.675324
TCONS_00045505	TCONS_00045486	0.130931	0.804726
TCONS_00045505	TCONS_00045524	0.135225	0.798399
TCONS_00045505	TCONS_00052136	0.135225	0.798399
TCONS_00045499	TCONS_00045486	0.139122	0.792664
TCONS_00045499	TCONS_00045524	0.0718421	0.892422
TCONS_00045499	TCONS_00052136	0.0718421	0.892422
TCONS_00045506	TCONS_00045486	-0.417365	0.410304
TCONS_00045506	TCONS_00045524	0.826184	0.0426922
TCONS_00045506	TCONS_00052136	0.826184	0.0426922
TCONS_00045501	TCONS_00045486	0.130931	0.804726
TCONS_00045501	TCONS_00045524	0.270449	0.604217
TCONS_00045501	TCONS_00052136	0.270449	0.604217
TCONS_00000313	TCONS_00000263	0.371429	0.497222
TCONS_00000313	TCONS_00000320	0.142857	0.802778
TCONS_00000313	TCONS_00000329	0.428571	0.419444
TCONS_00000313	TCONS_00000338	-0.392792	0.441113
TCONS_00000313	TCONS_00008098	-0.392792	0.441113
TCONS_00050432	TCONS_00050445	0.657143	0.175
TCONS_00050432	TCONS_00050457	0.428571	0.419444
TCONS_00050431	TCONS_00050445	0.657143	0.175
TCONS_00050431	TCONS_00050457	0.428571	0.419444
TCONS_00000312	TCONS_00000263	-0.714286	0.136111
TCONS_00000312	TCONS_00000320	0.828571	0.0583333
TCONS_00000312	TCONS_00000329	0.0285714	1
TCONS_00000312	TCONS_00000338	-0.392792	0.441113
TCONS_00000312	TCONS_00008098	-0.392792	0.441113
TCONS_00000311	TCONS_00000263	0.257143	0.658333
TCONS_00000311	TCONS_00000320	-0.371429	0.497222
TCONS_00000311	TCONS_00000329	-0.428571	0.419444
TCONS_00000311	TCONS_00000338	-0.392792	0.441113
TCONS_00000311	TCONS_00008098	-0.392792	0.441113
TCONS_00050430	TCONS_00050445	0.885714	0.0333333
TCONS_00050429	TCONS_00050445	0.657143	0.175
TCONS_00045508	TCONS_00045486	-0.130931	0.804726
TCONS_00045508	TCONS_00045524	-0.304256	0.557699
TCONS_00045508	TCONS_00052136	-0.304256	0.557699
TCONS_00045507	TCONS_00045486	-0.130931	0.804726
TCONS_00045507	TCONS_00045524	-0.135225	0.798399
TCONS_00045507	TCONS_00052136	-0.135225	0.798399
TCONS_00045509	TCONS_00045486	0.130931	0.804726
TCONS_00045509	TCONS_00045524	-0.371868	0.46791
TCONS_00045509	TCONS_00052136	-0.371868	0.46791
TCONS_00000309	TCONS_00000263	-0.657143	0.175
TCONS_00000309	TCONS_00000320	0.714286	0.136111
TCONS_00000309	TCONS_00000329	-0.371429	0.497222
TCONS_00000309	TCONS_00000338	-0.130931	0.804726
TCONS_00000309	TCONS_00008098	-0.130931	0.804726
TCONS_00000310	TCONS_00000263	-0.657143	0.175
TCONS_00000310	TCONS_00000320	0.714286	0.136111
TCONS_00000310	TCONS_00000329	-0.371429	0.497222
TCONS_00000310	TCONS_00000338	-0.130931	0.804726
TCONS_00000310	TCONS_00008098	-0.130931	0.804726
TCONS_00022770	TCONS_00018108	0.985611	0.000309086
TCONS_00022770	TCONS_00018109	0.927634	0.00766584
TCONS_00022770	TCONS_00018110	-0.222948	0.671119
TCONS_00022770	TCONS_00018120	-0.531369	0.277963
TCONS_00022770	TCONS_00018140	-0.558824	0.24902
TCONS_00022769	TCONS_00018108	0.43948	0.383221
TCONS_00022769	TCONS_00018109	0.676123	0.140357
TCONS_00022769	TCONS_00018110	0.22	0.675324
TCONS_00022769	TCONS_00018120	-0.309839	0.550114
TCONS_00022769	TCONS_00018140	0.0171499	0.974278
TCONS_00022762	TCONS_00018108	0.142857	0.802778
TCONS_00022762	TCONS_00018109	-0.0285714	1
TCONS_00022762	TCONS_00018110	0.507093	0.304559
TCONS_00022762	TCONS_00018120	-0.130931	0.804726
TCONS_00022762	TCONS_00018140	-0.840668	0.0360576
TCONS_00022763	TCONS_00018108	-0.811679	0.0498576
TCONS_00022763	TCONS_00018109	-0.811679	0.0498576
TCONS_00022763	TCONS_00018110	0.0342997	0.948571
TCONS_00022763	TCONS_00018120	-0.132842	0.801909
TCONS_00022763	TCONS_00018140	0.308824	0.551491
TCONS_00022768	TCONS_00018108	-0.371429	0.497222
TCONS_00022768	TCONS_00018109	-0.542857	0.297222
TCONS_00022768	TCONS_00018110	0.270449	0.604217
TCONS_00022768	TCONS_00018120	-0.130931	0.804726
TCONS_00022768	TCONS_00018140	-0.0579771	0.913132
TCONS_00022766	TCONS_00018108	-0.771429	0.102778
TCONS_00022766	TCONS_00018109	-0.885714	0.0333333
TCONS_00022766	TCONS_00018110	0.0676123	0.898736
TCONS_00022766	TCONS_00018120	0.654654	0.158302
TCONS_00022766	TCONS_00018140	0.289886	0.577352
TCONS_00022771	TCONS_00018108	0.828571	0.0583333
TCONS_00022771	TCONS_00018109	0.771429	0.102778
TCONS_00022771	TCONS_00018110	-0.304256	0.557699
TCONS_00022771	TCONS_00018120	-0.654654	0.158302
TCONS_00022771	TCONS_00018140	-0.318874	0.537901
TCONS_00028083	TCONS_00028110	-0.130931	0.804726
TCONS_00022753	TCONS_00018108	-0.2	0.713889
TCONS_00022753	TCONS_00018109	0.0285714	1
TCONS_00022753	TCONS_00018110	0.540899	0.267778
TCONS_00022753	TCONS_00018120	0.654654	0.158302
TCONS_00022753	TCONS_00018140	0.231908	0.658374
TCONS_00022751	TCONS_00018108	-0.542857	0.297222
TCONS_00022751	TCONS_00018109	-0.314286	0.563889
TCONS_00022751	TCONS_00018110	0.0676123	0.898736
TCONS_00022751	TCONS_00018120	0.654654	0.158302
TCONS_00022751	TCONS_00018140	0.753702	0.0835233
TCONS_00022750	TCONS_00018108	-0.828571	0.0583333
TCONS_00022750	TCONS_00018109	-0.771429	0.102778
TCONS_00022750	TCONS_00018110	0.304256	0.557699
TCONS_00022750	TCONS_00018120	0.654654	0.158302
TCONS_00022750	TCONS_00018140	0.318874	0.537901
TCONS_00022754	TCONS_00018108	-0.142857	0.802778
TCONS_00022754	TCONS_00018109	-0.257143	0.658333
TCONS_00022754	TCONS_00018110	-0.845154	0.0341094
TCONS_00022754	TCONS_00018120	-0.392792	0.441113
TCONS_00022754	TCONS_00018140	0.376851	0.461483
TCONS_00022752	TCONS_00018108	-0.371429	0.497222
TCONS_00022752	TCONS_00018109	-0.6	0.241667
TCONS_00022752	TCONS_00018110	-0.0338062	0.94931
TCONS_00022752	TCONS_00018120	0.130931	0.804726
TCONS_00022752	TCONS_00018140	0.0869657	0.86988
TCONS_00022749	TCONS_00018108	-0.942857	0.0166667
TCONS_00022749	TCONS_00018109	-1	0.00277778
TCONS_00022749	TCONS_00018110	0.135225	0.798399
TCONS_00022749	TCONS_00018120	0.392792	0.441113
TCONS_00022749	TCONS_00018140	0.40584	0.424663
TCONS_00028082	TCONS_00028110	0.664211	0.1502
TCONS_00022755	TCONS_00018108	0.885714	0.0333333
TCONS_00022755	TCONS_00018109	0.828571	0.0583333
TCONS_00022755	TCONS_00018110	-0.540899	0.267778
TCONS_00022755	TCONS_00018120	-0.654654	0.158302
TCONS_00022755	TCONS_00018140	-0.40584	0.424663
TCONS_00028080	TCONS_00028110	-0.392792	0.441113
TCONS_00022777	TCONS_00018108	-0.714286	0.136111
TCONS_00022777	TCONS_00018109	-0.542857	0.297222
TCONS_00022777	TCONS_00018110	0.304256	0.557699
TCONS_00022777	TCONS_00018120	0.654654	0.158302
TCONS_00022777	TCONS_00018140	0.724714	0.103243
TCONS_00022776	TCONS_00018108	-0.371429	0.497222
TCONS_00022776	TCONS_00018109	-0.542857	0.297222
TCONS_00022776	TCONS_00018110	0.270449	0.604217
TCONS_00022776	TCONS_00018120	-0.130931	0.804726
TCONS_00022776	TCONS_00018140	-0.0579771	0.913132
TCONS_00022778	TCONS_00018108	-0.657143	0.175
TCONS_00022778	TCONS_00018109	-0.771429	0.102778
TCONS_00022778	TCONS_00018110	0.540899	0.267778
TCONS_00022778	TCONS_00018120	0.654654	0.158302
TCONS_00022778	TCONS_00018140	0.115954	0.826848
TCONS_00028068	TCONS_00033597	0.27323	0.600355
TCONS_00028066	TCONS_00033597	0.212512	0.686031
TCONS_00028067	TCONS_00033597	0.333947	0.5177
TCONS_00028079	TCONS_00033597	0.941124	0.00509754
TCONS_00028075	TCONS_00033597	-0.277218	0.594824
TCONS_00028071	TCONS_00033597	-0.333947	0.5177
TCONS_00028073	TCONS_00033597	0.394665	0.438739
TCONS_00028072	TCONS_00033597	0.27323	0.600355
TCONS_00028074	TCONS_00033597	0.27323	0.600355
TCONS_00022743	TCONS_00018108	-0.485714	0.355556
TCONS_00022743	TCONS_00018109	-0.314286	0.563889
TCONS_00022743	TCONS_00018110	-0.101419	0.848394
TCONS_00022743	TCONS_00018120	0.392792	0.441113
TCONS_00022743	TCONS_00018140	0.40584	0.424663
TCONS_00022745	TCONS_00018108	-0.771429	0.102778
TCONS_00022745	TCONS_00018109	-0.828571	0.0583333
TCONS_00022745	TCONS_00018110	-0.0338062	0.94931
TCONS_00022745	TCONS_00018120	0.130931	0.804726
TCONS_00022745	TCONS_00018140	0.173931	0.741734
TCONS_00022744	TCONS_00018108	-0.942857	0.0166667
TCONS_00022744	TCONS_00018109	-0.885714	0.0333333
TCONS_00022744	TCONS_00018110	0.304256	0.557699
TCONS_00022744	TCONS_00018120	0.654654	0.158302
TCONS_00022744	TCONS_00018140	0.492805	0.320633
TCONS_00022746	TCONS_00018108	0.371429	0.497222
TCONS_00022746	TCONS_00018109	0.428571	0.419444
TCONS_00022746	TCONS_00018110	-0.676123	0.140357
TCONS_00022746	TCONS_00018120	-0.130931	0.804726
TCONS_00022746	TCONS_00018140	0.434828	0.388865
TCONS_00050423	TCONS_00050445	-0.257143	0.658333
TCONS_00000333	TCONS_00000320	0.771429	0.102778
TCONS_00000333	TCONS_00000329	-0.314286	0.563889
TCONS_00000333	TCONS_00000338	0.130931	0.804726
TCONS_00045489	TCONS_00045465	0.828571	0.0583333
TCONS_00045489	TCONS_00045486	0.130931	0.804726
TCONS_00045489	TCONS_00045524	-0.540899	0.267778
TCONS_00045489	TCONS_00052091	-0.654654	0.158302
TCONS_00045489	TCONS_00052136	-0.540899	0.267778
TCONS_00045487	TCONS_00045464	-0.657143	0.175
TCONS_00045487	TCONS_00045465	-0.885714	0.0333333
TCONS_00045487	TCONS_00045486	-0.130931	0.804726
TCONS_00045487	TCONS_00045524	0.777542	0.0687269
TCONS_00045487	TCONS_00052091	0.654654	0.158302
TCONS_00045487	TCONS_00052136	0.777542	0.0687269
TCONS_00045488	TCONS_00045464	-0.142857	0.802778
TCONS_00045488	TCONS_00045465	-0.2	0.713889
TCONS_00045488	TCONS_00045486	0.392792	0.441113
TCONS_00045488	TCONS_00045524	-0.270449	0.604217
TCONS_00045488	TCONS_00052091	0.130931	0.804726
TCONS_00045488	TCONS_00052136	-0.270449	0.604217
TCONS_00045491	TCONS_00045486	0.654654	0.158302
TCONS_00045491	TCONS_00045524	0.270449	0.604217
TCONS_00045491	TCONS_00052091	-0.130931	0.804726
TCONS_00045491	TCONS_00052136	0.270449	0.604217
TCONS_00050421	TCONS_00050445	0.0857143	0.919444
TCONS_00045490	TCONS_00045465	0.6	0.241667
TCONS_00045490	TCONS_00045486	0.130931	0.804726
TCONS_00045490	TCONS_00045524	-0.371868	0.46791
TCONS_00045490	TCONS_00052091	-0.392792	0.441113
TCONS_00045490	TCONS_00052136	-0.371868	0.46791
TCONS_00045492	TCONS_00045486	0.130931	0.804726
TCONS_00045492	TCONS_00045524	0.777542	0.0687269
TCONS_00045492	TCONS_00052136	0.777542	0.0687269
TCONS_00050425	TCONS_00050445	-0.130931	0.804726
TCONS_00045494	TCONS_00045486	0.130931	0.804726
TCONS_00045494	TCONS_00045524	0.101419	0.848394
TCONS_00045494	TCONS_00052136	0.101419	0.848394
TCONS_00045495	TCONS_00045486	0.130931	0.804726
TCONS_00045495	TCONS_00045524	-0.540899	0.267778
TCONS_00045495	TCONS_00052136	-0.540899	0.267778
TCONS_00000335	TCONS_00000320	-0.485714	0.355556
TCONS_00000335	TCONS_00000329	0.6	0.241667
TCONS_00000335	TCONS_00000338	0.130931	0.804726
TCONS_00000334	TCONS_00000320	-0.828571	0.0583333
TCONS_00000334	TCONS_00000329	-0.0285714	1
TCONS_00000334	TCONS_00000338	0.392792	0.441113
TCONS_00000323	TCONS_00000320	0.828571	0.0583333
TCONS_00000323	TCONS_00000329	-0.0285714	1
TCONS_00000323	TCONS_00000338	0.130931	0.804726
TCONS_00000327	TCONS_00000320	-0.428571	0.419444
TCONS_00000327	TCONS_00000329	-0.771429	0.102778
TCONS_00000327	TCONS_00000338	0.392792	0.441113
TCONS_00000325	TCONS_00000320	-0.2	0.713889
TCONS_00000325	TCONS_00000329	0.771429	0.102778
TCONS_00000325	TCONS_00000338	-0.392792	0.441113
TCONS_00045485	TCONS_00045464	-0.542857	0.297222
TCONS_00045485	TCONS_00045465	-0.771429	0.102778
TCONS_00045485	TCONS_00045486	0.392792	0.441113
TCONS_00045485	TCONS_00045524	0.304256	0.557699
TCONS_00045485	TCONS_00052091	0.654654	0.158302
TCONS_00045485	TCONS_00052136	0.304256	0.557699
TCONS_00022795	TCONS_00018120	0.392792	0.441113
TCONS_00022795	TCONS_00018140	0.60876	0.19966
TCONS_00022795	TCONS_00018204	0.657143	0.175
TCONS_00022795	TCONS_00022821	-0.2	0.713889
TCONS_00022794	TCONS_00018120	-0.130931	0.804726
TCONS_00022794	TCONS_00018140	-0.753702	0.0835233
TCONS_00022794	TCONS_00018204	0.2	0.713889
TCONS_00022794	TCONS_00022821	0.428571	0.419444
TCONS_00022793	TCONS_00018120	0.654654	0.158302
TCONS_00022793	TCONS_00018140	-0.0289886	0.956529
TCONS_00022793	TCONS_00018204	0.942857	0.0166667
TCONS_00022793	TCONS_00022821	0.371429	0.497222
TCONS_00022796	TCONS_00018120	0.392792	0.441113
TCONS_00022796	TCONS_00018140	0.521794	0.288343
TCONS_00022796	TCONS_00018204	0.6	0.241667
TCONS_00022796	TCONS_00022821	-0.257143	0.658333
TCONS_00022790	TCONS_00018120	-0.417365	0.410304
TCONS_00022790	TCONS_00018140	0.0924062	0.861785
TCONS_00022797	TCONS_00018120	0.654654	0.158302
TCONS_00022797	TCONS_00018140	0.318874	0.537901
TCONS_00022797	TCONS_00018204	0.942857	0.0166667
TCONS_00022797	TCONS_00022821	0.2	0.713889
TCONS_00022798	TCONS_00018120	-0.130931	0.804726
TCONS_00022798	TCONS_00018140	-0.20292	0.699798
TCONS_00022798	TCONS_00018204	0.314286	0.563889
TCONS_00022798	TCONS_00022821	0.942857	0.0166667
TCONS_00022784	TCONS_00018120	-0.392792	0.441113
TCONS_00022784	TCONS_00018140	0.376851	0.461483
TCONS_00022780	TCONS_00018108	1	0.00277778
TCONS_00022780	TCONS_00018109	0.942857	0.0166667
TCONS_00022780	TCONS_00018110	-0.135225	0.798399
TCONS_00022780	TCONS_00018120	-0.392792	0.441113
TCONS_00022780	TCONS_00018140	-0.60876	0.19966
TCONS_00045544	TCONS_00045551	0.142857	0.802778
TCONS_00045544	TCONS_00045573	-0.6	0.241667
TCONS_00045544	TCONS_00045590	0.142857	0.802778
TCONS_00045544	TCONS_00052167	-0.270449	0.604217
TCONS_00045544	TCONS_00052173	0.507093	0.304559
TCONS_00045544	TCONS_00052178	0.485714	0.355556
TCONS_00045544	TCONS_00052188	0.6	0.241667
TCONS_00045544	TCONS_00052189	0.257143	0.658333
TCONS_00045543	TCONS_00045524	-0.540899	0.267778
TCONS_00045543	TCONS_00045551	-0.314286	0.563889
TCONS_00045543	TCONS_00045573	0.942857	0.0166667
TCONS_00045543	TCONS_00052167	0.101419	0.848394
TCONS_00045543	TCONS_00052173	-0.540899	0.267778
TCONS_00045543	TCONS_00052178	-0.314286	0.563889
TCONS_00045543	TCONS_00052188	-0.257143	0.658333
TCONS_00045543	TCONS_00052189	-0.0857143	0.919444
TCONS_00050466	TCONS_00050445	0.257143	0.658333
TCONS_00050466	TCONS_00050457	0.542857	0.297222
TCONS_00050466	TCONS_00050481	-1	0.00277778
TCONS_00050466	TCONS_00050482	0.507093	0.304559
TCONS_00050466	TCONS_00050483	-0.2	0.713889
TCONS_00050466	TCONS_00050484	-0.2	0.713889
TCONS_00045548	TCONS_00045551	0.257143	0.658333
TCONS_00045548	TCONS_00045573	-0.714286	0.136111
TCONS_00045548	TCONS_00045590	0.6	0.241667
TCONS_00045548	TCONS_00052167	0.371868	0.46791
TCONS_00045548	TCONS_00052173	0.304256	0.557699
TCONS_00045548	TCONS_00052178	-0.142857	0.802778
TCONS_00045548	TCONS_00052188	-0.142857	0.802778
TCONS_00045548	TCONS_00052189	0.2	0.713889
TCONS_00045549	TCONS_00045551	0.0285714	1
TCONS_00045549	TCONS_00045573	-0.657143	0.175
TCONS_00045549	TCONS_00045590	0.142857	0.802778
TCONS_00045549	TCONS_00052167	-0.676123	0.140357
TCONS_00045549	TCONS_00052173	0.676123	0.140357
TCONS_00045549	TCONS_00052178	0.771429	0.102778
TCONS_00045549	TCONS_00052188	0.485714	0.355556
TCONS_00045549	TCONS_00052189	-0.0285714	1
TCONS_00000349	TCONS_00000320	0.314286	0.563889
TCONS_00000349	TCONS_00000329	-0.542857	0.297222
TCONS_00000349	TCONS_00000338	-0.130931	0.804726
TCONS_00000349	TCONS_00000387	0.753702	0.0835233
TCONS_00000349	TCONS_00008204	0.6	0.241667
TCONS_00000353	TCONS_00000320	-0.142857	0.802778
TCONS_00000353	TCONS_00000329	0.828571	0.0583333
TCONS_00000353	TCONS_00000338	-0.130931	0.804726
TCONS_00000353	TCONS_00000387	-0.637748	0.173071
TCONS_00000353	TCONS_00008204	-0.771429	0.102778
TCONS_00000348	TCONS_00000320	-0.257143	0.658333
TCONS_00000348	TCONS_00000329	-0.885714	0.0333333
TCONS_00000348	TCONS_00000338	0.130931	0.804726
TCONS_00000348	TCONS_00000387	0.0579771	0.913132
TCONS_00000348	TCONS_00008204	0.6	0.241667
TCONS_00000350	TCONS_00000320	-0.942857	0.0166667
TCONS_00000350	TCONS_00000329	0.0285714	1
TCONS_00000350	TCONS_00000338	0.130931	0.804726
TCONS_00000350	TCONS_00000387	-0.637748	0.173071
TCONS_00000350	TCONS_00008204	0.0285714	1
TCONS_00000347	TCONS_00000320	-0.540899	0.267778
TCONS_00000347	TCONS_00000329	-0.0338062	0.94931
TCONS_00000347	TCONS_00000338	0.774597	0.070484
TCONS_00000347	TCONS_00000387	-0.463046	0.355072
TCONS_00000347	TCONS_00008204	0.338062	0.512225
TCONS_00045547	TCONS_00045551	0.455383	0.364143
TCONS_00045547	TCONS_00045573	0.333947	0.5177
TCONS_00045547	TCONS_00045590	0.212512	0.686031
TCONS_00045547	TCONS_00052167	0.898027	0.0150677
TCONS_00045547	TCONS_00052173	-0.646579	0.165287
TCONS_00045547	TCONS_00052178	-0.576818	0.230732
TCONS_00045547	TCONS_00052188	0.0303588	0.954476
TCONS_00045547	TCONS_00052189	0.758971	0.0801412
TCONS_00045546	TCONS_00045551	0.695725	0.124789
TCONS_00045546	TCONS_00045573	-0.376851	0.461483
TCONS_00045546	TCONS_00045590	0.985611	0.000309086
TCONS_00045546	TCONS_00052167	0.0342997	0.948571
TCONS_00045546	TCONS_00052173	-0.0514496	0.922894
TCONS_00045546	TCONS_00052178	0.40584	0.424663
TCONS_00045546	TCONS_00052188	-0.231908	0.658374
TCONS_00045546	TCONS_00052189	0.637748	0.173071
TCONS_00045545	TCONS_00045551	0.0579771	0.913132
TCONS_00045545	TCONS_00045573	-0.985611	0.000309086
TCONS_00045545	TCONS_00045590	0.40584	0.424663
TCONS_00045545	TCONS_00052167	-0.394447	0.439016
TCONS_00045545	TCONS_00052173	0.788893	0.0621449
TCONS_00045545	TCONS_00052178	0.492805	0.320633
TCONS_00045545	TCONS_00052188	0.20292	0.699798
TCONS_00045545	TCONS_00052189	-0.144943	0.784108
TCONS_00000346	TCONS_00000320	-0.485714	0.355556
TCONS_00000346	TCONS_00000329	-0.771429	0.102778
TCONS_00000346	TCONS_00000338	0.654654	0.158302
TCONS_00000346	TCONS_00008204	0.828571	0.0583333
TCONS_00050467	TCONS_00050457	-0.6	0.241667
TCONS_00050467	TCONS_00050481	-0.0285714	1
TCONS_00050467	TCONS_00050482	-0.43948	0.383221
TCONS_00050467	TCONS_00050483	0.257143	0.658333
TCONS_00050467	TCONS_00050484	-0.714286	0.136111
TCONS_00000336	TCONS_00000320	0.314286	0.563889
TCONS_00000336	TCONS_00000329	-0.771429	0.102778
TCONS_00000336	TCONS_00000338	0.130931	0.804726
TCONS_00000337	TCONS_00000320	0.771429	0.102778
TCONS_00000337	TCONS_00000329	-0.0857143	0.919444
TCONS_00000337	TCONS_00000338	-0.130931	0.804726
TCONS_00045538	TCONS_00045524	-0.777542	0.0687269
TCONS_00045538	TCONS_00045551	0.2	0.713889
TCONS_00045538	TCONS_00045573	0.828571	0.0583333
TCONS_00045538	TCONS_00052136	-0.777542	0.0687269
TCONS_00045538	TCONS_00052167	0.507093	0.304559
TCONS_00045538	TCONS_00052173	-0.777542	0.0687269
TCONS_00045538	TCONS_00052178	-0.371429	0.497222
TCONS_00000345	TCONS_00000320	-0.828571	0.0583333
TCONS_00000345	TCONS_00000329	0.0285714	1
TCONS_00000345	TCONS_00000338	-0.130931	0.804726
TCONS_00000345	TCONS_00008204	-0.428571	0.419444
TCONS_00000344	TCONS_00000320	-0.771429	0.102778
TCONS_00000344	TCONS_00000329	0.314286	0.563889
TCONS_00000344	TCONS_00000338	-0.130931	0.804726
TCONS_00000344	TCONS_00008204	-0.485714	0.355556
TCONS_00045540	TCONS_00045524	-0.777542	0.0687269
TCONS_00045540	TCONS_00045551	-0.0857143	0.919444
TCONS_00045540	TCONS_00045573	1	0.00277778
TCONS_00045540	TCONS_00052167	0.270449	0.604217
TCONS_00045540	TCONS_00052173	-0.777542	0.0687269
TCONS_00045540	TCONS_00052178	-0.428571	0.419444
TCONS_00045540	TCONS_00052188	-0.142857	0.802778
TCONS_00045540	TCONS_00052189	0.0285714	1
TCONS_00000343	TCONS_00000320	-0.880406	0.0205987
TCONS_00000343	TCONS_00000329	-0.333947	0.5177
TCONS_00000343	TCONS_00000338	0.139122	0.792664
TCONS_00000343	TCONS_00008204	0.394665	0.438739
TCONS_00045542	TCONS_00045524	-0.270449	0.604217
TCONS_00045542	TCONS_00045551	-0.371429	0.497222
TCONS_00045542	TCONS_00045573	0.428571	0.419444
TCONS_00045542	TCONS_00052167	0.507093	0.304559
TCONS_00045542	TCONS_00052173	-0.270449	0.604217
TCONS_00045542	TCONS_00052178	-0.714286	0.136111
TCONS_00045542	TCONS_00052188	-0.771429	0.102778
TCONS_00045542	TCONS_00052189	-0.257143	0.658333
TCONS_00000339	TCONS_00000320	0.771429	0.102778
TCONS_00000339	TCONS_00000329	-0.0857143	0.919444
TCONS_00000339	TCONS_00000338	-0.130931	0.804726
TCONS_00000339	TCONS_00008204	0.371429	0.497222
TCONS_00000340	TCONS_00000320	0.828571	0.0583333
TCONS_00000340	TCONS_00000329	0.6	0.241667
TCONS_00000340	TCONS_00000338	0.130931	0.804726
TCONS_00000340	TCONS_00008204	-0.142857	0.802778
TCONS_00022809	TCONS_00018140	0.867647	0.0251167
TCONS_00022809	TCONS_00018204	-0.0289886	0.956529
TCONS_00022809	TCONS_00022821	-0.492805	0.320633
TCONS_00022810	TCONS_00018140	-0.231908	0.658374
TCONS_00022810	TCONS_00018204	0.6	0.241667
TCONS_00022810	TCONS_00022821	0.485714	0.355556
TCONS_00022811	TCONS_00018140	-0.463046	0.355072
TCONS_00022811	TCONS_00018204	0.43948	0.383221
TCONS_00022811	TCONS_00022821	0.845154	0.0341094
TCONS_00022805	TCONS_00018140	-0.434828	0.388865
TCONS_00022805	TCONS_00018204	0.714286	0.136111
TCONS_00022805	TCONS_00022821	0.542857	0.297222
TCONS_00022807	TCONS_00018140	0.666737	0.14809
TCONS_00022807	TCONS_00018204	-0.6	0.241667
TCONS_00022807	TCONS_00022821	-0.828571	0.0583333
TCONS_00022799	TCONS_00018120	0.392792	0.441113
TCONS_00022799	TCONS_00018140	-0.20292	0.699798
TCONS_00022799	TCONS_00018204	0.885714	0.0333333
TCONS_00022799	TCONS_00022821	0.485714	0.355556
TCONS_00022800	TCONS_00018120	-0.654654	0.158302
TCONS_00022800	TCONS_00018140	-0.492805	0.320633
TCONS_00022800	TCONS_00018204	-0.828571	0.0583333
TCONS_00022800	TCONS_00022821	0.0857143	0.919444
TCONS_00022803	TCONS_00018140	0.144943	0.784108
TCONS_00022803	TCONS_00018204	-0.828571	0.0583333
TCONS_00022803	TCONS_00022821	-0.714286	0.136111
TCONS_00022804	TCONS_00018140	0.318874	0.537901
TCONS_00022804	TCONS_00018204	0.542857	0.297222
TCONS_00022804	TCONS_00022821	-0.371429	0.497222
TCONS_00022801	TCONS_00018120	-0.654654	0.158302
TCONS_00022801	TCONS_00018140	-0.492805	0.320633
TCONS_00022801	TCONS_00018204	-0.828571	0.0583333
TCONS_00022801	TCONS_00022821	0.0857143	0.919444
TCONS_00045531	TCONS_00045524	-0.101419	0.848394
TCONS_00045531	TCONS_00045551	0.371429	0.497222
TCONS_00045531	TCONS_00052136	-0.101419	0.848394
TCONS_00045531	TCONS_00052167	-0.540899	0.267778
TCONS_00045531	TCONS_00052173	-0.101419	0.848394
TCONS_00045530	TCONS_00045524	-0.540899	0.267778
TCONS_00045530	TCONS_00045551	-0.314286	0.563889
TCONS_00045530	TCONS_00052136	-0.540899	0.267778
TCONS_00045530	TCONS_00052167	0.371868	0.46791
TCONS_00045530	TCONS_00052173	-0.540899	0.267778
TCONS_00050454	TCONS_00050445	-0.542857	0.297222
TCONS_00050454	TCONS_00050457	-0.371429	0.497222
TCONS_00045535	TCONS_00045524	-0.676123	0.140357
TCONS_00045535	TCONS_00045551	0.0285714	1
TCONS_00045535	TCONS_00052136	-0.676123	0.140357
TCONS_00045535	TCONS_00052167	0.101419	0.848394
TCONS_00045535	TCONS_00052173	-0.676123	0.140357
TCONS_00045535	TCONS_00052178	-0.2	0.713889
TCONS_00045534	TCONS_00045524	0.507093	0.304559
TCONS_00045534	TCONS_00045551	-0.6	0.241667
TCONS_00045534	TCONS_00052136	0.507093	0.304559
TCONS_00045534	TCONS_00052167	-0.101419	0.848394
TCONS_00045534	TCONS_00052173	0.507093	0.304559
TCONS_00045532	TCONS_00045524	0.270449	0.604217
TCONS_00045532	TCONS_00045551	-0.0285714	1
TCONS_00045532	TCONS_00052136	0.270449	0.604217
TCONS_00045532	TCONS_00052167	0.540899	0.267778
TCONS_00045532	TCONS_00052173	0.270449	0.604217
TCONS_00045533	TCONS_00045524	0.43948	0.383221
TCONS_00045533	TCONS_00045551	-0.0857143	0.919444
TCONS_00045533	TCONS_00052136	0.43948	0.383221
TCONS_00045533	TCONS_00052167	-0.169031	0.748868
TCONS_00045533	TCONS_00052173	0.43948	0.383221
TCONS_00050456	TCONS_00050445	0.142857	0.802778
TCONS_00050456	TCONS_00050457	-0.771429	0.102778
TCONS_00050455	TCONS_00050445	0.142857	0.802778
TCONS_00050455	TCONS_00050457	0.485714	0.355556
TCONS_00045537	TCONS_00045524	0.338062	0.512225
TCONS_00045537	TCONS_00045551	-0.6	0.241667
TCONS_00045537	TCONS_00045573	-0.142857	0.802778
TCONS_00045537	TCONS_00052136	0.338062	0.512225
TCONS_00045537	TCONS_00052167	0.371868	0.46791
TCONS_00045537	TCONS_00052173	0.338062	0.512225
TCONS_00045537	TCONS_00052178	-0.6	0.241667
TCONS_00050447	TCONS_00050445	-0.542857	0.297222
TCONS_00050447	TCONS_00050457	0.0285714	1
TCONS_00000358	TCONS_00000338	0.130931	0.804726
TCONS_00000358	TCONS_00000387	-0.985611	0.000309086
TCONS_00000358	TCONS_00008204	-0.428571	0.419444
TCONS_00000368	TCONS_00000338	0.130931	0.804726
TCONS_00000368	TCONS_00000387	0.927634	0.00766584
TCONS_00000368	TCONS_00008204	0.428571	0.419444
TCONS_00045525	TCONS_00045524	-0.676123	0.140357
TCONS_00045525	TCONS_00052136	-0.676123	0.140357
TCONS_00045525	TCONS_00052167	0.101419	0.848394
TCONS_00045527	TCONS_00045524	0.304256	0.557699
TCONS_00045527	TCONS_00052136	0.304256	0.557699
TCONS_00045527	TCONS_00052167	-0.845154	0.0341094
TCONS_00045526	TCONS_00045524	-0.309839	0.550114
TCONS_00045526	TCONS_00052136	-0.309839	0.550114
TCONS_00045526	TCONS_00052167	-0.309839	0.550114
TCONS_00050452	TCONS_00050445	-0.6	0.241667
TCONS_00050452	TCONS_00050457	-0.485714	0.355556
TCONS_00050453	TCONS_00050445	-0.142857	0.802778
TCONS_00050453	TCONS_00050457	0.371429	0.497222
TCONS_00000367	TCONS_00000338	0.654654	0.158302
TCONS_00000367	TCONS_00000387	-0.753702	0.0835233
TCONS_00000367	TCONS_00008204	0.0285714	1
TCONS_00045529	TCONS_00045524	0.304256	0.557699
TCONS_00045529	TCONS_00052136	0.304256	0.557699
TCONS_00045529	TCONS_00052167	-0.270449	0.604217
TCONS_00000363	TCONS_00000338	0.130931	0.804726
TCONS_00000363	TCONS_00000387	-0.811679	0.0498576
TCONS_00000363	TCONS_00008204	-0.6	0.241667
TCONS_00000359	TCONS_00000338	-0.654654	0.158302
TCONS_00000359	TCONS_00000387	-0.40584	0.424663
TCONS_00000359	TCONS_00008204	-0.942857	0.0166667
TCONS_00000360	TCONS_00000338	-0.130931	0.804726
TCONS_00000360	TCONS_00000387	-0.927634	0.00766584
TCONS_00000360	TCONS_00008204	-0.428571	0.419444
TCONS_00000361	TCONS_00000338	-0.392792	0.441113
TCONS_00000361	TCONS_00000387	-0.695725	0.124789
TCONS_00000361	TCONS_00008204	-0.657143	0.175
TCONS_00000362	TCONS_00000338	-0.392792	0.441113
TCONS_00000362	TCONS_00000387	-0.579771	0.227784
TCONS_00000362	TCONS_00008204	-0.828571	0.0583333
TCONS_00045528	TCONS_00045524	0.845154	0.0341094
TCONS_00045528	TCONS_00052136	0.845154	0.0341094
TCONS_00045528	TCONS_00052167	-0.507093	0.304559
TCONS_00027965	TCONS_00027966	0.392792	0.441113
TCONS_00027965	TCONS_00033492	0.840668	0.0360576
TCONS_00027965	TCONS_00033519	-0.142857	0.802778
TCONS_00027963	TCONS_00027966	-0.654654	0.158302
TCONS_00027963	TCONS_00033492	-0.318874	0.537901
TCONS_00027963	TCONS_00033519	-0.6	0.241667
TCONS_00027961	TCONS_00027966	-0.531369	0.277963
TCONS_00027961	TCONS_00033492	0.397059	0.435711
TCONS_00027961	TCONS_00033519	-0.927634	0.00766584
TCONS_00027962	TCONS_00027966	-0.130931	0.804726
TCONS_00027962	TCONS_00033492	-0.985611	0.000309086
TCONS_00027962	TCONS_00033519	0.485714	0.355556
TCONS_00027960	TCONS_00027966	-0.654654	0.158302
TCONS_00027960	TCONS_00033492	0.637748	0.173071
TCONS_00027960	TCONS_00033519	-0.942857	0.0166667
TCONS_00027970	TCONS_00027966	-0.654654	0.158302
TCONS_00027970	TCONS_00033492	0.347863	0.499253
TCONS_00027970	TCONS_00033519	-0.6	0.241667
TCONS_00027971	TCONS_00027966	-0.392792	0.441113
TCONS_00027971	TCONS_00033492	0.724714	0.103243
TCONS_00027971	TCONS_00033519	-0.657143	0.175
TCONS_00027969	TCONS_00027966	-0.654654	0.158302
TCONS_00027969	TCONS_00033492	0.289886	0.577352
TCONS_00027969	TCONS_00033519	-0.828571	0.0583333
TCONS_00027967	TCONS_00027966	0.654654	0.158302
TCONS_00027967	TCONS_00033492	-0.347863	0.499253
TCONS_00027967	TCONS_00033519	0.6	0.241667
TCONS_00027968	TCONS_00027966	-0.654654	0.158302
TCONS_00027968	TCONS_00033492	-0.260897	0.617534
TCONS_00027968	TCONS_00033519	-0.485714	0.355556
TCONS_00050357	TCONS_00050349	0.771429	0.102778
TCONS_00050357	TCONS_00050371	0.151794	0.774058
TCONS_00050357	TCONS_00056841	-0.771429	0.102778
TCONS_00050357	TCONS_00056847	0.130931	0.804726
TCONS_00050355	TCONS_00050349	0.771429	0.102778
TCONS_00050355	TCONS_00050371	-0.394665	0.438739
TCONS_00050355	TCONS_00056841	-0.771429	0.102778
TCONS_00050355	TCONS_00056847	-0.392792	0.441113
TCONS_00050353	TCONS_00050349	0.714286	0.136111
TCONS_00050353	TCONS_00050371	-0.394665	0.438739
TCONS_00050353	TCONS_00056841	-0.714286	0.136111
TCONS_00050353	TCONS_00056847	-0.130931	0.804726
TCONS_00050356	TCONS_00050349	0.942857	0.0166667
TCONS_00050356	TCONS_00050371	-0.5161	0.294584
TCONS_00050356	TCONS_00056841	-0.942857	0.0166667
TCONS_00050356	TCONS_00056847	0.130931	0.804726
TCONS_00050358	TCONS_00050349	-0.0285714	1
TCONS_00050358	TCONS_00050371	-0.0303588	0.954476
TCONS_00050358	TCONS_00056841	0.0285714	1
TCONS_00050358	TCONS_00056847	-0.130931	0.804726
TCONS_00027959	TCONS_00027966	-0.392792	0.441113
TCONS_00027959	TCONS_00033492	0.782691	0.0657038
TCONS_00005209	TCONS_00012972	-0.144943	0.784108
TCONS_00005209	TCONS_00012973	-0.6	0.241667
TCONS_00005209	TCONS_00012974	-0.257143	0.658333
TCONS_00005209	TCONS_00012980	0.130931	0.804726
TCONS_00050369	TCONS_00050349	-0.0857143	0.919444
TCONS_00050369	TCONS_00050371	-0.0303588	0.954476
TCONS_00050369	TCONS_00056841	0.0857143	0.919444
TCONS_00050369	TCONS_00056847	0.654654	0.158302
TCONS_00000221	TCONS_00000188	-0.212512	0.686031
TCONS_00000221	TCONS_00000246	0.142857	0.802778
TCONS_00000221	TCONS_00000247	0.130931	0.804726
TCONS_00000221	TCONS_00008021	-0.392792	0.441113
TCONS_00000221	TCONS_00008026	-0.142857	0.802778
TCONS_00000221	TCONS_00008040	0.542857	0.297222
TCONS_00005220	TCONS_00012972	-0.144943	0.784108
TCONS_00005220	TCONS_00012973	-0.6	0.241667
TCONS_00005220	TCONS_00012974	0.0857143	0.919444
TCONS_00005220	TCONS_00012980	-0.392792	0.441113
TCONS_00005221	TCONS_00012972	-0.115954	0.826848
TCONS_00005221	TCONS_00012973	0.2	0.713889
TCONS_00005221	TCONS_00012974	-0.371429	0.497222
TCONS_00005221	TCONS_00012980	-0.130931	0.804726
TCONS_00050373	TCONS_00050349	0.142857	0.802778
TCONS_00050373	TCONS_00050371	-0.0303588	0.954476
TCONS_00050373	TCONS_00056841	-0.142857	0.802778
TCONS_00050373	TCONS_00056847	-0.130931	0.804726
TCONS_00050372	TCONS_00050349	0.485714	0.355556
TCONS_00050372	TCONS_00050371	-0.27323	0.600355
TCONS_00050372	TCONS_00056841	-0.485714	0.355556
TCONS_00050372	TCONS_00056847	0.392792	0.441113
TCONS_00050374	TCONS_00050349	0.314286	0.563889
TCONS_00050374	TCONS_00050371	-0.0303588	0.954476
TCONS_00050374	TCONS_00056841	-0.314286	0.563889
TCONS_00050374	TCONS_00056847	0.130931	0.804726
TCONS_00050375	TCONS_00050349	-0.142857	0.802778
TCONS_00050375	TCONS_00050371	0.27323	0.600355
TCONS_00050375	TCONS_00056841	0.142857	0.802778
TCONS_00050375	TCONS_00056847	0.392792	0.441113
TCONS_00050370	TCONS_00050349	0.0857143	0.919444
TCONS_00050370	TCONS_00050371	-0.151794	0.774058
TCONS_00050370	TCONS_00056841	-0.0857143	0.919444
TCONS_00050370	TCONS_00056847	-0.392792	0.441113
TCONS_00000219	TCONS_00000188	0.576818	0.230732
TCONS_00000219	TCONS_00000246	-0.542857	0.297222
TCONS_00000219	TCONS_00000247	-0.130931	0.804726
TCONS_00000219	TCONS_00008021	-0.654654	0.158302
TCONS_00000219	TCONS_00008026	0.657143	0.175
TCONS_00000219	TCONS_00008040	-0.0285714	1
TCONS_00000220	TCONS_00000188	-0.212512	0.686031
TCONS_00000220	TCONS_00000246	0.542857	0.297222
TCONS_00000220	TCONS_00000247	-0.392792	0.441113
TCONS_00000220	TCONS_00008021	0.654654	0.158302
TCONS_00000220	TCONS_00008026	-0.0857143	0.919444
TCONS_00000220	TCONS_00008040	-0.771429	0.102778
TCONS_00005224	TCONS_00012972	0.173931	0.741734
TCONS_00005224	TCONS_00012973	0.314286	0.563889
TCONS_00005224	TCONS_00012974	-0.142857	0.802778
TCONS_00005224	TCONS_00012980	0.392792	0.441113
TCONS_00005223	TCONS_00012972	0.173931	0.741734
TCONS_00005223	TCONS_00012973	0.314286	0.563889
TCONS_00005223	TCONS_00012974	-0.142857	0.802778
TCONS_00005223	TCONS_00012980	0.392792	0.441113
TCONS_00050362	TCONS_00050349	0.542857	0.297222
TCONS_00050362	TCONS_00050371	-0.333947	0.5177
TCONS_00050362	TCONS_00056841	-0.542857	0.297222
TCONS_00050362	TCONS_00056847	-0.130931	0.804726
TCONS_00050360	TCONS_00050349	0.6	0.241667
TCONS_00050360	TCONS_00050371	-0.151794	0.774058
TCONS_00050360	TCONS_00056841	-0.6	0.241667
TCONS_00050360	TCONS_00056847	-0.654654	0.158302
TCONS_00050361	TCONS_00050349	0.485714	0.355556
TCONS_00050361	TCONS_00050371	0.0303588	0.954476
TCONS_00050361	TCONS_00056841	-0.485714	0.355556
TCONS_00050361	TCONS_00056847	-0.392792	0.441113
TCONS_00000218	TCONS_00000188	0.27323	0.600355
TCONS_00000218	TCONS_00000246	0.0857143	0.919444
TCONS_00000218	TCONS_00000247	0.130931	0.804726
TCONS_00000218	TCONS_00008021	-0.130931	0.804726
TCONS_00000218	TCONS_00008026	0.428571	0.419444
TCONS_00000218	TCONS_00008040	-0.428571	0.419444
TCONS_00000214	TCONS_00000188	-0.212512	0.686031
TCONS_00000214	TCONS_00000246	-0.257143	0.658333
TCONS_00000214	TCONS_00000247	0.654654	0.158302
TCONS_00000214	TCONS_00008021	0.130931	0.804726
TCONS_00000214	TCONS_00008026	-0.714286	0.136111
TCONS_00000214	TCONS_00008040	0.828571	0.0583333
TCONS_00000216	TCONS_00000188	-0.212512	0.686031
TCONS_00000216	TCONS_00000246	-0.142857	0.802778
TCONS_00000216	TCONS_00000247	0.654654	0.158302
TCONS_00000216	TCONS_00008021	-0.392792	0.441113
TCONS_00000216	TCONS_00008026	-0.257143	0.658333
TCONS_00000216	TCONS_00008040	0.942857	0.0166667
TCONS_00000210	TCONS_00000188	0.898027	0.0150677
TCONS_00000210	TCONS_00000246	-0.777542	0.0687269
TCONS_00000210	TCONS_00000247	0.464758	0.353057
TCONS_00000210	TCONS_00008021	-0.309839	0.550114
TCONS_00000210	TCONS_00008026	0.338062	0.512225
TCONS_00000210	TCONS_00008040	-0.169031	0.748868
TCONS_00000215	TCONS_00000188	-0.0303588	0.954476
TCONS_00000215	TCONS_00000246	0.0285714	1
TCONS_00000215	TCONS_00000247	-0.130931	0.804726
TCONS_00000215	TCONS_00008021	0.654654	0.158302
TCONS_00000215	TCONS_00008026	-0.142857	0.802778
TCONS_00000215	TCONS_00008040	-0.485714	0.355556
TCONS_00000217	TCONS_00000188	0.400427	0.431462
TCONS_00000217	TCONS_00000246	-0.753702	0.0835233
TCONS_00000217	TCONS_00000247	0.664211	0.1502
TCONS_00000217	TCONS_00008021	-0.531369	0.277963
TCONS_00000217	TCONS_00008026	-0.144943	0.784108
TCONS_00000217	TCONS_00008040	0.811679	0.0498576
TCONS_00005226	TCONS_00012972	-0.231908	0.658374
TCONS_00005226	TCONS_00012973	0.714286	0.136111
TCONS_00005226	TCONS_00012974	0.142857	0.802778
TCONS_00005226	TCONS_00012980	0.130931	0.804726
TCONS_00005225	TCONS_00012972	0.20292	0.699798
TCONS_00005225	TCONS_00012973	0.428571	0.419444
TCONS_00005225	TCONS_00012974	-0.0857143	0.919444
TCONS_00005225	TCONS_00012980	-0.654654	0.158302
TCONS_00050378	TCONS_00050371	0.151794	0.774058
TCONS_00050378	TCONS_00056847	0.654654	0.158302
TCONS_00050381	TCONS_00050371	0.27323	0.600355
TCONS_00050381	TCONS_00056847	0.392792	0.441113
TCONS_00050380	TCONS_00050371	0.5161	0.294584
TCONS_00050380	TCONS_00056847	0.130931	0.804726
TCONS_00050383	TCONS_00050371	0.333947	0.5177
TCONS_00050383	TCONS_00056847	0.130931	0.804726
TCONS_00050382	TCONS_00050371	0.212512	0.686031
TCONS_00050382	TCONS_00056847	0.130931	0.804726
TCONS_00050379	TCONS_00050371	0.212512	0.686031
TCONS_00050379	TCONS_00056847	-0.130931	0.804726
TCONS_00000226	TCONS_00000246	-0.314286	0.563889
TCONS_00000226	TCONS_00000247	0.392792	0.441113
TCONS_00000226	TCONS_00008021	0.654654	0.158302
TCONS_00000226	TCONS_00008026	-0.6	0.241667
TCONS_00000226	TCONS_00008040	-0.257143	0.658333
TCONS_00000225	TCONS_00000246	-0.714286	0.136111
TCONS_00000225	TCONS_00000247	0.654654	0.158302
TCONS_00000225	TCONS_00008021	-0.654654	0.158302
TCONS_00000225	TCONS_00008026	0.371429	0.497222
TCONS_00000225	TCONS_00008040	0.371429	0.497222
TCONS_00050384	TCONS_00050371	0.333947	0.5177
TCONS_00050384	TCONS_00056847	-0.392792	0.441113
TCONS_00005214	TCONS_00012972	0.260897	0.617534
TCONS_00005214	TCONS_00012973	-0.771429	0.102778
TCONS_00005214	TCONS_00012974	0.257143	0.658333
TCONS_00005214	TCONS_00012980	-0.654654	0.158302
TCONS_00000224	TCONS_00000188	-0.0910765	0.863763
TCONS_00000224	TCONS_00000246	0.142857	0.802778
TCONS_00000224	TCONS_00000247	0.130931	0.804726
TCONS_00000224	TCONS_00008021	-0.654654	0.158302
TCONS_00000224	TCONS_00008026	0.257143	0.658333
TCONS_00000224	TCONS_00008040	0.428571	0.419444
TCONS_00000223	TCONS_00000188	-0.5161	0.294584
TCONS_00000223	TCONS_00000246	0.485714	0.355556
TCONS_00000223	TCONS_00000247	-0.130931	0.804726
TCONS_00000223	TCONS_00008021	-0.392792	0.441113
TCONS_00000223	TCONS_00008026	0.0857143	0.919444
TCONS_00000223	TCONS_00008040	0.428571	0.419444
TCONS_00005215	TCONS_00012972	0.695725	0.124789
TCONS_00005215	TCONS_00012973	-0.828571	0.0583333
TCONS_00005215	TCONS_00012974	0.657143	0.175
TCONS_00005215	TCONS_00012980	-0.654654	0.158302
TCONS_00005218	TCONS_00012972	-0.318874	0.537901
TCONS_00005218	TCONS_00012973	-0.428571	0.419444
TCONS_00005218	TCONS_00012974	-0.0857143	0.919444
TCONS_00005218	TCONS_00012980	-0.130931	0.804726
TCONS_00000222	TCONS_00000188	-0.576818	0.230732
TCONS_00000222	TCONS_00000246	0.428571	0.419444
TCONS_00000222	TCONS_00000247	0.130931	0.804726
TCONS_00000222	TCONS_00008021	-0.392792	0.441113
TCONS_00000222	TCONS_00008026	0.0857143	0.919444
TCONS_00000222	TCONS_00008040	0.6	0.241667
TCONS_00027954	TCONS_00027966	-0.654654	0.158302
TCONS_00027954	TCONS_00033492	-0.20292	0.699798
TCONS_00027955	TCONS_00027966	-0.130931	0.804726
TCONS_00027955	TCONS_00033492	0.811679	0.0498576
TCONS_00005211	TCONS_00012972	-0.289886	0.577352
TCONS_00005211	TCONS_00012973	-0.6	0.241667
TCONS_00005211	TCONS_00012974	-0.0857143	0.919444
TCONS_00005211	TCONS_00012980	0.130931	0.804726
TCONS_00005212	TCONS_00012972	0.289886	0.577352
TCONS_00005212	TCONS_00012973	-0.942857	0.0166667
TCONS_00005212	TCONS_00012974	0.257143	0.658333
TCONS_00005212	TCONS_00012980	-0.392792	0.441113
TCONS_00050359	TCONS_00050349	0.771429	0.102778
TCONS_00050359	TCONS_00050371	-0.333947	0.5177
TCONS_00050359	TCONS_00056841	-0.771429	0.102778
TCONS_00050359	TCONS_00056847	-0.130931	0.804726
TCONS_00027987	TCONS_00027966	-0.654654	0.158302
TCONS_00027987	TCONS_00028013	0.392792	0.441113
TCONS_00027987	TCONS_00033519	-0.485714	0.355556
TCONS_00027986	TCONS_00027966	0.654654	0.158302
TCONS_00027986	TCONS_00028013	-0.392792	0.441113
TCONS_00027986	TCONS_00033519	1	0.00277778
TCONS_00027982	TCONS_00027966	0.130931	0.804726
TCONS_00027982	TCONS_00028013	0.654654	0.158302
TCONS_00027982	TCONS_00033519	0.257143	0.658333
TCONS_00027983	TCONS_00027966	0.654654	0.158302
TCONS_00027983	TCONS_00028013	0.130931	0.804726
TCONS_00027983	TCONS_00033519	0.6	0.241667
TCONS_00027985	TCONS_00027966	-0.654654	0.158302
TCONS_00027985	TCONS_00028013	0.654654	0.158302
TCONS_00027985	TCONS_00033519	-0.942857	0.0166667
TCONS_00027984	TCONS_00027966	0.654654	0.158302
TCONS_00027984	TCONS_00028013	-0.130931	0.804726
TCONS_00027984	TCONS_00033519	0.942857	0.0166667
TCONS_00027979	TCONS_00027966	0.654654	0.158302
TCONS_00027979	TCONS_00028013	-0.392792	0.441113
TCONS_00027979	TCONS_00033519	0.485714	0.355556
TCONS_00027981	TCONS_00027966	0.654654	0.158302
TCONS_00027981	TCONS_00028013	-0.654654	0.158302
TCONS_00027981	TCONS_00033519	0.714286	0.136111
TCONS_00027978	TCONS_00027966	0.654654	0.158302
TCONS_00027978	TCONS_00028013	-0.654654	0.158302
TCONS_00027978	TCONS_00033519	0.714286	0.136111
TCONS_00027980	TCONS_00027966	0.654654	0.158302
TCONS_00027980	TCONS_00028013	-0.654654	0.158302
TCONS_00027980	TCONS_00033519	0.942857	0.0166667
TCONS_00028002	TCONS_00028013	0.392792	0.441113
TCONS_00028002	TCONS_00033519	-0.771429	0.102778
TCONS_00027997	TCONS_00028013	0.392792	0.441113
TCONS_00027997	TCONS_00033519	-0.6	0.241667
TCONS_00027994	TCONS_00028013	-0.392792	0.441113
TCONS_00027994	TCONS_00033519	0.0857143	0.919444
TCONS_00028001	TCONS_00028013	0.130931	0.804726
TCONS_00028001	TCONS_00033519	0.771429	0.102778
TCONS_00027996	TCONS_00028013	0.654654	0.158302
TCONS_00027996	TCONS_00033519	-0.828571	0.0583333
TCONS_00028000	TCONS_00028013	-0.531369	0.277963
TCONS_00028000	TCONS_00033519	0.927634	0.00766584
TCONS_00027998	TCONS_00028013	-0.392792	0.441113
TCONS_00027998	TCONS_00033519	-0.0857143	0.919444
TCONS_00027990	TCONS_00027966	-0.654654	0.158302
TCONS_00027990	TCONS_00028013	0.392792	0.441113
TCONS_00027990	TCONS_00033519	-0.371429	0.497222
TCONS_00027988	TCONS_00027966	-0.654654	0.158302
TCONS_00027988	TCONS_00028013	0.392792	0.441113
TCONS_00027988	TCONS_00033519	-1	0.00277778
TCONS_00027993	TCONS_00027966	0.392792	0.441113
TCONS_00027993	TCONS_00028013	-0.130931	0.804726
TCONS_00027993	TCONS_00033519	0.2	0.713889
TCONS_00027992	TCONS_00027966	-0.654654	0.158302
TCONS_00027992	TCONS_00028013	0.654654	0.158302
TCONS_00027992	TCONS_00033519	-0.542857	0.297222
TCONS_00050332	TCONS_00050293	0.142857	0.802778
TCONS_00050332	TCONS_00050294	0.142857	0.802778
TCONS_00050332	TCONS_00050295	-0.314286	0.563889
TCONS_00050332	TCONS_00050296	-0.27323	0.600355
TCONS_00050332	TCONS_00050297	0.130931	0.804726
TCONS_00050332	TCONS_00050349	0.257143	0.658333
TCONS_00050332	TCONS_00056817	-0.0869657	0.86988
TCONS_00050332	TCONS_00056841	-0.257143	0.658333
TCONS_00050332	TCONS_00056847	-0.392792	0.441113
TCONS_00050330	TCONS_00050293	-0.371429	0.497222
TCONS_00050330	TCONS_00050294	0.2	0.713889
TCONS_00050330	TCONS_00050295	-0.0285714	1
TCONS_00050330	TCONS_00050296	0.0303588	0.954476
TCONS_00050330	TCONS_00050297	-0.654654	0.158302
TCONS_00050330	TCONS_00050349	-0.257143	0.658333
TCONS_00050330	TCONS_00056817	-0.20292	0.699798
TCONS_00050330	TCONS_00056841	0.257143	0.658333
TCONS_00050330	TCONS_00056847	0.392792	0.441113
TCONS_00050335	TCONS_00050293	0.0285714	1
TCONS_00050335	TCONS_00050294	-0.2	0.713889
TCONS_00050335	TCONS_00050295	0.542857	0.297222
TCONS_00050335	TCONS_00050296	0.698253	0.122839
TCONS_00050335	TCONS_00050297	0.130931	0.804726
TCONS_00050335	TCONS_00050349	-0.0857143	0.919444
TCONS_00050335	TCONS_00056817	0.20292	0.699798
TCONS_00050335	TCONS_00056841	0.0857143	0.919444
TCONS_00050335	TCONS_00056847	-0.130931	0.804726
TCONS_00050334	TCONS_00050293	0.0285714	1
TCONS_00050334	TCONS_00050294	0.142857	0.802778
TCONS_00050334	TCONS_00050295	-0.142857	0.802778
TCONS_00050334	TCONS_00050296	-0.758971	0.0801412
TCONS_00050334	TCONS_00050297	0.654654	0.158302
TCONS_00050334	TCONS_00050349	0.6	0.241667
TCONS_00050334	TCONS_00056817	0.376851	0.461483
TCONS_00050334	TCONS_00056841	-0.6	0.241667
TCONS_00050334	TCONS_00056847	0.392792	0.441113
TCONS_00050329	TCONS_00050293	-0.314286	0.563889
TCONS_00050329	TCONS_00050294	-0.257143	0.658333
TCONS_00050329	TCONS_00050295	-0.257143	0.658333
TCONS_00050329	TCONS_00050296	-0.394665	0.438739
TCONS_00050329	TCONS_00050297	0.392792	0.441113
TCONS_00050329	TCONS_00050349	0.371429	0.497222
TCONS_00050329	TCONS_00056817	0.811679	0.0498576
TCONS_00050329	TCONS_00056841	-0.371429	0.497222
TCONS_00050329	TCONS_00056847	0.654654	0.158302
TCONS_00050333	TCONS_00050293	-0.6	0.241667
TCONS_00050333	TCONS_00050294	0.0285714	1
TCONS_00050333	TCONS_00050295	-0.2	0.713889
TCONS_00050333	TCONS_00050296	0.212512	0.686031
TCONS_00050333	TCONS_00050297	-0.130931	0.804726
TCONS_00050333	TCONS_00050349	0.485714	0.355556
TCONS_00050333	TCONS_00056817	0.753702	0.0835233
TCONS_00050333	TCONS_00056841	-0.485714	0.355556
TCONS_00050333	TCONS_00056847	0.130931	0.804726
TCONS_00050331	TCONS_00050293	-0.428571	0.419444
TCONS_00050331	TCONS_00050294	0.142857	0.802778
TCONS_00050331	TCONS_00050295	0.371429	0.497222
TCONS_00050331	TCONS_00050296	0.880406	0.0205987
TCONS_00050331	TCONS_00050297	-0.654654	0.158302
TCONS_00050331	TCONS_00050349	-0.142857	0.802778
TCONS_00050331	TCONS_00056817	0.0289886	0.956529
TCONS_00050331	TCONS_00056841	0.142857	0.802778
TCONS_00050331	TCONS_00056847	-0.130931	0.804726
TCONS_00000228	TCONS_00000246	0.885714	0.0333333
TCONS_00000228	TCONS_00000247	-0.392792	0.441113
TCONS_00000228	TCONS_00008021	0.130931	0.804726
TCONS_00000228	TCONS_00008026	-0.0285714	1
TCONS_00000228	TCONS_00008040	0.142857	0.802778
TCONS_00050336	TCONS_00050293	0.142857	0.802778
TCONS_00050336	TCONS_00050294	-0.257143	0.658333
TCONS_00050336	TCONS_00050295	0.485714	0.355556
TCONS_00050336	TCONS_00050296	0.5161	0.294584
TCONS_00050336	TCONS_00050297	0.392792	0.441113
TCONS_00050336	TCONS_00050349	0.0285714	1
TCONS_00050336	TCONS_00056817	0.289886	0.577352
TCONS_00050336	TCONS_00056841	-0.0285714	1
TCONS_00050336	TCONS_00056847	-0.130931	0.804726
TCONS_00027975	TCONS_00027966	0.774597	0.070484
TCONS_00027975	TCONS_00028013	-0.309839	0.550114
TCONS_00027975	TCONS_00033519	0.169031	0.748868
TCONS_00027974	TCONS_00027966	-0.392792	0.441113
TCONS_00027974	TCONS_00028013	0.654654	0.158302
TCONS_00027974	TCONS_00033519	-0.771429	0.102778
TCONS_00050341	TCONS_00050349	-0.20292	0.699798
TCONS_00050341	TCONS_00050371	0	1
TCONS_00050341	TCONS_00056817	0.0735294	0.889905
TCONS_00050341	TCONS_00056841	0.20292	0.699798
TCONS_00050341	TCONS_00056847	0.132842	0.801909
TCONS_00050340	TCONS_00050349	-0.942857	0.0166667
TCONS_00050340	TCONS_00050371	0.5161	0.294584
TCONS_00050340	TCONS_00056817	-0.521794	0.288343
TCONS_00050340	TCONS_00056841	0.942857	0.0166667
TCONS_00050340	TCONS_00056847	-0.130931	0.804726
TCONS_00050342	TCONS_00050349	-0.942857	0.0166667
TCONS_00050342	TCONS_00050371	0.27323	0.600355
TCONS_00050342	TCONS_00056817	-0.0579771	0.913132
TCONS_00050342	TCONS_00056841	0.942857	0.0166667
TCONS_00050342	TCONS_00056847	0.130931	0.804726
TCONS_00000243	TCONS_00000246	-0.637536	0.17326
TCONS_00000243	TCONS_00000247	0.695608	0.12488
TCONS_00000243	TCONS_00008021	-0.417365	0.410304
TCONS_00000243	TCONS_00008026	-0.394665	0.438739
TCONS_00000243	TCONS_00008040	0.880406	0.0205987
TCONS_00000244	TCONS_00000246	-0.542857	0.297222
TCONS_00000244	TCONS_00000247	0.392792	0.441113
TCONS_00000244	TCONS_00008021	-0.130931	0.804726
TCONS_00000244	TCONS_00008026	-0.0857143	0.919444
TCONS_00000244	TCONS_00008040	0.428571	0.419444
TCONS_00000245	TCONS_00000246	-0.579771	0.227784
TCONS_00000245	TCONS_00000247	0.132842	0.801909
TCONS_00000245	TCONS_00008021	-0.531369	0.277963
TCONS_00000245	TCONS_00008026	0.376851	0.461483
TCONS_00000245	TCONS_00008040	0.289886	0.577352
TCONS_00000239	TCONS_00000246	-0.257143	0.658333
TCONS_00000239	TCONS_00000247	-0.392792	0.441113
TCONS_00000239	TCONS_00008021	0.130931	0.804726
TCONS_00000239	TCONS_00008026	0.257143	0.658333
TCONS_00000239	TCONS_00008040	-0.428571	0.419444
TCONS_00000240	TCONS_00000246	-0.371429	0.497222
TCONS_00000240	TCONS_00000247	-0.130931	0.804726
TCONS_00000240	TCONS_00008021	0.130931	0.804726
TCONS_00000240	TCONS_00008026	0.2	0.713889
TCONS_00000240	TCONS_00008040	-0.314286	0.563889
TCONS_00000242	TCONS_00000246	-0.6	0.241667
TCONS_00000242	TCONS_00000247	0.130931	0.804726
TCONS_00000242	TCONS_00008021	-0.130931	0.804726
TCONS_00000242	TCONS_00008026	0.257143	0.658333
TCONS_00000242	TCONS_00008040	-0.0857143	0.919444
TCONS_00000238	TCONS_00000246	-0.257143	0.658333
TCONS_00000238	TCONS_00000247	-0.392792	0.441113
TCONS_00000238	TCONS_00008021	0.130931	0.804726
TCONS_00000238	TCONS_00008026	0.257143	0.658333
TCONS_00000238	TCONS_00008040	-0.428571	0.419444
TCONS_00000241	TCONS_00000246	-0.6	0.241667
TCONS_00000241	TCONS_00000247	0.130931	0.804726
TCONS_00000241	TCONS_00008021	-0.130931	0.804726
TCONS_00000241	TCONS_00008026	0.257143	0.658333
TCONS_00000241	TCONS_00008040	-0.0857143	0.919444
TCONS_00050338	TCONS_00050293	0.542857	0.297222
TCONS_00050338	TCONS_00050294	0.257143	0.658333
TCONS_00050338	TCONS_00050295	-0.0857143	0.919444
TCONS_00050338	TCONS_00050296	-0.27323	0.600355
TCONS_00050338	TCONS_00050297	0.130931	0.804726
TCONS_00050338	TCONS_00050349	-0.0285714	1
TCONS_00050338	TCONS_00056817	-0.695725	0.124789
TCONS_00050338	TCONS_00056841	0.0285714	1
TCONS_00050338	TCONS_00056847	-0.654654	0.158302
TCONS_00000235	TCONS_00000246	1	0.00277778
TCONS_00000235	TCONS_00000247	-0.654654	0.158302
TCONS_00000235	TCONS_00008021	0.392792	0.441113
TCONS_00000235	TCONS_00008026	0.0285714	1
TCONS_00000235	TCONS_00008040	-0.314286	0.563889
TCONS_00000237	TCONS_00000246	0.371429	0.497222
TCONS_00000237	TCONS_00000247	-0.130931	0.804726
TCONS_00000237	TCONS_00008021	-0.654654	0.158302
TCONS_00000237	TCONS_00008026	0.428571	0.419444
TCONS_00000237	TCONS_00008040	0.428571	0.419444
TCONS_00000236	TCONS_00000246	0.885714	0.0333333
TCONS_00000236	TCONS_00000247	-0.654654	0.158302
TCONS_00000236	TCONS_00008021	0.654654	0.158302
TCONS_00000236	TCONS_00008026	-0.257143	0.658333
TCONS_00000236	TCONS_00008040	-0.428571	0.419444
TCONS_00000231	TCONS_00000246	-0.314286	0.563889
TCONS_00000231	TCONS_00000247	0.130931	0.804726
TCONS_00000231	TCONS_00008021	0.654654	0.158302
TCONS_00000231	TCONS_00008026	-0.371429	0.497222
TCONS_00000231	TCONS_00008040	-0.371429	0.497222
TCONS_00050339	TCONS_00050293	0.0857143	0.919444
TCONS_00050339	TCONS_00050294	0.142857	0.802778
TCONS_00050339	TCONS_00050295	0.142857	0.802778
TCONS_00050339	TCONS_00050296	-0.151794	0.774058
TCONS_00050339	TCONS_00050297	0.654654	0.158302
TCONS_00050339	TCONS_00050349	0.657143	0.175
TCONS_00050339	TCONS_00056817	0.40584	0.424663
TCONS_00050339	TCONS_00056841	-0.657143	0.175
TCONS_00050339	TCONS_00056847	-0.130931	0.804726
TCONS_00000253	TCONS_00000246	-0.0285714	1
TCONS_00000253	TCONS_00000247	0.130931	0.804726
TCONS_00000253	TCONS_00000263	-0.6	0.241667
TCONS_00000253	TCONS_00008040	0.828571	0.0583333
TCONS_00000253	TCONS_00008098	0.130931	0.804726
TCONS_00000252	TCONS_00000246	0.828571	0.0583333
TCONS_00000252	TCONS_00000247	-0.392792	0.441113
TCONS_00000252	TCONS_00000263	-0.257143	0.658333
TCONS_00000252	TCONS_00008040	-0.142857	0.802778
TCONS_00000252	TCONS_00008098	-0.392792	0.441113
TCONS_00000254	TCONS_00000246	-0.0303588	0.954476
TCONS_00000254	TCONS_00000247	-0.417365	0.410304
TCONS_00000254	TCONS_00000263	0.698253	0.122839
TCONS_00000254	TCONS_00008040	-0.455383	0.364143
TCONS_00000254	TCONS_00008098	-0.417365	0.410304
TCONS_00050351	TCONS_00050349	-0.257143	0.658333
TCONS_00050351	TCONS_00050371	0.212512	0.686031
TCONS_00050351	TCONS_00056841	0.257143	0.658333
TCONS_00050351	TCONS_00056847	-0.130931	0.804726
TCONS_00000249	TCONS_00000246	-0.428571	0.419444
TCONS_00000249	TCONS_00000247	0.392792	0.441113
TCONS_00000249	TCONS_00000263	-0.371429	0.497222
TCONS_00000249	TCONS_00008040	0.771429	0.102778
TCONS_00000249	TCONS_00008098	0.392792	0.441113
TCONS_00000230	TCONS_00000246	-0.714286	0.136111
TCONS_00000230	TCONS_00000247	0.130931	0.804726
TCONS_00000230	TCONS_00008021	-0.392792	0.441113
TCONS_00000230	TCONS_00008026	0.371429	0.497222
TCONS_00000230	TCONS_00008040	0.0285714	1
TCONS_00028011	TCONS_00028013	-0.130931	0.804726
TCONS_00028011	TCONS_00028032	-0.392792	0.441113
TCONS_00028011	TCONS_00033519	0.828571	0.0583333
TCONS_00022694	TCONS_00018108	-0.371429	0.497222
TCONS_00022694	TCONS_00018109	-0.257143	0.658333
TCONS_00022694	TCONS_00018110	0.777542	0.0687269
TCONS_00028017	TCONS_00028013	-0.654654	0.158302
TCONS_00028017	TCONS_00028032	-0.392792	0.441113
TCONS_00028017	TCONS_00033519	0.6	0.241667
TCONS_00000256	TCONS_00000246	0.257143	0.658333
TCONS_00000256	TCONS_00000247	-0.654654	0.158302
TCONS_00000256	TCONS_00000263	0.0285714	1
TCONS_00000256	TCONS_00008040	-0.6	0.241667
TCONS_00000256	TCONS_00008098	-0.654654	0.158302
TCONS_00000255	TCONS_00000246	-0.657143	0.175
TCONS_00000255	TCONS_00000247	0.654654	0.158302
TCONS_00000255	TCONS_00000263	0.0285714	1
TCONS_00000255	TCONS_00008040	0.771429	0.102778
TCONS_00000255	TCONS_00008098	0.654654	0.158302
TCONS_00028006	TCONS_00028013	0.130931	0.804726
TCONS_00028006	TCONS_00028032	-0.392792	0.441113
TCONS_00028006	TCONS_00033519	0.0857143	0.919444
TCONS_00028005	TCONS_00028013	-0.130931	0.804726
TCONS_00028005	TCONS_00033519	-0.542857	0.297222
TCONS_00000265	TCONS_00000247	-0.654654	0.158302
TCONS_00000265	TCONS_00000263	0.0285714	1
TCONS_00000265	TCONS_00000320	0.371429	0.497222
TCONS_00000265	TCONS_00008098	-0.654654	0.158302
TCONS_00000261	TCONS_00000247	0.654654	0.158302
TCONS_00000261	TCONS_00000263	-0.6	0.241667
TCONS_00000261	TCONS_00008098	0.654654	0.158302
TCONS_00000262	TCONS_00000247	-0.130931	0.804726
TCONS_00000262	TCONS_00000263	0.428571	0.419444
TCONS_00000262	TCONS_00008098	-0.130931	0.804726
TCONS_00000274	TCONS_00000247	0.139122	0.792664
TCONS_00000274	TCONS_00000263	0.27323	0.600355
TCONS_00000274	TCONS_00000320	-0.941124	0.00509754
TCONS_00000274	TCONS_00008098	0.139122	0.792664
TCONS_00000270	TCONS_00000247	-0.392792	0.441113
TCONS_00000270	TCONS_00000263	-0.0285714	1
TCONS_00000270	TCONS_00000320	-0.485714	0.355556
TCONS_00000270	TCONS_00008098	-0.392792	0.441113
TCONS_00000272	TCONS_00000247	-0.654654	0.158302
TCONS_00000272	TCONS_00000263	0.542857	0.297222
TCONS_00000272	TCONS_00000320	0.0857143	0.919444
TCONS_00000272	TCONS_00008098	-0.654654	0.158302
TCONS_00000273	TCONS_00000247	-0.654654	0.158302
TCONS_00000273	TCONS_00000263	-0.0285714	1
TCONS_00000273	TCONS_00000320	0.142857	0.802778
TCONS_00000273	TCONS_00008098	-0.654654	0.158302
TCONS_00000269	TCONS_00000247	-0.130931	0.804726
TCONS_00000269	TCONS_00000263	-0.6	0.241667
TCONS_00000269	TCONS_00000320	0.485714	0.355556
TCONS_00000269	TCONS_00008098	-0.130931	0.804726
TCONS_00000268	TCONS_00000247	0.392792	0.441113
TCONS_00000268	TCONS_00000263	0.542857	0.297222
TCONS_00000268	TCONS_00000320	-0.771429	0.102778
TCONS_00000268	TCONS_00008098	0.392792	0.441113
TCONS_00000266	TCONS_00000247	-0.132842	0.801909
TCONS_00000266	TCONS_00000263	0.173931	0.741734
TCONS_00000266	TCONS_00000320	0.231908	0.658374
TCONS_00000266	TCONS_00008098	-0.132842	0.801909
TCONS_00000258	TCONS_00000246	0.657143	0.175
TCONS_00000258	TCONS_00000247	-0.654654	0.158302
TCONS_00000258	TCONS_00000263	0.0285714	1
TCONS_00000258	TCONS_00008040	-0.2	0.713889
TCONS_00000258	TCONS_00008098	-0.654654	0.158302
TCONS_00000260	TCONS_00000246	-0.576818	0.230732
TCONS_00000260	TCONS_00000247	0.695608	0.12488
TCONS_00000260	TCONS_00000263	-0.333947	0.5177
TCONS_00000260	TCONS_00008040	0.941124	0.00509754
TCONS_00000260	TCONS_00008098	0.695608	0.12488
TCONS_00000259	TCONS_00000246	-0.333947	0.5177
TCONS_00000259	TCONS_00000247	0.139122	0.792664
TCONS_00000259	TCONS_00000263	-0.212512	0.686031
TCONS_00000259	TCONS_00008040	0.698253	0.122839
TCONS_00000259	TCONS_00008098	0.139122	0.792664
TCONS_00050402	TCONS_00050371	0.394665	0.438739
TCONS_00050403	TCONS_00050371	-0.151794	0.774058
TCONS_00050404	TCONS_00050371	0.212512	0.686031
TCONS_00028036	TCONS_00028013	0.392792	0.441113
TCONS_00028036	TCONS_00028032	0.654654	0.158302
TCONS_00028036	TCONS_00033597	0.941124	0.00509754
TCONS_00028034	TCONS_00028013	0.130931	0.804726
TCONS_00028034	TCONS_00028032	0.654654	0.158302
TCONS_00028034	TCONS_00033597	0.880406	0.0205987
TCONS_00022706	TCONS_00018108	-0.314286	0.563889
TCONS_00022706	TCONS_00018109	-0.142857	0.802778
TCONS_00022706	TCONS_00018110	0.0338062	0.94931
TCONS_00022709	TCONS_00018108	-0.371429	0.497222
TCONS_00022709	TCONS_00018109	-0.257143	0.658333
TCONS_00022709	TCONS_00018110	0.777542	0.0687269
TCONS_00022707	TCONS_00018108	-0.714286	0.136111
TCONS_00022707	TCONS_00018109	-0.828571	0.0583333
TCONS_00022707	TCONS_00018110	0.371868	0.46791
TCONS_00022705	TCONS_00018108	-0.142857	0.802778
TCONS_00022705	TCONS_00018109	-0.314286	0.563889
TCONS_00022705	TCONS_00018110	0.0338062	0.94931
TCONS_00022708	TCONS_00018108	-0.714286	0.136111
TCONS_00022708	TCONS_00018109	-0.6	0.241667
TCONS_00022708	TCONS_00018110	-0.338062	0.512225
TCONS_00022711	TCONS_00018108	-0.371429	0.497222
TCONS_00022711	TCONS_00018109	-0.257143	0.658333
TCONS_00022711	TCONS_00018110	-0.507093	0.304559
TCONS_00022710	TCONS_00018108	0.428571	0.419444
TCONS_00022710	TCONS_00018109	0.257143	0.658333
TCONS_00022710	TCONS_00018110	0.169031	0.748868
TCONS_00022713	TCONS_00018108	-0.771429	0.102778
TCONS_00022713	TCONS_00018109	-0.714286	0.136111
TCONS_00022713	TCONS_00018110	-0.169031	0.748868
TCONS_00022712	TCONS_00018108	-0.657143	0.175
TCONS_00022712	TCONS_00018109	-0.828571	0.0583333
TCONS_00022712	TCONS_00018110	-0.101419	0.848394
TCONS_00022721	TCONS_00018108	0.657143	0.175
TCONS_00022721	TCONS_00018109	0.771429	0.102778
TCONS_00022721	TCONS_00018110	-0.0676123	0.898736
TCONS_00022721	TCONS_00018120	-0.654654	0.158302
TCONS_00022722	TCONS_00018108	-0.942857	0.0166667
TCONS_00022722	TCONS_00018109	-0.885714	0.0333333
TCONS_00022722	TCONS_00018110	0.371868	0.46791
TCONS_00022722	TCONS_00018120	0.392792	0.441113
TCONS_00028042	TCONS_00028032	0.464758	0.353057
TCONS_00028042	TCONS_00033597	0.0718421	0.892422
TCONS_00028045	TCONS_00028032	-0.130931	0.804726
TCONS_00028045	TCONS_00033597	0.27323	0.600355
TCONS_00028040	TCONS_00028032	-0.392792	0.441113
TCONS_00028040	TCONS_00033597	-0.333947	0.5177
TCONS_00028041	TCONS_00028032	0.392792	0.441113
TCONS_00028041	TCONS_00033597	-0.27323	0.600355
TCONS_00028043	TCONS_00028032	-0.654654	0.158302
TCONS_00028043	TCONS_00033597	-0.0910765	0.863763
TCONS_00028039	TCONS_00028032	0.392792	0.441113
TCONS_00028039	TCONS_00033597	0.0303588	0.954476
TCONS_00028038	TCONS_00028032	0.130931	0.804726
TCONS_00028038	TCONS_00033597	0.151794	0.774058
TCONS_00028037	TCONS_00028032	-0.654654	0.158302
TCONS_00028037	TCONS_00033597	-0.637536	0.17326
TCONS_00050385	TCONS_00050371	-0.333947	0.5177
TCONS_00050385	TCONS_00056847	-0.392792	0.441113
TCONS_00022703	TCONS_00018108	0.257143	0.658333
TCONS_00022703	TCONS_00018109	0.0857143	0.919444
TCONS_00022703	TCONS_00018110	0.540899	0.267778
TCONS_00022701	TCONS_00018108	-0.714286	0.136111
TCONS_00022701	TCONS_00018109	-0.657143	0.175
TCONS_00022701	TCONS_00018110	0.0338062	0.94931
TCONS_00022698	TCONS_00018108	-1	0.00277778
TCONS_00022698	TCONS_00018109	-0.942857	0.0166667
TCONS_00022698	TCONS_00018110	0.135225	0.798399
TCONS_00022699	TCONS_00018108	-0.0857143	0.919444
TCONS_00022699	TCONS_00018109	0.2	0.713889
TCONS_00022699	TCONS_00018110	0.135225	0.798399
TCONS_00022700	TCONS_00018108	0.771429	0.102778
TCONS_00022700	TCONS_00018109	0.714286	0.136111
TCONS_00022700	TCONS_00018110	-0.270449	0.604217
TCONS_00022702	TCONS_00018108	0.257143	0.658333
TCONS_00022702	TCONS_00018109	0.371429	0.497222
TCONS_00022702	TCONS_00018110	0.540899	0.267778
TCONS_00028025	TCONS_00028013	0.392792	0.441113
TCONS_00028025	TCONS_00028032	0.654654	0.158302
TCONS_00028024	TCONS_00028013	0.654654	0.158302
TCONS_00028024	TCONS_00028032	-0.654654	0.158302
TCONS_00028027	TCONS_00028013	-0.417365	0.410304
TCONS_00028027	TCONS_00028032	0.695608	0.12488
TCONS_00028028	TCONS_00028013	-0.392792	0.441113
[truncated: 90,937 more rows]

## Sheet: 大于等于0.9
pcg_gene	linc_gene	spearman_corr	p_value
TCONS_00045653	TCONS_00052202	0.985611	0.000309086
TCONS_00045595	TCONS_00045551	0.942857	0.0166667
TCONS_00000398	TCONS_00000387	0.927634	0.00766584
TCONS_00000388	TCONS_00000387	0.985611	0.000309086
TCONS_00000385	TCONS_00008204	1	0.00277778
TCONS_00045589	TCONS_00045573	0.942857	0.0166667
TCONS_00022832	TCONS_00018204	1	0.00277778
TCONS_00045575	TCONS_00052178	0.942857	0.0166667
TCONS_00045560	TCONS_00045573	0.942857	0.0166667
TCONS_00022868	TCONS_00018260	0.942857	0.0166667
TCONS_00045619	TCONS_00045573	0.941124	0.00509754
TCONS_00022872	TCONS_00018272	0.941124	0.00509754
TCONS_00045598	TCONS_00052178	1	0.00277778
TCONS_00028051	TCONS_00033597	0.941124	0.00509754
TCONS_00050442	TCONS_00050457	1	0.00277778
TCONS_00022770	TCONS_00018108	0.985611	0.000309086
TCONS_00022770	TCONS_00018109	0.927634	0.00766584
TCONS_00028079	TCONS_00033597	0.941124	0.00509754
TCONS_00022793	TCONS_00018204	0.942857	0.0166667
TCONS_00022797	TCONS_00018204	0.942857	0.0166667
TCONS_00022798	TCONS_00022821	0.942857	0.0166667
TCONS_00022780	TCONS_00018108	1	0.00277778
TCONS_00022780	TCONS_00018109	0.942857	0.0166667
TCONS_00045543	TCONS_00045573	0.942857	0.0166667
TCONS_00045546	TCONS_00045590	0.985611	0.000309086
TCONS_00045540	TCONS_00045573	1	0.00277778
TCONS_00000368	TCONS_00000387	0.927634	0.00766584
TCONS_00050356	TCONS_00050349	0.942857	0.0166667
TCONS_00000216	TCONS_00008040	0.942857	0.0166667
TCONS_00027986	TCONS_00033519	1	0.00277778
TCONS_00027984	TCONS_00033519	0.942857	0.0166667
TCONS_00027980	TCONS_00033519	0.942857	0.0166667
TCONS_00028000	TCONS_00033519	0.927634	0.00766584
TCONS_00050340	TCONS_00056841	0.942857	0.0166667
TCONS_00050342	TCONS_00056841	0.942857	0.0166667
TCONS_00000235	TCONS_00000246	1	0.00277778
TCONS_00000260	TCONS_00008040	0.941124	0.00509754
TCONS_00028036	TCONS_00033597	0.941124	0.00509754
TCONS_00000275	TCONS_00000320	0.942857	0.0166667
TCONS_00050328	TCONS_00050349	0.985611	0.000309086
TCONS_00005180	TCONS_00012921	0.942857	0.0166667
TCONS_00050316	TCONS_00056817	0.927634	0.00766584
TCONS_00050286	TCONS_00050294	0.942857	0.0166667
TCONS_00050292	TCONS_00056817	0.927634	0.00766584
TCONS_00050279	TCONS_00050297	1	0
TCONS_00045795	TCONS_00045810	0.942857	0.0166667
TCONS_00045799	TCONS_00045811	1	0.00277778
TCONS_00045781	TCONS_00045810	0.942857	0.0166667
TCONS_00045832	TCONS_00045810	0.942857	0.0166667
TCONS_00045812	TCONS_00045811	1	0.00277778
TCONS_00045827	TCONS_00045810	1	0.00277778
TCONS_00000531	TCONS_00008455	0.927634	0.00766584
TCONS_00023008	TCONS_00018406	0.942857	0.0166667
TCONS_00023015	TCONS_00018406	0.942857	0.0166667
TCONS_00000557	TCONS_00000575	0.942857	0.0166667
TCONS_00000544	TCONS_00008455	0.927634	0.00766584
TCONS_00000585	TCONS_00000566	0.927634	0.00766584
TCONS_00000577	TCONS_00000566	0.927634	0.00766584
TCONS_00023051	TCONS_00023085	0.942857	0.0166667
TCONS_00022908	TCONS_00018281	0.942857	0.0166667
TCONS_00050562	TCONS_00057040	1	0.00277778
TCONS_00000483	TCONS_00008351	0.942857	0.0166667
TCONS_00000478	TCONS_00000479	0.942857	0.0166667
TCONS_00000478	TCONS_00008351	0.942857	0.0166667
TCONS_00028140	TCONS_00033712	0.927634	0.00766584
TCONS_00028143	TCONS_00033713	0.927634	0.00766584
TCONS_00050522	TCONS_00056952	0.942857	0.0166667
TCONS_00000421	TCONS_00000409	0.942857	0.0166667
TCONS_00028150	TCONS_00033713	0.985611	0.000309086
TCONS_00049982	TCONS_00056506	0.927634	0.00766584
TCONS_00049960	TCONS_00056506	0.927634	0.00766584
TCONS_00004847	TCONS_00004846	0.942857	0.0166667
TCONS_00027588	TCONS_00033204	0.927634	0.00766584
TCONS_00027590	TCONS_00033204	0.927634	0.00766584
TCONS_00004791	TCONS_00004823	0.942857	0.0166667
TCONS_00004821	TCONS_00004823	0.942857	0.0166667
TCONS_00004816	TCONS_00012599	0.942857	0.0166667
TCONS_00045431	TCONS_00045439	0.942857	0.0166667
TCONS_00045431	TCONS_00052059	0.942857	0.0166667
TCONS_00045474	TCONS_00045439	1	0.00277778
TCONS_00045455	TCONS_00052059	1	0.00277778
TCONS_00045461	TCONS_00045465	1	0.00277778
TCONS_00045469	TCONS_00045439	0.942857	0.0166667
TCONS_00045469	TCONS_00052059	0.942857	0.0166667
TCONS_00045468	TCONS_00045439	0.942857	0.0166667
TCONS_00045468	TCONS_00052059	0.942857	0.0166667
TCONS_00045353	TCONS_00045348	0.941124	0.00509754
TCONS_00045354	TCONS_00045355	0.942857	0.0166667
TCONS_00022606	TCONS_00018044	0.942857	0.0166667
TCONS_00022604	TCONS_00018033	0.927634	0.00766584
TCONS_00022623	TCONS_00018033	0.942857	0.0166667
TCONS_00022628	TCONS_00018033	0.942857	0.0166667
TCONS_00000200	TCONS_00000173	1	7.39557e-32
TCONS_00000053	TCONS_00007864	0.942857	0.0166667
TCONS_00000083	TCONS_00000058	0.942857	0.0166667
TCONS_00005103	TCONS_00005081	0.927634	0.00766584
TCONS_00000086	TCONS_00007954	0.927634	0.00766584
TCONS_00000088	TCONS_00000057	0.942857	0.0166667
TCONS_00000088	TCONS_00000058	1	0.00277778
TCONS_00000085	TCONS_00000110	0.927634	0.00766584
TCONS_00005078	TCONS_00005081	0.927634	0.00766584
TCONS_00005077	TCONS_00005081	0.927634	0.00766584
TCONS_00000104	TCONS_00007954	1	0.00277778
TCONS_00000106	TCONS_00007954	1	0.00277778
TCONS_00000112	TCONS_00007954	0.942857	0.0166667
TCONS_00000109	TCONS_00007954	0.942857	0.0166667
TCONS_00004980	TCONS_00004991	0.942857	0.0166667
TCONS_00005005	TCONS_00005035	1	0
TCONS_00000030	TCONS_00000011	0.941176	0.00508854
TCONS_00000039	TCONS_00007864	0.942857	0.0166667
TCONS_00000038	TCONS_00007864	0.942857	0.0166667
TCONS_00000023	TCONS_00000011	0.927634	0.00766584
TCONS_00027650	TCONS_00033250	0.942857	0.0166667
TCONS_00004938	TCONS_00012701	0.942857	0.0166667
TCONS_00004971	TCONS_00004989	0.942857	0.0166667
TCONS_00004970	TCONS_00012701	1	0.00277778
TCONS_00004972	TCONS_00012701	0.942857	0.0166667
TCONS_00027273	TCONS_00032954	0.927634	0.00766584
TCONS_00027292	TCONS_00032975	0.985611	0.000309086
TCONS_00049602	TCONS_00049627	0.985611	0.000309086
TCONS_00049666	TCONS_00049665	0.942857	0.0166667
TCONS_00049669	TCONS_00049627	0.927634	0.00766584
TCONS_00049631	TCONS_00049665	0.942857	0.0166667
TCONS_00049552	TCONS_00056182	0.942857	0.0166667
TCONS_00049549	TCONS_00056182	0.942857	0.0166667
TCONS_00004455	TCONS_00012268	0.985611	0.000309086
TCONS_00027220	TCONS_00027205	0.942857	0.0166667
TCONS_00049571	TCONS_00056182	0.942857	0.0166667
TCONS_00032060	TCONS_00026126	0.942857	0.0166667
TCONS_00009523	TCONS_00001557	0.942857	0.0166667
TCONS_00054686	TCONS_00047978	0.942857	0.0166667
TCONS_00009519	TCONS_00001559	0.942857	0.0166667
TCONS_00009518	TCONS_00001559	0.942857	0.0166667
TCONS_00009512	TCONS_00009508	0.942857	0.0166667
TCONS_00027116	TCONS_00032834	0.942857	0.0166667
TCONS_00054658	TCONS_00047947	0.927634	0.00766584
TCONS_00027099	TCONS_00032834	0.942857	0.0166667
TCONS_00054674	TCONS_00047978	0.942857	0.0166667
TCONS_00054673	TCONS_00047947	0.927634	0.00766584
TCONS_00009537	TCONS_00009559	1	0.00277778
TCONS_00027095	TCONS_00032834	1	0.00277778
TCONS_00027138	TCONS_00027205	0.942857	0.0166667
TCONS_00004430	TCONS_00012225	0.942857	0.0166667
TCONS_00054702	TCONS_00054715	0.954864	0.00300995
TCONS_00004447	TCONS_00012225	0.942857	0.0166667
TCONS_00054688	TCONS_00047978	0.942857	0.0166667
TCONS_00009429	TCONS_00009433	0.942857	0.0166667
TCONS_00032026	TCONS_00026112	0.942857	0.0166667
TCONS_00032034	TCONS_00026126	0.942857	0.0166667
TCONS_00032019	TCONS_00026112	0.942857	0.0166667
TCONS_00009484	TCONS_00009508	0.927634	0.00766584
TCONS_00054655	TCONS_00047947	0.927634	0.00766584
TCONS_00009361	TCONS_00001404	1	0.00277778
TCONS_00009380	TCONS_00001439	1	0.00277778
TCONS_00009378	TCONS_00009395	0.942857	0.0166667
TCONS_00009399	TCONS_00001439	1	0.00277778
TCONS_00009405	TCONS_00001439	0.985611	0.000309086
TCONS_00027409	TCONS_00027400	0.942857	0.0166667
TCONS_00049800	TCONS_00049809	0.942857	0.0166667
TCONS_00049800	TCONS_00056384	1	0.00277778
TCONS_00049793	TCONS_00049801	0.942857	0.0166667
TCONS_00027445	TCONS_00027475	0.942857	0.0166667
TCONS_00049836	TCONS_00049809	0.942857	0.0166667
TCONS_00049827	TCONS_00049801	0.942857	0.0166667
TCONS_00049826	TCONS_00049809	1	0.00277778
TCONS_00049826	TCONS_00056384	0.942857	0.0166667
TCONS_00049816	TCONS_00056393	0.927634	0.00766584
TCONS_00049814	TCONS_00056384	0.942857	0.0166667
TCONS_00004610	TCONS_00012375	0.927634	0.00766584
TCONS_00049719	TCONS_00056329	0.941124	0.00509754
TCONS_00004584	TCONS_00012375	0.942857	0.0166667
TCONS_00027352	TCONS_00033059	0.942857	0.0166667
TCONS_00027352	TCONS_00033062	0.942857	0.0166667
TCONS_00049696	TCONS_00049665	1	0.00277778
TCONS_00049697	TCONS_00049665	0.942857	0.0166667
TCONS_00027377	TCONS_00033058	0.942857	0.0166667
TCONS_00049758	TCONS_00056329	0.941124	0.00509754
TCONS_00004644	TCONS_00012377	0.942857	0.0166667
TCONS_00026763	TCONS_00026726	0.985611	0.000309086
TCONS_00049140	TCONS_00049134	0.941124	0.00509754
TCONS_00009152	TCONS_00001180	0.942857	0.0166667
TCONS_00031676	TCONS_00031684	0.942857	0.0166667
TCONS_00026707	TCONS_00026726	0.942857	0.0166667
TCONS_00004080	TCONS_00011857	0.941124	0.00509754
TCONS_00031708	TCONS_00031684	0.942857	0.0166667
TCONS_00031703	TCONS_00031684	0.942857	0.0166667
TCONS_00031696	TCONS_00031684	0.942857	0.0166667
TCONS_00009050	TCONS_00001094	0.942857	0.0166667
TCONS_00009048	TCONS_00009084	0.927634	0.00766584
TCONS_00009086	TCONS_00001094	0.942857	0.0166667
TCONS_00054169	TCONS_00054163	0.941124	0.00509754
TCONS_00009081	TCONS_00001094	0.942857	0.0166667
TCONS_00009104	TCONS_00009133	0.942857	0.0166667
TCONS_00009103	TCONS_00009133	1	0.00277778
TCONS_00009045	TCONS_00001094	0.942857	0.0166667
TCONS_00009039	TCONS_00008993	0.927634	0.00766584
TCONS_00009042	TCONS_00001094	0.985611	0.000309086
TCONS_00049042	TCONS_00049045	0.985611	0.000309086
TCONS_00049026	TCONS_00049045	0.927634	0.00766584
TCONS_00049033	TCONS_00049025	0.942857	0.0166667
TCONS_00049030	TCONS_00049045	0.927634	0.00766584
TCONS_00026617	TCONS_00026618	0.942857	0.0166667
TCONS_00026660	TCONS_00026618	0.942857	0.0166667
TCONS_00049060	TCONS_00049045	0.927634	0.00766584
TCONS_00027007	TCONS_00027018	0.927634	0.00766584
TCONS_00027000	TCONS_00026997	0.942857	0.0166667
TCONS_00004328	TCONS_00004300	0.942857	0.0166667
TCONS_00004331	TCONS_00004298	0.942857	0.0166667
TCONS_00004334	TCONS_00004297	0.942857	0.0166667
TCONS_00004292	TCONS_00004300	0.942857	0.0166667
TCONS_00054559	TCONS_00054583	0.942857	0.0166667
TCONS_00031797	TCONS_00025956	0.942857	0.0166667
TCONS_00009295	TCONS_00001300	0.985611	0.000309086
TCONS_00004202	TCONS_00004205	0.942857	0.0166667
TCONS_00009305	TCONS_00001310	0.927634	0.00766584
TCONS_00004220	TCONS_00004205	0.942857	0.0166667
TCONS_00004216	TCONS_00004205	0.942857	0.0166667
TCONS_00009346	TCONS_00001404	0.942857	0.0166667
TCONS_00031739	TCONS_00025893	0.942857	0.0166667
TCONS_00009236	TCONS_00009209	0.942857	0.0166667
TCONS_00009258	TCONS_00009275	0.927634	0.00766584
TCONS_00009264	TCONS_00009275	0.941124	0.00509754
TCONS_00009288	TCONS_00001300	0.985611	0.000309086
TCONS_00009173	TCONS_00001180	1	0.00277778
TCONS_00009173	TCONS_00009209	0.942857	0.0166667
TCONS_00009205	TCONS_00009209	0.942857	0.0166667
TCONS_00026845	TCONS_00026850	0.942857	0.0166667
TCONS_00026851	TCONS_00026850	0.942857	0.0166667
TCONS_00049299	TCONS_00055943	0.942857	0.0166667
TCONS_00019547	TCONS_00019557	0.942857	0.0166667
TCONS_00019542	TCONS_00019557	1	0.00277778
TCONS_00019548	TCONS_00019557	0.942857	0.0166667
TCONS_00019546	TCONS_00019557	1	0.00277778
TCONS_00019541	TCONS_00019557	0.942857	0.0166667
TCONS_00047205	TCONS_00047219	0.942857	0.0166667
TCONS_00047191	TCONS_00053850	0.985611	0.000309086
TCONS_00047179	TCONS_00053850	0.985611	0.000309086
TCONS_00047183	TCONS_00053850	0.941176	0.00508854
TCONS_00047186	TCONS_00047219	0.942857	0.0166667
TCONS_00019598	TCONS_00019557	1	0.00277778
TCONS_00019612	TCONS_00024195	1	0.00277778
TCONS_00024393	TCONS_00024391	0.935484	0.00610923
TCONS_00024392	TCONS_00024398	0.942857	0.0166667
TCONS_00047120	TCONS_00053779	0.927634	0.00766584
TCONS_00047125	TCONS_00053773	0.942857	0.0166667
TCONS_00002014	TCONS_00002013	0.941124	0.00509754
TCONS_00017588	TCONS_00022105	0.942857	0.0166667
TCONS_00019473	TCONS_00024052	0.942857	0.0166667
TCONS_00019502	TCONS_00024072	0.942857	0.0166667
TCONS_00047171	TCONS_00053850	0.985611	0.000309086
TCONS_00017602	TCONS_00022102	1	0.00277778
TCONS_00047150	TCONS_00053779	0.941176	0.00508854
TCONS_00047054	TCONS_00047055	1	0.00277778
TCONS_00047052	TCONS_00047055	0.942857	0.0166667
TCONS_00047057	TCONS_00053710	1	0.00277778
TCONS_00047056	TCONS_00047055	0.942857	0.0166667
TCONS_00024285	TCONS_00024298	1	0.00277778
TCONS_00024286	TCONS_00019698	0.941124	0.00509754
TCONS_00024282	TCONS_00019698	1	0.00277778
TCONS_00024295	TCONS_00019698	0.942857	0.0166667
TCONS_00024296	TCONS_00024298	0.942857	0.0166667
TCONS_00024340	TCONS_00019737	0.942857	0.0166667
TCONS_00024324	TCONS_00024320	0.927634	0.00766584
TCONS_00024376	TCONS_00019737	0.985611	0.000309086
TCONS_00047065	TCONS_00053710	0.942857	0.0166667
TCONS_00047071	TCONS_00047055	0.942857	0.0166667
TCONS_00017563	TCONS_00022051	0.942857	0.0166667
TCONS_00047073	TCONS_00047080	0.942857	0.0166667
TCONS_00017559	TCONS_00022035	1	0.00277778
TCONS_00017561	TCONS_00022035	0.942857	0.0166667
TCONS_00024355	TCONS_00024320	0.927634	0.00766584
TCONS_00024366	TCONS_00019743	0.942857	0.0166667
TCONS_00024369	TCONS_00024391	0.941124	0.00509754
TCONS_00024369	TCONS_00024398	0.942857	0.0166667
TCONS_00001858	TCONS_00001904	0.942857	0.0166667
TCONS_00001882	TCONS_00009831	0.942857	0.0166667
TCONS_00001901	TCONS_00009831	1	0.00277778
TCONS_00001912	TCONS_00009831	0.942857	0.0166667
TCONS_00019799	TCONS_00024391	0.941124	0.00509754
TCONS_00019799	TCONS_00024398	0.942857	0.0166667
TCONS_00019818	TCONS_00024398	0.942857	0.0166667
TCONS_00042206	TCONS_00042214	0.985611	0.000309086
TCONS_00042205	TCONS_00042201	1	0.00277778
TCONS_00019853	TCONS_00024435	0.942857	0.0166667
TCONS_00019845	TCONS_00019857	0.942857	0.0166667
TCONS_00019696	TCONS_00019698	0.942857	0.0166667
TCONS_00019697	TCONS_00024298	1	0.00277778
TCONS_00019684	TCONS_00024298	0.942857	0.0166667
TCONS_00019686	TCONS_00019698	0.942857	0.0166667
TCONS_00019734	TCONS_00019768	0.985611	0.000309086
TCONS_00019736	TCONS_00019768	0.927634	0.00766584
TCONS_00019738	TCONS_00019768	0.927634	0.00766584
TCONS_00019753	TCONS_00019732	0.942857	0.0166667
TCONS_00042184	TCONS_00042203	0.942857	0.0166667
TCONS_00019771	TCONS_00024398	0.942857	0.0166667
TCONS_00019784	TCONS_00019768	0.927634	0.00766584
TCONS_00019780	TCONS_00019768	0.954864	0.00300995
TCONS_00017741	TCONS_00017748	0.927634	0.00766584
TCONS_00019682	TCONS_00024298	1	0.00277778
TCONS_00017765	TCONS_00017748	0.942857	0.0166667
TCONS_00041729	TCONS_00037155	0.942857	0.0166667
TCONS_00019191	TCONS_00023817	0.942857	0.0166667
TCONS_00017316	TCONS_00017357	0.942857	0.0166667
TCONS_00001615	TCONS_00001622	0.941124	0.00509754
TCONS_00024051	TCONS_00024052	0.942857	0.0166667
TCONS_00017233	TCONS_00017237	0.942857	0.0166667
TCONS_00019066	TCONS_00019051	1	0.00277778
TCONS_00001542	TCONS_00009508	0.942857	0.0166667
TCONS_00001558	TCONS_00001557	0.942857	0.0166667
TCONS_00001591	TCONS_00001557	0.942857	0.0166667
TCONS_00001589	TCONS_00001557	0.942857	0.0166667
TCONS_00017162	TCONS_00017142	1	0.00277778
TCONS_00001600	TCONS_00009559	0.942857	0.0166667
TCONS_00001472	TCONS_00009433	0.942857	0.0166667
TCONS_00001498	TCONS_00009508	0.942857	0.0166667
TCONS_00023919	TCONS_00023903	1	0
TCONS_00019378	TCONS_00024009	0.942857	0.0166667
TCONS_00017490	TCONS_00017475	1	0
TCONS_00019392	TCONS_00019391	0.941124	0.00509754
TCONS_00017528	TCONS_00022035	0.942857	0.0166667
TCONS_00019403	TCONS_00024052	0.942857	0.0166667
TCONS_00019384	TCONS_00019376	1	0.00277778
TCONS_00041845	TCONS_00037310	0.954864	0.00300995
TCONS_00019423	TCONS_00024009	0.942857	0.0166667
TCONS_00017541	TCONS_00017543	0.942857	0.0166667
TCONS_00017542	TCONS_00022035	1	0.00277778
TCONS_00017534	TCONS_00022035	1	0.00277778
TCONS_00017549	TCONS_00022035	1	0.00277778
TCONS_00019448	TCONS_00024052	1	0.00277778
TCONS_00046991	TCONS_00053632	0.942857	0.0166667
TCONS_00046990	TCONS_00053632	0.942857	0.0166667
TCONS_00024235	TCONS_00024189	0.942857	0.0166667
TCONS_00024234	TCONS_00024189	0.942857	0.0166667
TCONS_00046956	TCONS_00053632	0.942857	0.0166667
TCONS_00047019	TCONS_00053632	0.942857	0.0166667
TCONS_00047012	TCONS_00053656	0.942857	0.0166667
TCONS_00047015	TCONS_00053656	1	0.00277778
TCONS_00019365	TCONS_00024004	0.942857	0.0166667
TCONS_00019363	TCONS_00019404	0.942857	0.0166667
TCONS_00046997	TCONS_00053632	1	0.00277778
TCONS_00047001	TCONS_00053632	1	0.00277778
TCONS_00046999	TCONS_00053632	0.942857	0.0166667
TCONS_00047007	TCONS_00053630	0.927634	0.00766584
TCONS_00046992	TCONS_00053632	0.942857	0.0166667
TCONS_00046993	TCONS_00053632	1	0.00277778
TCONS_00001747	TCONS_00001744	0.942857	0.0166667
TCONS_00001759	TCONS_00001744	1	0.00277778
TCONS_00001761	TCONS_00009751	0.927634	0.00766584
TCONS_00024130	TCONS_00019557	1	0.00277778
TCONS_00024167	TCONS_00019557	0.942857	0.0166667
TCONS_00017392	TCONS_00021877	0.942857	0.0166667
TCONS_00017393	TCONS_00021877	0.942857	0.0166667
TCONS_00017391	TCONS_00017359	0.927634	0.00766584
TCONS_00024205	TCONS_00024195	0.942857	0.0166667
TCONS_00024186	TCONS_00019611	0.942857	0.0166667
TCONS_00017403	TCONS_00021877	0.942857	0.0166667
TCONS_00001681	TCONS_00009649	0.942857	0.0166667
TCONS_00001679	TCONS_00009649	1	0.00277778
TCONS_00001674	TCONS_00009649	0.942857	0.0166667
TCONS_00001690	TCONS_00001652	0.927634	0.00766584
TCONS_00001685	TCONS_00009649	0.942857	0.0166667
TCONS_00001682	TCONS_00001659	0.942857	0.0166667
TCONS_00024079	TCONS_00019481	1	0
TCONS_00001743	TCONS_00001744	0.942857	0.0166667
TCONS_00046409	TCONS_00046384	0.942857	0.0166667
TCONS_00046383	TCONS_00046384	1	0.00277778
TCONS_00001116	TCONS_00009133	0.985611	0.000309086
TCONS_00046250	TCONS_00046226	0.942857	0.0166667
TCONS_00023596	TCONS_00018948	0.942857	0.0166667
TCONS_00023586	TCONS_00018948	0.927634	0.00766584
TCONS_00001152	TCONS_00009133	0.942857	0.0166667
TCONS_00046228	TCONS_00046226	0.942857	0.0166667
TCONS_00023567	TCONS_00018948	0.942857	0.0166667
TCONS_00023611	TCONS_00018948	0.927634	0.00766584
TCONS_00023613	TCONS_00018949	0.927634	0.00766584
TCONS_00023626	TCONS_00018973	1	0.00277778
TCONS_00001170	TCONS_00001180	0.942857	0.0166667
TCONS_00023600	TCONS_00018948	1	0.00277778
TCONS_00023539	TCONS_00018882	0.942857	0.0166667
TCONS_00001113	TCONS_00001094	0.942857	0.0166667
TCONS_00017121	TCONS_00021634	0.942857	0.0166667
TCONS_00018972	TCONS_00018949	0.942857	0.0166667
TCONS_00017114	TCONS_00017098	0.942857	0.0166667
TCONS_00017159	TCONS_00017142	0.942857	0.0166667
TCONS_00017151	TCONS_00017141	0.942857	0.0166667
TCONS_00017148	TCONS_00017142	0.927634	0.00766584
TCONS_00017146	TCONS_00017140	0.941124	0.00509754
TCONS_00041567	TCONS_00041574	0.985611	0.000309086
TCONS_00017017	TCONS_00017012	1	0.00277778
TCONS_00041462	TCONS_00036897	0.941124	0.00509754
TCONS_00041463	TCONS_00041453	0.942857	0.0166667
TCONS_00018917	TCONS_00018949	0.942857	0.0166667
TCONS_00046503	TCONS_00053088	0.942857	0.0166667
TCONS_00046510	TCONS_00053084	0.941124	0.00509754
TCONS_00001415	TCONS_00009395	0.942857	0.0166667
TCONS_00046495	TCONS_00053088	1	0.00277778
TCONS_00001442	TCONS_00001439	0.942857	0.0166667
TCONS_00001465	TCONS_00001439	1	0.00277778
TCONS_00001464	TCONS_00001439	0.942857	0.0166667
TCONS_00016994	TCONS_00017012	0.942857	0.0166667
TCONS_00016990	TCONS_00017012	0.942857	0.0166667
TCONS_00023707	TCONS_00019028	1	0
TCONS_00001293	TCONS_00001300	0.927634	0.00766584
TCONS_00001290	TCONS_00001300	0.985611	0.000309086
TCONS_00001311	TCONS_00001300	0.985611	0.000309086
TCONS_00001345	TCONS_00001310	0.985611	0.000309086
TCONS_00046467	TCONS_00053088	0.942857	0.0166667
TCONS_00046478	TCONS_00053084	0.941124	0.00509754
TCONS_00001367	TCONS_00009328	0.942857	0.0166667
TCONS_00000819	TCONS_00000807	0.927634	0.00766584
TCONS_00000828	TCONS_00000833	0.942857	0.0166667
TCONS_00045857	TCONS_00052431	0.942857	0.0166667
TCONS_00045869	TCONS_00045892	0.942857	0.0166667
TCONS_00045874	TCONS_00045889	0.941124	0.00509754
TCONS_00045860	TCONS_00052431	0.942857	0.0166667
TCONS_00023188	TCONS_00023191	0.942857	0.0166667
TCONS_00023193	TCONS_00023172	0.942857	0.0166667
TCONS_00023196	TCONS_00023199	1	0.00277778
TCONS_00023197	TCONS_00023199	0.942857	0.0166667
TCONS_00000775	TCONS_00008644	0.942857	0.0166667
TCONS_00045911	TCONS_00045889	0.942857	0.0166667
TCONS_00045901	TCONS_00052431	0.942857	0.0166667
TCONS_00045901	TCONS_00052484	0.942857	0.0166667
TCONS_00000763	TCONS_00000807	0.927634	0.00766584
TCONS_00023234	TCONS_00023199	0.942857	0.0166667
TCONS_00005507	TCONS_00013245	0.941124	0.00509754
TCONS_00005514	TCONS_00013208	0.942857	0.0166667
TCONS_00000649	TCONS_00008546	1	0.00277778
TCONS_00000665	TCONS_00000708	0.927634	0.00766584
TCONS_00000676	TCONS_00008546	0.942857	0.0166667
TCONS_00000692	TCONS_00008546	0.942857	0.0166667
TCONS_00000692	TCONS_00008549	0.942857	0.0166667
TCONS_00005448	TCONS_00013153	0.942857	0.0166667
TCONS_00050649	TCONS_00057115	0.942857	0.0166667
TCONS_00050651	TCONS_00057115	1	0.00277778
TCONS_00046187	TCONS_00052721	0.942857	0.0166667
TCONS_00023416	TCONS_00018780	0.985611	0.000309086
TCONS_00023417	TCONS_00018780	0.927634	0.00766584
TCONS_00023426	TCONS_00023409	0.927634	0.00766584
TCONS_00023408	TCONS_00023409	0.927634	0.00766584
TCONS_00023405	TCONS_00023409	0.985611	0.000309086
TCONS_00023406	TCONS_00023409	0.985611	0.000309086
TCONS_00046108	TCONS_00052648	0.942857	0.0166667
TCONS_00046112	TCONS_00046089	0.942857	0.0166667
TCONS_00046112	TCONS_00052642	0.942857	0.0166667
TCONS_00023434	TCONS_00018805	0.942857	0.0166667
TCONS_00023434	TCONS_00023409	0.927634	0.00766584
TCONS_00023436	TCONS_00018805	0.942857	0.0166667
TCONS_00023436	TCONS_00023409	0.927634	0.00766584
TCONS_00046064	TCONS_00052627	0.942857	0.0166667
TCONS_00046058	TCONS_00046089	0.942857	0.0166667
TCONS_00046058	TCONS_00052642	0.942857	0.0166667
TCONS_00023448	TCONS_00018805	1	0.00277778
TCONS_00023449	TCONS_00018805	0.942857	0.0166667
TCONS_00046118	TCONS_00052648	0.942857	0.0166667
TCONS_00046118	TCONS_00052657	1	0.00277778
TCONS_00000911	TCONS_00008848	0.942857	0.0166667
TCONS_00000908	TCONS_00008848	1	0.00277778
TCONS_00023375	TCONS_00023409	0.927634	0.00766584
TCONS_00000959	TCONS_00008848	0.942857	0.0166667
TCONS_00046051	TCONS_00052647	0.942857	0.0166667
TCONS_00046055	TCONS_00052648	0.942857	0.0166667
TCONS_00023391	TCONS_00023409	0.985611	0.000309086
TCONS_00023402	TCONS_00023410	0.942857	0.0166667
TCONS_00046036	TCONS_00052628	0.942857	0.0166667
TCONS_00000839	TCONS_00000833	0.942857	0.0166667
TCONS_00000851	TCONS_00000833	0.942857	0.0166667
TCONS_00000857	TCONS_00000833	1	0.00277778
TCONS_00038676	TCONS_00043211	1	0.00277778
TCONS_00036818	TCONS_00036824	0.942857	0.0166667
TCONS_00036817	TCONS_00036797	0.942857	0.0166667
TCONS_00038539	TCONS_00043155	0.941124	0.00509754
TCONS_00036787	TCONS_00036797	1	0.00277778
TCONS_00036656	TCONS_00036664	0.942857	0.0166667
TCONS_00038435	TCONS_00043026	0.942857	0.0166667
TCONS_00036648	TCONS_00036627	0.942857	0.0166667
TCONS_00038480	TCONS_00043111	0.941124	0.00509754
TCONS_00014301	TCONS_00006463	0.942857	0.0166667
TCONS_00014293	TCONS_00006499	0.942857	0.0166667
TCONS_00038483	TCONS_00043111	0.941124	0.00509754
TCONS_00014295	TCONS_00006502	0.942857	0.0166667
TCONS_00014309	TCONS_00006502	0.942857	0.0166667
TCONS_00014309	TCONS_00014312	0.942857	0.0166667
TCONS_00037010	TCONS_00041574	0.942857	0.0166667
TCONS_00014600	TCONS_00006860	0.927634	0.00766584
TCONS_00014618	TCONS_00014622	1	0.00277778
TCONS_00014616	TCONS_00014648	0.927634	0.00766584
TCONS_00014615	TCONS_00014596	0.942857	0.0166667
TCONS_00009753	TCONS_00001744	0.942857	0.0166667
TCONS_00014528	TCONS_00006809	0.942857	0.0166667
TCONS_00014567	TCONS_00014596	0.942857	0.0166667
TCONS_00014594	TCONS_00014622	0.942857	0.0166667
TCONS_00054903	TCONS_00054910	1	0
TCONS_00032241	TCONS_00032218	0.942857	0.0166667
TCONS_00056481	TCONS_00056488	0.942857	0.0166667
TCONS_00009685	TCONS_00009649	0.942857	0.0166667
TCONS_00009686	TCONS_00009649	0.942857	0.0166667
TCONS_00009697	TCONS_00001659	0.942857	0.0166667
TCONS_00009694	TCONS_00009670	0.941124	0.00509754
TCONS_00009696	TCONS_00009670	0.942857	0.0166667
TCONS_00009698	TCONS_00001659	1	0.00277778
TCONS_00056504	TCONS_00056506	0.927634	0.00766584
TCONS_00009593	TCONS_00001648	0.942857	0.0166667
TCONS_00014524	TCONS_00006809	0.942857	0.0166667
TCONS_00032175	TCONS_00032174	0.941124	0.00509754
TCONS_00038782	TCONS_00043330	0.941124	0.00509754
TCONS_00038779	TCONS_00043330	0.941124	0.00509754
TCONS_00009628	TCONS_00001659	0.942857	0.0166667
TCONS_00009614	TCONS_00009649	1	0.00277778
TCONS_00009619	TCONS_00009649	0.942857	0.0166667
TCONS_00032184	TCONS_00032173	0.927634	0.00766584
TCONS_00009652	TCONS_00001659	0.942857	0.0166667
TCONS_00009654	TCONS_00001659	1	0.00277778
TCONS_00009666	TCONS_00009653	0.942857	0.0166667
TCONS_00036864	TCONS_00041458	0.942857	0.0166667
TCONS_00036890	TCONS_00036897	0.941124	0.00509754
TCONS_00009552	TCONS_00009559	0.942857	0.0166667
TCONS_00009551	TCONS_00001559	0.942857	0.0166667
TCONS_00009556	TCONS_00009559	1	0.00277778
TCONS_00014482	TCONS_00006727	0.942857	0.0166667
TCONS_00014477	TCONS_00006727	0.942857	0.0166667
TCONS_00009540	TCONS_00009559	1	0.00277778
TCONS_00009541	TCONS_00009559	0.942857	0.0166667
TCONS_00014492	TCONS_00014500	0.942857	0.0166667
TCONS_00032148	TCONS_00032124	0.942857	0.0166667
TCONS_00032149	TCONS_00032124	1	0.00277778
TCONS_00032145	TCONS_00032124	0.927634	0.00766584
TCONS_00009587	TCONS_00009559	0.942857	0.0166667
TCONS_00014508	TCONS_00006727	0.942857	0.0166667
TCONS_00009578	TCONS_00009559	0.942857	0.0166667
TCONS_00036312	TCONS_00030621	1	0.00277778
TCONS_00036315	TCONS_00030621	1	0.00277778
TCONS_00038166	TCONS_00038169	0.942857	0.0166667
TCONS_00036309	TCONS_00030621	0.942857	0.0166667
TCONS_00038176	TCONS_00038169	1	0.00277778
TCONS_00038168	TCONS_00038169	1	0.00277778
TCONS_00038123	TCONS_00038104	0.942857	0.0166667
TCONS_00036355	TCONS_00036362	0.942857	0.0166667
TCONS_00038141	TCONS_00038169	0.942857	0.0166667
TCONS_00038130	TCONS_00038104	0.942857	0.0166667
TCONS_00038130	TCONS_00042644	1	0.00277778
TCONS_00038129	TCONS_00038104	0.942857	0.0166667
TCONS_00038129	TCONS_00042644	1	0.00277778
TCONS_00036381	TCONS_00036354	0.927634	0.00766584
TCONS_00036374	TCONS_00030657	1	0.00277778
TCONS_00036366	TCONS_00030621	0.942857	0.0166667
TCONS_00036365	TCONS_00030621	0.942857	0.0166667
TCONS_00036369	TCONS_00036362	0.942857	0.0166667
TCONS_00038197	TCONS_00038169	0.942857	0.0166667
TCONS_00038198	TCONS_00038169	0.942857	0.0166667
TCONS_00043336	TCONS_00043330	0.941124	0.00509754
TCONS_00036306	TCONS_00036360	0.942857	0.0166667
TCONS_00043319	TCONS_00043330	0.941124	0.00509754
TCONS_00043326	TCONS_00043330	0.941124	0.00509754
TCONS_00018760	TCONS_00023409	0.927634	0.00766584
TCONS_00018761	TCONS_00023409	0.985611	0.000309086
TCONS_00018755	TCONS_00018765	0.942857	0.0166667
TCONS_00018755	TCONS_00018780	0.985611	0.000309086
TCONS_00018757	TCONS_00018780	0.927634	0.00766584
TCONS_00018754	TCONS_00023409	0.927634	0.00766584
TCONS_00020738	TCONS_00020735	1	0.00277778
TCONS_00018785	TCONS_00018780	0.927634	0.00766584
TCONS_00013848	TCONS_00006060	0.942857	0.0166667
TCONS_00018781	TCONS_00018805	0.942857	0.0166667
TCONS_00020732	TCONS_00020735	0.941124	0.00509754
TCONS_00020728	TCONS_00020735	0.942857	0.0166667
TCONS_00020727	TCONS_00020735	0.942857	0.0166667
TCONS_00018767	TCONS_00023409	0.985611	0.000309086
TCONS_00018808	TCONS_00018805	1	0.00277778
TCONS_00020745	TCONS_00020735	1	0.00277778
TCONS_00018799	TCONS_00023410	0.942857	0.0166667
TCONS_00036239	TCONS_00036252	0.941124	0.00509754
TCONS_00014216	TCONS_00006393	1	0
TCONS_00036645	TCONS_00036627	0.942857	0.0166667
TCONS_00036642	TCONS_00036627	0.942857	0.0166667
TCONS_00036638	TCONS_00036664	1	0.00277778
TCONS_00036641	TCONS_00036627	0.942857	0.0166667
TCONS_00036599	TCONS_00036595	0.942857	0.0166667
TCONS_00036599	TCONS_00041130	0.941124	0.00509754
TCONS_00036578	TCONS_00036595	0.942857	0.0166667
TCONS_00036578	TCONS_00036596	0.927634	0.00766584
TCONS_00036583	TCONS_00036596	0.954864	0.00300995
TCONS_00036580	TCONS_00036595	0.942857	0.0166667
TCONS_00036612	TCONS_00036632	0.942857	0.0166667
TCONS_00038283	TCONS_00042906	0.942857	0.0166667
TCONS_00038281	TCONS_00042906	0.942857	0.0166667
TCONS_00036575	TCONS_00036595	0.942857	0.0166667
TCONS_00036575	TCONS_00041130	0.941124	0.00509754
TCONS_00036577	TCONS_00036595	1	0.00277778
TCONS_00036566	TCONS_00036595	0.942857	0.0166667
TCONS_00036566	TCONS_00036596	0.927634	0.00766584
TCONS_00036438	TCONS_00036432	0.941124	0.00509754
TCONS_00036486	TCONS_00036476	0.927634	0.00766584
TCONS_00036473	TCONS_00036476	0.942857	0.0166667
TCONS_00014088	TCONS_00014066	0.942857	0.0166667
TCONS_00014091	TCONS_00014066	0.942857	0.0166667
TCONS_00014080	TCONS_00014066	0.942857	0.0166667
TCONS_00020476	TCONS_00015670	0.942857	0.0166667
TCONS_00037754	TCONS_00037785	1	0.00277778
TCONS_00037751	TCONS_00037785	0.942857	0.0166667
TCONS_00036044	TCONS_00036022	0.935484	0.00610923
TCONS_00013507	TCONS_00005709	0.942857	0.0166667
TCONS_00013518	TCONS_00005739	0.942857	0.0166667
TCONS_00020474	TCONS_00015670	1	0.00277778
TCONS_00035916	TCONS_00035926	1	0.00277778
TCONS_00020461	TCONS_00015647	1	0.00277778
TCONS_00020457	TCONS_00015647	1	0.00277778
TCONS_00013526	TCONS_00005739	0.942857	0.0166667
TCONS_00018400	TCONS_00018406	0.942857	0.0166667
TCONS_00018427	TCONS_00018406	0.942857	0.0166667
TCONS_00020411	TCONS_00015647	0.942857	0.0166667
TCONS_00020412	TCONS_00015647	0.942857	0.0166667
TCONS_00018443	TCONS_00018406	0.942857	0.0166667
TCONS_00035872	TCONS_00030134	0.985611	0.000309086
TCONS_00020432	TCONS_00015647	0.942857	0.0166667
TCONS_00035860	TCONS_00030136	0.942857	0.0166667
TCONS_00018293	TCONS_00018272	0.941124	0.00509754
TCONS_00042767	TCONS_00038169	0.942857	0.0166667
TCONS_00018738	TCONS_00023412	0.942857	0.0166667
TCONS_00018731	TCONS_00023409	0.927634	0.00766584
TCONS_00038015	TCONS_00042535	0.942857	0.0166667
TCONS_00036231	TCONS_00030552	0.985611	0.000309086
TCONS_00036158	TCONS_00030468	0.942857	0.0166667
TCONS_00013825	TCONS_00006013	0.941124	0.00509754
TCONS_00043084	TCONS_00043111	1	0
TCONS_00013659	TCONS_00005865	0.942857	0.0166667
TCONS_00036103	TCONS_00030365	1	0
TCONS_00036086	TCONS_00030365	1	0
TCONS_00013725	TCONS_00005905	0.942857	0.0166667
TCONS_00036109	TCONS_00036126	0.942857	0.0166667
TCONS_00043090	TCONS_00043111	0.941124	0.00509754
TCONS_00043091	TCONS_00043111	0.941124	0.00509754
TCONS_00018554	TCONS_00023191	0.942857	0.0166667
TCONS_00018065	TCONS_00018033	0.942857	0.0166667
TCONS_00020010	TCONS_00024621	0.942857	0.0166667
TCONS_00020006	TCONS_00024621	1	0.00277778
TCONS_00020016	TCONS_00024621	0.942857	0.0166667
TCONS_00020030	TCONS_00024621	0.942857	0.0166667
TCONS_00020027	TCONS_00020017	0.942857	0.0166667
TCONS_00042517	TCONS_00042535	0.942857	0.0166667
TCONS_00042519	TCONS_00042535	0.942857	0.0166667
TCONS_00042373	TCONS_00037785	0.942857	0.0166667
TCONS_00042375	TCONS_00042379	0.941124	0.00509754
TCONS_00042364	TCONS_00037810	0.941124	0.00509754
TCONS_00018004	TCONS_00018044	0.942857	0.0166667
TCONS_00018032	TCONS_00018033	1	0.00277778
TCONS_00042410	TCONS_00042407	0.942857	0.0166667
TCONS_00042417	TCONS_00037810	0.942857	0.0166667
TCONS_00042426	TCONS_00042379	0.941124	0.00509754
TCONS_00019903	TCONS_00024512	1	0
TCONS_00018276	TCONS_00022929	0.942857	0.0166667
TCONS_00035810	TCONS_00030116	0.942857	0.0166667
TCONS_00035845	TCONS_00035819	1	0.00277778
TCONS_00013350	TCONS_00005620	0.942857	0.0166667
TCONS_00013333	TCONS_00005620	0.942857	0.0166667
TCONS_00042716	TCONS_00038169	0.942857	0.0166667
TCONS_00037499	TCONS_00042020	0.942857	0.0166667
TCONS_00013395	TCONS_00005620	0.942857	0.0166667
TCONS_00013402	TCONS_00005620	1	0.00277778
TCONS_00013397	TCONS_00005620	1	0.00277778
TCONS_00013400	TCONS_00005620	1	0.00277778
TCONS_00013396	TCONS_00005620	1	0.00277778
TCONS_00013398	TCONS_00005620	1	0.00277778
TCONS_00013404	TCONS_00005620	1	0.00277778
TCONS_00013401	TCONS_00005620	0.942857	0.0166667
TCONS_00013419	TCONS_00005620	0.942857	0.0166667
TCONS_00013417	TCONS_00005620	0.942857	0.0166667
TCONS_00013227	TCONS_00013219	0.942857	0.0166667
TCONS_00013229	TCONS_00005516	0.942857	0.0166667
TCONS_00013258	TCONS_00013219	0.942857	0.0166667
TCONS_00042616	TCONS_00042644	0.942857	0.0166667
TCONS_00013266	TCONS_00013219	0.942857	0.0166667
TCONS_00018242	TCONS_00018272	0.941124	0.00509754
TCONS_00018239	TCONS_00018272	0.941124	0.00509754
TCONS_00020227	TCONS_00020259	0.941124	0.00509754
TCONS_00020226	TCONS_00024829	0.942857	0.0166667
TCONS_00035723	TCONS_00035736	0.942857	0.0166667
TCONS_00042654	TCONS_00038104	0.942857	0.0166667
TCONS_00020213	TCONS_00024809	0.927634	0.00766584
TCONS_00018268	TCONS_00022929	0.942857	0.0166667
TCONS_00042645	TCONS_00038104	0.942857	0.0166667
TCONS_00042645	TCONS_00042644	1	0.00277778
TCONS_00042646	TCONS_00038104	1	0.00277778
TCONS_00042646	TCONS_00042644	0.942857	0.0166667
TCONS_00018119	TCONS_00018108	1	0.00277778
TCONS_00018119	TCONS_00018109	0.942857	0.0166667
TCONS_00042534	TCONS_00042535	0.942857	0.0166667
TCONS_00018176	TCONS_00018204	0.942857	0.0166667
TCONS_00042536	TCONS_00042535	0.942857	0.0166667
TCONS_00018165	TCONS_00018140	0.927634	0.00766584
TCONS_00013204	TCONS_00013207	0.941124	0.00509754
TCONS_00013204	TCONS_00013235	0.935484	0.00610923
TCONS_00018096	TCONS_00018108	1	0.00277778
TCONS_00018096	TCONS_00018109	0.942857	0.0166667
TCONS_00058028	TCONS_00051614	0.942857	0.0166667
TCONS_00033700	TCONS_00033684	1	0.00277778
TCONS_00006045	TCONS_00006051	0.985611	0.000309086
TCONS_00006031	TCONS_00006060	1	0.00277778
TCONS_00056204	TCONS_00056182	0.942857	0.0166667
TCONS_00058047	TCONS_00051614	0.942857	0.0166667
TCONS_00057928	TCONS_00051497	1	0.00277778
TCONS_00057927	TCONS_00051497	0.942857	0.0166667
TCONS_00056170	TCONS_00056182	0.942857	0.0166667
TCONS_00011214	TCONS_00003311	0.942857	0.0166667
TCONS_00057936	TCONS_00051497	0.942857	0.0166667
TCONS_00011208	TCONS_00003311	0.942857	0.0166667
TCONS_00057894	TCONS_00051485	0.942857	0.0166667
TCONS_00057900	TCONS_00051459	0.927634	0.00766584
TCONS_00057904	TCONS_00051497	1	0.00277778
TCONS_00028758	TCONS_00028768	0.942857	0.0166667
TCONS_00028751	TCONS_00034330	0.92	0.009344
TCONS_00028755	TCONS_00028768	0.942857	0.0166667
TCONS_00005990	TCONS_00005966	0.942857	0.0166667
TCONS_00028776	TCONS_00034373	0.942857	0.0166667
TCONS_00011132	TCONS_00003220	0.985611	0.000309086
TCONS_00011129	TCONS_00011119	0.942857	0.0166667
TCONS_00011146	TCONS_00003220	0.927634	0.00766584
TCONS_00011142	TCONS_00003220	0.985611	0.000309086
TCONS_00011145	TCONS_00003220	0.985611	0.000309086
TCONS_00011143	TCONS_00003220	0.985611	0.000309086
TCONS_00033592	TCONS_00033597	0.941124	0.00509754
TCONS_00057886	TCONS_00051485	0.942857	0.0166667
TCONS_00057887	TCONS_00057883	0.985611	0.000309086
TCONS_00011205	TCONS_00003310	0.927634	0.00766584
TCONS_00011205	TCONS_00003311	0.927634	0.00766584
TCONS_00011201	TCONS_00003310	1	0.00277778
TCONS_00011201	TCONS_00003311	0.942857	0.0166667
TCONS_00005942	TCONS_00005905	0.942857	0.0166667
TCONS_00011109	TCONS_00011118	0.942857	0.0166667
TCONS_00051200	TCONS_00051193	0.942857	0.0166667
TCONS_00057860	TCONS_00051482	0.927634	0.00766584
TCONS_00057843	TCONS_00057883	0.942857	0.0166667
TCONS_00051103	TCONS_00057534	0.942857	0.0166667
TCONS_00029003	TCONS_00034593	0.942857	0.0166667
TCONS_00058300	TCONS_00058322	0.927634	0.00766584
TCONS_00051527	TCONS_00051497	0.942857	0.0166667
TCONS_00058274	TCONS_00058322	0.927634	0.00766584
TCONS_00051507	TCONS_00051497	1	0.00277778
TCONS_00051508	TCONS_00051497	0.942857	0.0166667
TCONS_00029029	TCONS_00034593	0.985611	0.000309086
TCONS_00029043	TCONS_00029015	0.942857	0.0166667
TCONS_00028933	TCONS_00028961	0.942857	0.0166667
TCONS_00028934	TCONS_00028922	1	0
TCONS_00028921	TCONS_00028961	0.927634	0.00766584
TCONS_00011433	TCONS_00003590	0.941124	0.00509754
TCONS_00051464	TCONS_00051485	0.942857	0.0166667
TCONS_00058167	TCONS_00058157	0.942857	0.0166667
TCONS_00056353	TCONS_00049801	0.942857	0.0166667
TCONS_00056352	TCONS_00049809	1	0.00277778
TCONS_00056352	TCONS_00056329	0.941124	0.00509754
TCONS_00056352	TCONS_00056384	0.942857	0.0166667
TCONS_00058143	TCONS_00058144	1	0
TCONS_00056348	TCONS_00056384	0.942857	0.0166667
TCONS_00051494	TCONS_00057883	0.942857	0.0166667
TCONS_00056399	TCONS_00056384	0.942857	0.0166667
TCONS_00056397	TCONS_00056384	0.942857	0.0166667
TCONS_00006183	TCONS_00013990	0.942857	0.0166667
TCONS_00056407	TCONS_00049809	0.942857	0.0166667
TCONS_00056407	TCONS_00056384	1	0.00277778
TCONS_00056405	TCONS_00049809	0.942857	0.0166667
TCONS_00056405	TCONS_00056384	1	0.00277778
TCONS_00051471	TCONS_00051485	1	0.00277778
TCONS_00051470	TCONS_00051497	0.942857	0.0166667
TCONS_00051475	TCONS_00057883	1	0.00277778
TCONS_00051476	TCONS_00057883	0.942857	0.0166667
TCONS_00056284	TCONS_00049665	0.942857	0.0166667
TCONS_00058097	TCONS_00051660	0.942857	0.0166667
TCONS_00056264	TCONS_00049665	0.942857	0.0166667
TCONS_00056268	TCONS_00049665	0.942857	0.0166667
TCONS_00056265	TCONS_00049665	1	0.00277778
TCONS_00011399	TCONS_00011391	0.942857	0.0166667
TCONS_00028913	TCONS_00034533	0.942857	0.0166667
TCONS_00011403	TCONS_00011391	0.942857	0.0166667
TCONS_00028875	TCONS_00028883	0.942857	0.0166667
TCONS_00028876	TCONS_00028863	0.942857	0.0166667
TCONS_00028879	TCONS_00028863	1	0.00277778
TCONS_00028874	TCONS_00028863	0.942857	0.0166667
TCONS_00028898	TCONS_00034506	0.942857	0.0166667
TCONS_00010843	TCONS_00010850	0.941124	0.00509754
TCONS_00005601	TCONS_00005620	0.942857	0.0166667
TCONS_00010841	TCONS_00010837	0.942857	0.0166667
TCONS_00057517	TCONS_00051066	0.942857	0.0166667
TCONS_00005627	TCONS_00005620	1	0.00277778
TCONS_00005621	TCONS_00005620	1	0.00277778
TCONS_00010849	TCONS_00010837	0.942857	0.0166667
TCONS_00033308	TCONS_00027675	0.985611	0.000309086
TCONS_00005634	TCONS_00005620	1	0.00277778
TCONS_00057565	TCONS_00051106	0.941176	0.00508854
TCONS_00033340	TCONS_00027699	0.92	0.009344
TCONS_00057562	TCONS_00051106	0.927634	0.00766584
TCONS_00055748	TCONS_00049102	0.942857	0.0166667
TCONS_00005587	TCONS_00005620	1	0.00277778
TCONS_00057482	TCONS_00057503	0.927634	0.00766584
TCONS_00057406	TCONS_00050984	0.942857	0.0166667
TCONS_00057407	TCONS_00050952	0.942857	0.0166667
TCONS_00055671	TCONS_00049025	1	0.00277778
TCONS_00055660	TCONS_00049025	0.942857	0.0166667
TCONS_00010697	TCONS_00002699	0.942857	0.0166667
TCONS_00055668	TCONS_00049045	0.927634	0.00766584
TCONS_00057389	TCONS_00050952	0.942857	0.0166667
TCONS_00055685	TCONS_00049045	0.927634	0.00766584
TCONS_00051060	TCONS_00057475	0.942857	0.0166667
TCONS_00028602	TCONS_00034154	1	0
TCONS_00033516	TCONS_00033519	0.942857	0.0166667
TCONS_00033510	TCONS_00033519	0.942857	0.0166667
TCONS_00033511	TCONS_00033519	1	0.00277778
TCONS_00051085	TCONS_00051067	1	0.00277778
TCONS_00005855	TCONS_00005865	1	0.00277778
TCONS_00005874	TCONS_00005865	0.942857	0.0166667
TCONS_00010996	TCONS_00003083	1	0
TCONS_00055941	TCONS_00049303	0.942857	0.0166667
TCONS_00055945	TCONS_00055940	1	0
TCONS_00057695	TCONS_00057652	0.942857	0.0166667
TCONS_00005748	TCONS_00005739	0.942857	0.0166667
TCONS_00055956	TCONS_00055970	0.927634	0.00766584
TCONS_00010950	TCONS_00010970	0.941176	0.00508854
TCONS_00051025	TCONS_00051067	0.942857	0.0166667
TCONS_00050986	TCONS_00057423	0.942857	0.0166667
TCONS_00057609	TCONS_00057612	0.942857	0.0166667
TCONS_00050938	TCONS_00050952	0.942857	0.0166667
TCONS_00032882	TCONS_00027205	0.942857	0.0166667
TCONS_00010407	TCONS_00010391	0.942857	0.0166667
TCONS_00032928	TCONS_00032936	1	0.00277778
TCONS_00010435	TCONS_00002485	1	0.00277778
TCONS_00010427	TCONS_00002485	0.942857	0.0166667
TCONS_00010424	TCONS_00002485	0.942857	0.0166667
TCONS_00010423	TCONS_00002485	0.942857	0.0166667
TCONS_00010425	TCONS_00002485	0.942857	0.0166667
TCONS_00032937	TCONS_00027250	0.942857	0.0166667
TCONS_00010448	TCONS_00002485	0.942857	0.0166667
TCONS_00032861	TCONS_00027205	1	0.00277778
TCONS_00057005	TCONS_00057040	0.941124	0.00509754
TCONS_00055325	TCONS_00055311	0.942857	0.0166667
TCONS_00032829	TCONS_00032834	0.942857	0.0166667
TCONS_00032830	TCONS_00032834	1	0.00277778
TCONS_00057048	TCONS_00057040	0.942857	0.0166667
TCONS_00039401	TCONS_00043997	0.942857	0.0166667
TCONS_00039402	TCONS_00043997	0.942857	0.0166667
TCONS_00010267	TCONS_00002289	0.942857	0.0166667
TCONS_00039411	TCONS_00044058	0.942857	0.0166667
TCONS_00032752	TCONS_00026997	1	0.00277778
TCONS_00039392	TCONS_00043997	0.942857	0.0166667
TCONS_00039414	TCONS_00043997	0.942857	0.0166667
TCONS_00056949	TCONS_00050481	0.942857	0.0166667
TCONS_00010647	TCONS_00010608	0.942857	0.0166667
TCONS_00057366	TCONS_00057388	0.942857	0.0166667
TCONS_00010657	TCONS_00002699	0.942857	0.0166667
TCONS_00010675	TCONS_00010654	0.941124	0.00509754
TCONS_00033051	TCONS_00033059	0.942857	0.0166667
TCONS_00033051	TCONS_00033062	0.942857	0.0166667
TCONS_00033074	TCONS_00033059	0.942857	0.0166667
TCONS_00033074	TCONS_00033062	0.942857	0.0166667
TCONS_00010603	TCONS_00010608	1	0.00277778
TCONS_00010605	TCONS_00010608	0.942857	0.0166667
TCONS_00033040	TCONS_00033065	0.942857	0.0166667
TCONS_00032974	TCONS_00032975	0.927634	0.00766584
TCONS_00010478	TCONS_00010459	0.942857	0.0166667
TCONS_00033006	TCONS_00027309	0.985611	0.000309086
TCONS_00039099	TCONS_00039112	0.942857	0.0166667
TCONS_00039099	TCONS_00043607	1	0.00277778
TCONS_00014849	TCONS_00014850	0.942857	0.0166667
TCONS_00014846	TCONS_00007054	0.927634	0.00766584
TCONS_00014846	TCONS_00014810	0.941176	0.00508854
TCONS_00014874	TCONS_00014850	0.942857	0.0166667
TCONS_00014861	TCONS_00014850	1	0.00277778
TCONS_00039140	TCONS_00039112	0.942857	0.0166667
TCONS_00039143	TCONS_00039112	0.942857	0.0166667
TCONS_00014891	TCONS_00014912	0.942857	0.0166667
TCONS_00009989	TCONS_00002013	0.941124	0.00509754
TCONS_00039119	TCONS_00039112	0.942857	0.0166667
TCONS_00010009	TCONS_00010049	0.942857	0.0166667
TCONS_00014906	TCONS_00014898	0.942857	0.0166667
TCONS_00014900	TCONS_00014898	0.942857	0.0166667
TCONS_00014899	TCONS_00014911	0.942857	0.0166667
TCONS_00014904	TCONS_00014909	1	0.00277778
TCONS_00014779	TCONS_00014794	0.942857	0.0166667
TCONS_00014781	TCONS_00007033	0.942857	0.0166667
TCONS_00014792	TCONS_00014794	0.942857	0.0166667
TCONS_00039040	TCONS_00043607	0.942857	0.0166667
TCONS_00037153	TCONS_00037155	0.942857	0.0166667
TCONS_00014816	TCONS_00007033	0.942857	0.0166667
TCONS_00014814	TCONS_00007054	0.942857	0.0166667
TCONS_00014814	TCONS_00014810	0.985611	0.000309086
TCONS_00014808	TCONS_00014794	0.942857	0.0166667
TCONS_00032462	TCONS_00026618	1	0.00277778
TCONS_00032485	TCONS_00032490	0.942857	0.0166667
TCONS_00032497	TCONS_00032490	1	0.00277778
TCONS_00032492	TCONS_00032490	0.942857	0.0166667
TCONS_00009854	TCONS_00009831	0.942857	0.0166667
TCONS_00038998	TCONS_00038955	1	0.00277778
TCONS_00039022	TCONS_00043598	0.942857	0.0166667
TCONS_00039021	TCONS_00043550	1	0.00277778
TCONS_00039016	TCONS_00043607	0.942857	0.0166667
TCONS_00009868	TCONS_00001904	0.942857	0.0166667
TCONS_00009875	TCONS_00009867	0.927634	0.00766584
TCONS_00009869	TCONS_00009867	0.927634	0.00766584
TCONS_00032397	TCONS_00032377	0.942857	0.0166667
TCONS_00032399	TCONS_00032400	0.942857	0.0166667
TCONS_00032391	TCONS_00026537	0.942857	0.0166667
TCONS_00032421	TCONS_00026543	0.942857	0.0166667
TCONS_00032403	TCONS_00032400	0.942857	0.0166667
TCONS_00032406	TCONS_00026543	0.942857	0.0166667
TCONS_00032437	TCONS_00026543	1	0.00277778
TCONS_00009766	TCONS_00001744	0.942857	0.0166667
TCONS_00038885	TCONS_00043508	0.942857	0.0166667
TCONS_00037102	TCONS_00041657	0.942857	0.0166667
TCONS_00009812	TCONS_00009831	1	0.00277778
TCONS_00009821	TCONS_00001904	0.942857	0.0166667
TCONS_00038953	TCONS_00038955	0.942857	0.0166667
TCONS_00009847	TCONS_00009831	0.927634	0.00766584
TCONS_00038945	TCONS_00038955	0.942857	0.0166667
TCONS_00009829	TCONS_00009831	0.942857	0.0166667
TCONS_00039346	TCONS_00039312	0.942857	0.0166667
TCONS_00039346	TCONS_00043900	0.927634	0.00766584
TCONS_00039346	TCONS_00043901	1	0.00277778
TCONS_00015077	TCONS_00015086	0.942857	0.0166667
TCONS_00039297	TCONS_00039312	0.942857	0.0166667
TCONS_00010224	TCONS_00002289	1	0.00277778
TCONS_00015096	TCONS_00007323	0.942857	0.0166667
TCONS_00015094	TCONS_00007323	0.927634	0.00766584
TCONS_00039317	TCONS_00043906	0.927634	0.00766584
TCONS_00039318	TCONS_00039312	0.927634	0.00766584
TCONS_00039318	TCONS_00043900	0.941176	0.00508854
TCONS_00039318	TCONS_00043904	0.927634	0.00766584
TCONS_00039365	TCONS_00043925	0.941124	0.00509754
TCONS_00010232	TCONS_00002289	0.942857	0.0166667
TCONS_00010234	TCONS_00002289	0.942857	0.0166667
TCONS_00039377	TCONS_00043997	1	0.00277778
TCONS_00015113	TCONS_00007323	0.942857	0.0166667
TCONS_00039353	TCONS_00043925	0.941124	0.00509754
TCONS_00037426	TCONS_00041978	1	0.00277778
TCONS_00037408	TCONS_00037431	1	0
TCONS_00039362	TCONS_00043901	0.942857	0.0166667
TCONS_00010238	TCONS_00002289	0.942857	0.0166667
TCONS_00039250	TCONS_00043790	0.942857	0.0166667
TCONS_00015013	TCONS_00007230	1	0.00277778
TCONS_00015066	TCONS_00015086	1	0.00277778
TCONS_00014971	TCONS_00014999	1	0
TCONS_00056923	TCONS_00050457	0.942857	0.0166667
TCONS_00056820	TCONS_00056841	0.942857	0.0166667
TCONS_00056814	TCONS_00050295	0.942857	0.0166667
TCONS_00010112	TCONS_00002161	1	0.00277778
TCONS_00010113	TCONS_00002161	0.942857	0.0166667
TCONS_00010117	TCONS_00002161	0.942857	0.0166667
TCONS_00056853	TCONS_00050349	0.942857	0.0166667
TCONS_00056845	TCONS_00056841	0.942857	0.0166667
TCONS_00010035	TCONS_00010049	0.942857	0.0166667
TCONS_00010031	TCONS_00010048	0.942857	0.0166667
TCONS_00032547	TCONS_00026726	0.942857	0.0166667
TCONS_00010058	TCONS_00010049	0.942857	0.0166667
TCONS_00010056	TCONS_00010049	0.942857	0.0166667
TCONS_00010057	TCONS_00010049	0.942857	0.0166667
TCONS_00039221	TCONS_00043790	0.942857	0.0166667
TCONS_00010074	TCONS_00010065	0.942857	0.0166667
TCONS_00039235	TCONS_00039212	0.942857	0.0166667
TCONS_00010081	TCONS_00002129	0.942857	0.0166667
TCONS_00010080	TCONS_00002161	0.942857	0.0166667
TCONS_00039202	TCONS_00039212	0.942857	0.0166667
TCONS_00039217	TCONS_00039212	0.942857	0.0166667
TCONS_00048124	TCONS_00054783	0.942857	0.0166667
TCONS_00048142	TCONS_00054783	0.942857	0.0166667
TCONS_00025401	TCONS_00025441	0.942857	0.0166667
TCONS_00025398	TCONS_00025441	1	0.00277778
TCONS_00025384	TCONS_00031184	0.985611	0.000309086
TCONS_00025428	TCONS_00025441	0.942857	0.0166667
TCONS_00025434	TCONS_00031184	0.927634	0.00766584
TCONS_00025430	TCONS_00031184	0.985611	0.000309086
TCONS_00025448	TCONS_00025441	0.942857	0.0166667
TCONS_00025447	TCONS_00025441	1	0.00277778
TCONS_00047981	TCONS_00047994	0.942857	0.0166667
TCONS_00002866	TCONS_00010837	0.942857	0.0166667
TCONS_00025300	TCONS_00031074	1	0.00277778
TCONS_00025332	TCONS_00031108	1	0.00277778
TCONS_00025329	TCONS_00025360	0.942857	0.0166667
TCONS_00025341	TCONS_00025360	1	0.00277778
TCONS_00025327	TCONS_00031110	0.942857	0.0166667
TCONS_00002890	TCONS_00010850	0.941124	0.00509754
TCONS_00025352	TCONS_00025360	0.942857	0.0166667
TCONS_00047993	TCONS_00047978	0.942857	0.0166667
TCONS_00025279	TCONS_00031074	1	0.00277778
TCONS_00002842	TCONS_00010837	0.942857	0.0166667
TCONS_00025628	TCONS_00025636	0.942857	0.0166667
TCONS_00025640	TCONS_00025650	1	7.39557e-32
TCONS_00025673	TCONS_00025636	0.942857	0.0166667
TCONS_00025667	TCONS_00031503	0.942857	0.0166667
TCONS_00003107	TCONS_00011073	0.942857	0.0166667
TCONS_00003122	TCONS_00011098	1	0.00277778
TCONS_00003120	TCONS_00011082	1	0.00277778
TCONS_00003039	TCONS_00010970	0.985611	0.000309086
TCONS_00003066	TCONS_00010972	0.942857	0.0166667
TCONS_00024929	TCONS_00024904	0.942857	0.0166667
TCONS_00029903	TCONS_00029871	0.942857	0.0166667
TCONS_00047605	TCONS_00047611	0.941124	0.00509754
TCONS_00002470	TCONS_00002485	0.942857	0.0166667
TCONS_00002493	TCONS_00002512	0.927634	0.00766584
TCONS_00002498	TCONS_00002485	1	0.00277778
TCONS_00002499	TCONS_00002485	0.942857	0.0166667
TCONS_00052549	TCONS_00046008	1	0.00277778
TCONS_00029827	TCONS_00029833	0.942857	0.0166667
TCONS_00007130	TCONS_00014912	0.942857	0.0166667
TCONS_00007132	TCONS_00007153	0.941124	0.00509754
TCONS_00007120	TCONS_00014898	0.942857	0.0166667
TCONS_00007122	TCONS_00014898	0.942857	0.0166667
TCONS_00029863	TCONS_00029870	1	0.00277778
TCONS_00007134	TCONS_00014898	0.942857	0.0166667
TCONS_00052411	TCONS_00052431	0.942857	0.0166667
TCONS_00052410	TCONS_00052431	0.942857	0.0166667
TCONS_00052420	TCONS_00052431	0.942857	0.0166667
TCONS_00002443	TCONS_00010391	0.942857	0.0166667
TCONS_00007156	TCONS_00014909	0.942857	0.0166667
TCONS_00052460	TCONS_00045889	0.942857	0.0166667
TCONS_00029889	TCONS_00029870	0.942857	0.0166667
TCONS_00029891	TCONS_00029871	0.942857	0.0166667
TCONS_00029895	TCONS_00029870	1	0.00277778
TCONS_00029886	TCONS_00029870	0.942857	0.0166667
TCONS_00052444	TCONS_00045891	0.942857	0.0166667
TCONS_00052452	TCONS_00045891	0.942857	0.0166667
TCONS_00052450	TCONS_00045891	1	0.00277778
TCONS_00007052	TCONS_00007054	0.942857	0.0166667
TCONS_00007052	TCONS_00014810	0.927634	0.00766584
TCONS_00007062	TCONS_00014850	0.942857	0.0166667
TCONS_00007059	TCONS_00014794	1	0.00277778
TCONS_00007055	TCONS_00007033	0.942857	0.0166667
TCONS_00007086	TCONS_00007054	0.942857	0.0166667
TCONS_00007096	TCONS_00014884	0.927634	0.00766584
TCONS_00029810	TCONS_00029786	1	0
TCONS_00007109	TCONS_00007125	0.942857	0.0166667
TCONS_00007109	TCONS_00014912	1	0.00277778
TCONS_00007041	TCONS_00014794	1	0.00277778
TCONS_00047975	TCONS_00047947	0.927634	0.00766584
TCONS_00047974	TCONS_00047947	0.985611	0.000309086
TCONS_00002804	TCONS_00002790	1	0.00277778
TCONS_00002801	TCONS_00002790	0.927634	0.00766584
TCONS_00047894	TCONS_00054583	0.942857	0.0166667
TCONS_00002703	TCONS_00002699	0.942857	0.0166667
TCONS_00052724	TCONS_00052721	0.985611	0.000309086
TCONS_00025208	TCONS_00030972	0.942857	0.0166667
TCONS_00025198	TCONS_00030972	0.942857	0.0166667
TCONS_00047872	TCONS_00047875	0.942857	0.0166667
TCONS_00052659	TCONS_00052648	1	0.00277778
TCONS_00052659	TCONS_00052657	0.942857	0.0166667
TCONS_00052643	TCONS_00046089	0.942857	0.0166667
TCONS_00052643	TCONS_00052642	0.942857	0.0166667
TCONS_00052653	TCONS_00052648	1	0.00277778
TCONS_00052653	TCONS_00052657	0.942857	0.0166667
TCONS_00052652	TCONS_00052657	0.942857	0.0166667
TCONS_00025126	TCONS_00030911	0.942857	0.0166667
TCONS_00002684	TCONS_00010654	0.941124	0.00509754
TCONS_00052716	TCONS_00052721	0.942857	0.0166667
TCONS_00002677	TCONS_00010608	0.942857	0.0166667
TCONS_00007370	TCONS_00015192	0.927634	0.00766584
TCONS_00025151	TCONS_00030874	0.942857	0.0166667
TCONS_00002695	TCONS_00002699	0.942857	0.0166667
TCONS_00007238	TCONS_00007230	0.942857	0.0166667
TCONS_00052631	TCONS_00046089	0.942857	0.0166667
TCONS_00052631	TCONS_00052642	0.942857	0.0166667
TCONS_00007282	TCONS_00015086	0.942857	0.0166667
TCONS_00052637	TCONS_00046089	0.942857	0.0166667
TCONS_00052637	TCONS_00052642	0.942857	0.0166667
TCONS_00007300	TCONS_00015084	0.941124	0.00509754
TCONS_00007302	TCONS_00007283	0.941124	0.00509754
TCONS_00007228	TCONS_00007230	0.942857	0.0166667
TCONS_00007220	TCONS_00015032	0.942857	0.0166667
TCONS_00024592	TCONS_00020001	0.942857	0.0166667
TCONS_00024627	TCONS_00020001	0.942857	0.0166667
TCONS_00052194	TCONS_00052178	0.942857	0.0166667
TCONS_00024619	TCONS_00020017	0.942857	0.0166667
TCONS_00024626	TCONS_00024621	1	0.00277778
TCONS_00024634	TCONS_00020017	0.942857	0.0166667
TCONS_00024632	TCONS_00024621	1	0.00277778
TCONS_00024642	TCONS_00024621	0.942857	0.0166667
TCONS_00024631	TCONS_00020001	0.942857	0.0166667
TCONS_00024647	TCONS_00020017	0.942857	0.0166667
TCONS_00029544	TCONS_00035203	0.942857	0.0166667
TCONS_00029543	TCONS_00035203	0.942857	0.0166667
TCONS_00047225	TCONS_00053853	0.942857	0.0166667
TCONS_00002105	TCONS_00002129	0.942857	0.0166667
TCONS_00047232	TCONS_00047213	0.985611	0.000309086
TCONS_00002082	TCONS_00010048	0.942857	0.0166667
TCONS_00002090	TCONS_00010049	0.942857	0.0166667
TCONS_00006847	TCONS_00006860	0.941176	0.00508854
TCONS_00047220	TCONS_00047215	0.942857	0.0166667
TCONS_00047220	TCONS_00047221	0.942857	0.0166667
TCONS_00029552	TCONS_00035203	1	0.00277778
TCONS_00029566	TCONS_00035203	0.942857	0.0166667
TCONS_00052190	TCONS_00045573	0.942857	0.0166667
TCONS_00052186	TCONS_00052178	0.942857	0.0166667
TCONS_00024581	TCONS_00024621	0.942857	0.0166667
TCONS_00052177	TCONS_00045573	0.942857	0.0166667
TCONS_00002165	TCONS_00002161	0.942857	0.0166667
TCONS_00002167	TCONS_00002161	1	0.00277778
TCONS_00029479	TCONS_00029447	0.942857	0.0166667
TCONS_00029482	TCONS_00035097	0.927634	0.00766584
TCONS_00052078	TCONS_00052059	0.942857	0.0166667
TCONS_00052076	TCONS_00052059	0.942857	0.0166667
TCONS_00052077	TCONS_00052059	0.942857	0.0166667
TCONS_00052056	TCONS_00045465	0.942857	0.0166667
TCONS_00052061	TCONS_00045439	0.942857	0.0166667
TCONS_00002045	TCONS_00010039	0.942857	0.0166667
TCONS_00002047	TCONS_00010049	1	0.00277778
TCONS_00002069	TCONS_00010049	1	0.00277778
TCONS_00006721	TCONS_00006727	0.942857	0.0166667
TCONS_00006714	TCONS_00014501	0.942857	0.0166667
TCONS_00029442	TCONS_00029447	0.942857	0.0166667
TCONS_00029443	TCONS_00035097	0.927634	0.00766584
TCONS_00024848	TCONS_00024826	0.942857	0.0166667
TCONS_00024848	TCONS_00024829	0.942857	0.0166667
TCONS_00024854	TCONS_00024829	0.942857	0.0166667
TCONS_00024764	TCONS_00024809	0.942857	0.0166667
TCONS_00002316	TCONS_00010241	0.927634	0.00766584
TCONS_00002311	TCONS_00002289	0.942857	0.0166667
TCONS_00024822	TCONS_00020228	0.942857	0.0166667
TCONS_00024824	TCONS_00020228	0.942857	0.0166667
TCONS_00029716	TCONS_00029729	0.927634	0.00766584
TCONS_00002287	TCONS_00010240	0.942857	0.0166667
TCONS_00007035	TCONS_00007033	0.942857	0.0166667
TCONS_00007034	TCONS_00014794	1	0.00277778
TCONS_00002278	TCONS_00010240	0.942857	0.0166667
TCONS_00029737	TCONS_00029729	0.942857	0.0166667
TCONS_00002292	TCONS_00002289	0.942857	0.0166667
TCONS_00029602	TCONS_00035267	0.942857	0.0166667
TCONS_00029605	TCONS_00035267	0.942857	0.0166667
TCONS_00006910	TCONS_00014648	0.927634	0.00766584
TCONS_00006916	TCONS_00014622	0.927634	0.00766584
TCONS_00029599	TCONS_00035267	0.942857	0.0166667
TCONS_00029672	TCONS_00029676	0.927634	0.00766584
TCONS_00006890	TCONS_00014622	1	0.00277778
TCONS_00006891	TCONS_00014622	0.942857	0.0166667
TCONS_00051772	TCONS_00058158	0.985611	0.000309086
TCONS_00051772	TCONS_00058159	0.927634	0.00766584
TCONS_00051773	TCONS_00058158	1	0.00277778
TCONS_00051773	TCONS_00058159	0.942857	0.0166667
TCONS_00051771	TCONS_00058158	0.942857	0.0166667
TCONS_00029212	TCONS_00034836	0.927634	0.00766584
TCONS_00029232	TCONS_00034836	0.985611	0.000309086
TCONS_00029231	TCONS_00034836	0.927634	0.00766584
TCONS_00051666	TCONS_00051674	0.985611	0.000309086
TCONS_00051748	TCONS_00058159	0.942857	0.0166667
TCONS_00006421	TCONS_00014232	0.927634	0.00766584
TCONS_00051728	TCONS_00058122	1	0
TCONS_00006294	TCONS_00006291	1	0.00277778
TCONS_00006328	TCONS_00006320	1	7.39557e-32
TCONS_00006279	TCONS_00006289	0.942857	0.0166667
TCONS_00051589	TCONS_00051614	1	0.00277778
TCONS_00051621	TCONS_00051660	0.942857	0.0166667
TCONS_00029396	TCONS_00035041	0.942857	0.0166667
TCONS_00051986	TCONS_00051974	0.942857	0.0166667
TCONS_00029363	TCONS_00035020	0.942857	0.0166667
TCONS_00029392	TCONS_00035036	0.942857	0.0166667
TCONS_00006535	TCONS_00014312	1	0.00277778
TCONS_00006517	TCONS_00014312	0.942857	0.0166667
TCONS_00051889	TCONS_00058322	0.985611	0.000309086
TCONS_00051887	TCONS_00058319	1	0.00277778
TCONS_00006478	TCONS_00006502	0.942857	0.0166667
TCONS_00006498	TCONS_00006504	0.942857	0.0166667
TCONS_00006494	TCONS_00006504	1	0.00277778
TCONS_00006505	TCONS_00006502	0.942857	0.0166667
TCONS_00015224	TCONS_00007465	0.942857	0.0166667
TCONS_00039487	TCONS_00044096	0.942857	0.0166667
TCONS_00039488	TCONS_00044096	0.942857	0.0166667
TCONS_00015242	TCONS_00015255	0.927634	0.00766584
TCONS_00044702	TCONS_00040231	0.942857	0.0166667
TCONS_00021890	TCONS_00021875	0.92582	0.00804989
TCONS_00039428	TCONS_00044053	0.942857	0.0166667
TCONS_00044629	TCONS_00044656	0.942857	0.0166667
TCONS_00039456	TCONS_00044053	0.941124	0.00509754
TCONS_00039456	TCONS_00044058	0.941124	0.00509754
TCONS_00039459	TCONS_00039476	0.942857	0.0166667
TCONS_00039467	TCONS_00039476	0.942857	0.0166667
TCONS_00039471	TCONS_00044053	0.942857	0.0166667
TCONS_00039454	TCONS_00039420	0.941124	0.00509754
TCONS_00015211	TCONS_00007465	1	0.00277778
TCONS_00044674	TCONS_00040231	0.942857	0.0166667
TCONS_00044674	TCONS_00044656	1	0.00277778
TCONS_00039447	TCONS_00044056	0.927634	0.00766584
TCONS_00044680	TCONS_00044656	0.927634	0.00766584
TCONS_00021810	TCONS_00017297	0.927634	0.00766584
TCONS_00044597	TCONS_00040174	0.942857	0.0166667
TCONS_00021862	TCONS_00017401	0.942857	0.0166667
TCONS_00021785	TCONS_00017240	0.942857	0.0166667
TCONS_00021791	TCONS_00017249	1	0.00277778
TCONS_00021793	TCONS_00017240	1	0.00277778
TCONS_00039833	TCONS_00039790	0.942857	0.0166667
TCONS_00039733	TCONS_00044216	0.942857	0.0166667
TCONS_00022121	TCONS_00022111	0.942857	0.0166667
TCONS_00044891	TCONS_00044871	0.942857	0.0166667
TCONS_00015430	TCONS_00015442	0.942857	0.0166667
TCONS_00015440	TCONS_00015442	1	0.00277778
TCONS_00044912	TCONS_00040544	0.941124	0.00509754
TCONS_00022036	TCONS_00022051	1	0.00277778
TCONS_00044786	TCONS_00040426	0.941124	0.00509754
TCONS_00022026	TCONS_00017543	0.985611	0.000309086
TCONS_00022025	TCONS_00017543	0.942857	0.0166667
TCONS_00022069	TCONS_00022111	0.942857	0.0166667
TCONS_00022067	TCONS_00022105	1	0.00277778
TCONS_00022068	TCONS_00022105	1	0.00277778
TCONS_00022078	TCONS_00022111	0.941124	0.00509754
TCONS_00022063	TCONS_00022105	0.942857	0.0166667
TCONS_00022065	TCONS_00022051	0.942857	0.0166667
TCONS_00044855	TCONS_00044871	0.942857	0.0166667
TCONS_00044714	TCONS_00040271	0.942857	0.0166667
TCONS_00044715	TCONS_00040271	0.942857	0.0166667
TCONS_00021952	TCONS_00017445	0.942857	0.0166667
TCONS_00022017	TCONS_00017539	0.941124	0.00509754
TCONS_00022014	TCONS_00022035	1	0.00277778
TCONS_00044718	TCONS_00044713	0.942857	0.0166667
TCONS_00044732	TCONS_00044734	0.942857	0.0166667
TCONS_00022007	TCONS_00017539	0.941124	0.00509754
TCONS_00022003	TCONS_00022035	0.942857	0.0166667
TCONS_00022002	TCONS_00022035	0.942857	0.0166667
TCONS_00044312	TCONS_00044303	0.941124	0.00509754
TCONS_00044309	TCONS_00039790	0.942857	0.0166667
TCONS_00044314	TCONS_00039790	0.942857	0.0166667
TCONS_00021506	TCONS_00016949	0.942857	0.0166667
TCONS_00044302	TCONS_00039790	0.942857	0.0166667
TCONS_00044304	TCONS_00039790	0.942857	0.0166667
TCONS_00044300	TCONS_00039774	0.942857	0.0166667
TCONS_00044281	TCONS_00039790	0.942857	0.0166667
TCONS_00021486	TCONS_00016950	0.942857	0.0166667
TCONS_00044230	TCONS_00039718	0.941124	0.00509754
TCONS_00021500	TCONS_00016950	0.942857	0.0166667
TCONS_00021675	TCONS_00017098	0.942857	0.0166667
TCONS_00021672	TCONS_00017098	1	0.00277778
TCONS_00021674	TCONS_00017098	0.942857	0.0166667
TCONS_00021682	TCONS_00017098	1	0.00277778
TCONS_00044414	TCONS_00044445	0.942857	0.0166667
TCONS_00044415	TCONS_00044445	1	0.00277778
TCONS_00021694	TCONS_00017142	1	0.00277778
TCONS_00021695	TCONS_00017142	0.942857	0.0166667
TCONS_00021720	TCONS_00017142	0.942857	0.0166667
TCONS_00044428	TCONS_00044445	0.942857	0.0166667
TCONS_00021584	TCONS_00017012	1	0.00277778
TCONS_00021571	TCONS_00017012	1	0.00277778
TCONS_00021581	TCONS_00021570	0.927634	0.00766584
TCONS_00021582	TCONS_00017012	0.942857	0.0166667
TCONS_00044356	TCONS_00039877	0.942857	0.0166667
TCONS_00044353	TCONS_00044392	0.942857	0.0166667
TCONS_00021643	TCONS_00017098	1	0.00277778
TCONS_00021567	TCONS_00017012	0.942857	0.0166667
TCONS_00043969	TCONS_00043997	0.942857	0.0166667
TCONS_00043912	TCONS_00043901	0.942857	0.0166667
TCONS_00043911	TCONS_00043901	0.942857	0.0166667
TCONS_00043898	TCONS_00039312	1	0.00277778
TCONS_00043898	TCONS_00043901	0.942857	0.0166667
TCONS_00043898	TCONS_00043904	0.942857	0.0166667
TCONS_00043884	TCONS_00039312	1	0.00277778
TCONS_00043884	TCONS_00043901	0.942857	0.0166667
TCONS_00043884	TCONS_00043904	0.942857	0.0166667
TCONS_00043947	TCONS_00043901	0.942857	0.0166667
TCONS_00043947	TCONS_00043904	0.942857	0.0166667
TCONS_00043928	TCONS_00043925	0.941124	0.00509754
TCONS_00043918	TCONS_00043925	0.941124	0.00509754
TCONS_00043919	TCONS_00043925	0.941124	0.00509754
TCONS_00043924	TCONS_00043901	0.942857	0.0166667
TCONS_00043924	TCONS_00043904	0.942857	0.0166667
TCONS_00043926	TCONS_00043900	0.927634	0.00766584
TCONS_00026248	TCONS_00032173	0.927634	0.00766584
TCONS_00043869	TCONS_00039312	0.942857	0.0166667
TCONS_00043869	TCONS_00043900	0.927634	0.00766584
TCONS_00043869	TCONS_00043901	1	0.00277778
TCONS_00043849	TCONS_00039312	0.942857	0.0166667
TCONS_00043854	TCONS_00039312	0.942857	0.0166667
TCONS_00021080	TCONS_00016442	0.92	0.009344
TCONS_00026221	TCONS_00032174	0.941124	0.00509754
TCONS_00043781	TCONS_00039212	1	0.00277778
TCONS_00043779	TCONS_00039212	0.942857	0.0166667
TCONS_00026244	TCONS_00032174	0.941124	0.00509754
TCONS_00026226	TCONS_00032174	0.941124	0.00509754
TCONS_00026117	TCONS_00032018	0.942857	0.0166667
TCONS_00026139	TCONS_00026126	0.942857	0.0166667
TCONS_00026133	TCONS_00026112	1	0.00277778
TCONS_00026157	TCONS_00026151	0.942857	0.0166667
TCONS_00026156	TCONS_00026126	0.942857	0.0166667
TCONS_00026145	TCONS_00026126	0.942857	0.0166667
TCONS_00021314	TCONS_00016733	0.942857	0.0166667
TCONS_00021312	TCONS_00016733	1	0.00277778
TCONS_00044085	TCONS_00039476	1	0.00277778
TCONS_00044088	TCONS_00039476	1	0.00277778
TCONS_00021344	TCONS_00016733	0.942857	0.0166667
TCONS_00044064	TCONS_00039420	0.942857	0.0166667
TCONS_00021348	TCONS_00016733	0.942857	0.0166667
TCONS_00021354	TCONS_00016733	0.927634	0.00766584
TCONS_00044114	TCONS_00039476	0.942857	0.0166667
TCONS_00044103	TCONS_00039476	1	0.00277778
TCONS_00021248	TCONS_00021243	0.942857	0.0166667
TCONS_00026452	TCONS_00032380	1	0
TCONS_00044021	TCONS_00044058	0.942857	0.0166667
TCONS_00026443	TCONS_00032377	0.942857	0.0166667
TCONS_00044036	TCONS_00044058	0.942857	0.0166667
TCONS_00044039	TCONS_00044055	0.985611	0.000309086
TCONS_00044042	TCONS_00039420	0.942857	0.0166667
TCONS_00044006	TCONS_00043997	1	0.00277778
TCONS_00044005	TCONS_00039420	0.942857	0.0166667
TCONS_00003786	TCONS_00011604	1	0.00277778
TCONS_00003818	TCONS_00011621	0.942857	0.0166667
TCONS_00026284	TCONS_00026296	0.942857	0.0166667
TCONS_00026277	TCONS_00032174	0.941124	0.00509754
TCONS_00026304	TCONS_00032218	0.942857	0.0166667
TCONS_00003696	TCONS_00003674	0.942857	0.0166667
TCONS_00020893	TCONS_00016280	1	0.00277778
TCONS_00020887	TCONS_00016280	0.942857	0.0166667
TCONS_00020884	TCONS_00016280	0.942857	0.0166667
TCONS_00020890	TCONS_00016280	0.942857	0.0166667
TCONS_00020888	TCONS_00016280	0.942857	0.0166667
TCONS_00020898	TCONS_00016280	0.942857	0.0166667
TCONS_00020846	TCONS_00016213	0.942857	0.0166667
TCONS_00020846	TCONS_00016233	1	0.00277778
TCONS_00020846	TCONS_00020868	0.942857	0.0166667
TCONS_00020847	TCONS_00016213	0.942857	0.0166667
TCONS_00020849	TCONS_00016213	0.942857	0.0166667
TCONS_00020849	TCONS_00016233	1	0.00277778
TCONS_00020849	TCONS_00020868	0.942857	0.0166667
TCONS_00025871	TCONS_00025847	0.942857	0.0166667
TCONS_00020855	TCONS_00016213	0.942857	0.0166667
TCONS_00020850	TCONS_00016213	0.942857	0.0166667
TCONS_00020850	TCONS_00016233	1	0.00277778
TCONS_00020850	TCONS_00020868	0.942857	0.0166667
TCONS_00020851	TCONS_00016213	1	0.00277778
TCONS_00020851	TCONS_00016233	0.942857	0.0166667
TCONS_00020851	TCONS_00020872	0.942857	0.0166667
TCONS_00020870	TCONS_00020848	1	0.00277778
TCONS_00020871	TCONS_00016213	0.942857	0.0166667
TCONS_00020871	TCONS_00016233	1	0.00277778
TCONS_00020871	TCONS_00020868	0.942857	0.0166667
TCONS_00020863	TCONS_00016233	0.942857	0.0166667
TCONS_00020863	TCONS_00020868	1	0.00277778
TCONS_00020864	TCONS_00016213	0.942857	0.0166667
TCONS_00020864	TCONS_00020868	0.942857	0.0166667
TCONS_00020883	TCONS_00016280	0.942857	0.0166667
TCONS_00020881	TCONS_00016233	1	0.00277778
TCONS_00020881	TCONS_00016280	0.942857	0.0166667
TCONS_00020881	TCONS_00020868	0.942857	0.0166667
TCONS_00020882	TCONS_00016233	0.942857	0.0166667
TCONS_00020876	TCONS_00016233	0.942857	0.0166667
TCONS_00020876	TCONS_00020872	0.942857	0.0166667
TCONS_00020880	TCONS_00016280	0.942857	0.0166667
TCONS_00020880	TCONS_00020872	1	0.00277778
TCONS_00020878	TCONS_00020868	0.942857	0.0166667
TCONS_00003318	TCONS_00003310	0.942857	0.0166667
TCONS_00025848	TCONS_00031684	0.942857	0.0166667
TCONS_00003211	TCONS_00011117	1	0.00277778
TCONS_00003211	TCONS_00011119	0.942857	0.0166667
TCONS_00003213	TCONS_00003234	1	0
TCONS_00003230	TCONS_00003220	0.927634	0.00766584
TCONS_00003231	TCONS_00003220	0.927634	0.00766584
TCONS_00003250	TCONS_00011120	1	7.39557e-32
TCONS_00003249	TCONS_00003220	0.927634	0.00766584
TCONS_00003242	TCONS_00003220	0.927634	0.00766584
TCONS_00003186	TCONS_00011097	0.942857	0.0166667
TCONS_00003183	TCONS_00011097	0.942857	0.0166667
TCONS_00025694	TCONS_00025636	0.942857	0.0166667
TCONS_00025693	TCONS_00025636	0.927634	0.00766584
TCONS_00003190	TCONS_00011118	0.942857	0.0166667
TCONS_00043731	TCONS_00039212	0.942857	0.0166667
TCONS_00043768	TCONS_00039211	0.942857	0.0166667
TCONS_00043768	TCONS_00039212	0.942857	0.0166667
TCONS_00043767	TCONS_00039212	1	0.00277778
TCONS_00043765	TCONS_00039212	1	0.00277778
TCONS_00043628	TCONS_00039112	0.985611	0.000309086
TCONS_00043627	TCONS_00043607	0.942857	0.0166667
TCONS_00043644	TCONS_00039112	1	0.00277778
TCONS_00043644	TCONS_00043607	0.942857	0.0166667
TCONS_00043621	TCONS_00039112	0.942857	0.0166667
TCONS_00043617	TCONS_00039112	1	0.00277778
TCONS_00043617	TCONS_00043607	0.942857	0.0166667
TCONS_00043612	TCONS_00043607	1	0.00277778
TCONS_00043602	TCONS_00043607	0.941124	0.00509754
TCONS_00043647	TCONS_00043607	0.942857	0.0166667
TCONS_00043651	TCONS_00039112	1	0.00277778
TCONS_00020967	TCONS_00020968	0.941124	0.00509754
TCONS_00043594	TCONS_00038992	1	7.39557e-32
TCONS_00048604	TCONS_00055308	1	0.00277778
TCONS_00048591	TCONS_00055311	0.942857	0.0166667
TCONS_00003478	TCONS_00011391	0.942857	0.0166667
TCONS_00003479	TCONS_00011391	1	0.00277778
TCONS_00041277	TCONS_00036742	0.942857	0.0166667
TCONS_00041266	TCONS_00036742	0.942857	0.0166667
TCONS_00041316	TCONS_00041356	0.941124	0.00509754
TCONS_00011963	TCONS_00004205	0.941124	0.00509754
TCONS_00041329	TCONS_00041356	0.941124	0.00509754
TCONS_00016795	TCONS_00021427	0.942857	0.0166667
TCONS_00011928	TCONS_00011911	0.942857	0.0166667
TCONS_00034314	TCONS_00034297	0.942857	0.0166667
TCONS_00034310	TCONS_00028768	0.942857	0.0166667
TCONS_00034298	TCONS_00028723	0.942857	0.0166667
TCONS_00034328	TCONS_00028768	1	0.00277778
TCONS_00034319	TCONS_00028768	1	0.00277778
TCONS_00034219	TCONS_00034234	0.941124	0.00509754
TCONS_00041200	TCONS_00036632	0.942857	0.0166667
TCONS_00041185	TCONS_00036609	0.942857	0.0166667
TCONS_00011863	TCONS_00011857	0.941124	0.00509754
TCONS_00034252	TCONS_00034263	0.942857	0.0166667
TCONS_00034268	TCONS_00028716	0.985611	0.000309086
TCONS_00041224	TCONS_00041225	0.942857	0.0166667
TCONS_00041142	TCONS_00036596	0.985611	0.000309086
TCONS_00041145	TCONS_00036596	0.927634	0.00766584
TCONS_00041148	TCONS_00036595	0.942857	0.0166667
TCONS_00041148	TCONS_00041130	0.941124	0.00509754
TCONS_00041128	TCONS_00036596	1	1.84889e-32
TCONS_00011840	TCONS_00011827	0.941124	0.00509754
TCONS_00034545	TCONS_00028965	0.942857	0.0166667
TCONS_00012191	TCONS_00012225	1	0.00277778
TCONS_00034519	TCONS_00034506	0.942857	0.0166667
TCONS_00012046	TCONS_00004299	0.941124	0.00509754
TCONS_00034428	TCONS_00028863	0.942857	0.0166667
TCONS_00034444	TCONS_00028853	1	0.00277778
TCONS_00034483	TCONS_00034465	0.942857	0.0166667
TCONS_00034482	TCONS_00034465	1	0.00277778
TCONS_00041371	TCONS_00036824	0.942857	0.0166667
TCONS_00041372	TCONS_00036824	0.942857	0.0166667
TCONS_00041378	TCONS_00036826	0.942857	0.0166667
TCONS_00034362	TCONS_00028799	0.941124	0.00509754
TCONS_00034359	TCONS_00034373	1	0.00277778
TCONS_00012010	TCONS_00012026	0.942857	0.0166667
TCONS_00041386	TCONS_00036824	0.942857	0.0166667
TCONS_00034391	TCONS_00028799	0.941124	0.00509754
TCONS_00041390	TCONS_00036824	0.942857	0.0166667
TCONS_00012029	TCONS_00012026	0.942857	0.0166667
TCONS_00011618	TCONS_00003830	0.942857	0.0166667
TCONS_00058432	TCONS_00051974	0.942857	0.0166667
TCONS_00058426	TCONS_00058410	0.942857	0.0166667
TCONS_00058416	TCONS_00058398	0.942857	0.0166667
TCONS_00058335	TCONS_00051904	0.983739	0.000394492
TCONS_00040841	TCONS_00045280	0.942857	0.0166667
TCONS_00040834	TCONS_00045280	0.942857	0.0166667
TCONS_00040816	TCONS_00040833	0.941176	0.00508854
TCONS_00011547	TCONS_00003674	0.942857	0.0166667
TCONS_00011548	TCONS_00003693	0.927634	0.00766584
TCONS_00040729	TCONS_00040746	0.941124	0.00509754
TCONS_00040732	TCONS_00040719	0.942857	0.0166667
TCONS_00040733	TCONS_00040719	0.942857	0.0166667
TCONS_00040794	TCONS_00045195	0.942857	0.0166667
TCONS_00016401	TCONS_00016394	0.942857	0.0166667
TCONS_00040775	TCONS_00040749	0.941124	0.00509754
TCONS_00040776	TCONS_00045195	0.942857	0.0166667
TCONS_00040686	TCONS_00045083	0.942857	0.0166667
TCONS_00040711	TCONS_00040719	0.942857	0.0166667
TCONS_00040712	TCONS_00040719	0.942857	0.0166667
TCONS_00040715	TCONS_00040719	0.942857	0.0166667
TCONS_00040694	TCONS_00045067	0.942857	0.0166667
TCONS_00041059	TCONS_00036476	0.942857	0.0166667
TCONS_00016599	TCONS_00021196	1	0
TCONS_00011733	TCONS_00011731	0.942857	0.0166667
TCONS_00011730	TCONS_00011731	0.942857	0.0166667
TCONS_00040954	TCONS_00045380	0.942857	0.0166667
TCONS_00040955	TCONS_00045380	0.942857	0.0166667
TCONS_00040881	TCONS_00045304	0.985611	0.000309086
TCONS_00016508	TCONS_00021131	0.942857	0.0166667
TCONS_00016516	TCONS_00021131	0.985611	0.000309086
TCONS_00040926	TCONS_00045348	0.941124	0.00509754
TCONS_00016542	TCONS_00021131	1	0.00277778
TCONS_00040489	TCONS_00044871	0.942857	0.0166667
TCONS_00016128	TCONS_00016138	0.927634	0.00766584
TCONS_00016141	TCONS_00020793	1	0.00277778
TCONS_00016135	TCONS_00016136	0.942857	0.0166667
TCONS_00016147	TCONS_00020793	0.941124	0.00509754
TCONS_00040317	TCONS_00044730	0.942857	0.0166667
TCONS_00040317	TCONS_00044734	1	0.00277778
TCONS_00016018	TCONS_00020734	0.942857	0.0166667
TCONS_00016038	TCONS_00020735	0.942857	0.0166667
TCONS_00016029	TCONS_00020735	0.985611	0.000309086
TCONS_00040667	TCONS_00045083	0.942857	0.0166667
TCONS_00016258	TCONS_00016233	1	0.00277778
TCONS_00016258	TCONS_00016280	0.942857	0.0166667
TCONS_00016258	TCONS_00020868	0.942857	0.0166667
TCONS_00016257	TCONS_00016276	0.942857	0.0166667
TCONS_00016257	TCONS_00020868	0.942857	0.0166667
TCONS_00040608	TCONS_00040617	0.941124	0.00509754
TCONS_00040610	TCONS_00040617	0.941124	0.00509754
TCONS_00016262	TCONS_00016276	0.942857	0.0166667
TCONS_00016261	TCONS_00020872	0.942857	0.0166667
TCONS_00016274	TCONS_00016276	0.942857	0.0166667
TCONS_00040602	TCONS_00040595	0.942857	0.0166667
TCONS_00040606	TCONS_00040617	0.941124	0.00509754
TCONS_00040641	TCONS_00040617	0.941124	0.00509754
TCONS_00040640	TCONS_00040617	0.941124	0.00509754
TCONS_00040651	TCONS_00045067	0.942857	0.0166667
TCONS_00016214	TCONS_00016213	0.942857	0.0166667
TCONS_00016214	TCONS_00016233	1	0.00277778
TCONS_00016214	TCONS_00020868	0.942857	0.0166667
TCONS_00040510	TCONS_00040544	0.942857	0.0166667
TCONS_00040507	TCONS_00040544	0.942857	0.0166667
TCONS_00040508	TCONS_00040544	0.942857	0.0166667
TCONS_00016231	TCONS_00016213	1	0.00277778
TCONS_00016231	TCONS_00016233	0.942857	0.0166667
TCONS_00016231	TCONS_00020872	0.942857	0.0166667
TCONS_00016229	TCONS_00016213	0.942857	0.0166667
TCONS_00016229	TCONS_00016233	1	0.00277778
TCONS_00016229	TCONS_00020868	0.942857	0.0166667
TCONS_00016234	TCONS_00016233	0.942857	0.0166667
TCONS_00016242	TCONS_00016213	0.942857	0.0166667
TCONS_00016242	TCONS_00016233	1	0.00277778
TCONS_00016242	TCONS_00020868	0.942857	0.0166667
TCONS_00016241	TCONS_00016213	0.942857	0.0166667
TCONS_00016241	TCONS_00016233	1	0.00277778
TCONS_00016241	TCONS_00020868	0.942857	0.0166667
TCONS_00016239	TCONS_00016213	0.942857	0.0166667
TCONS_00016238	TCONS_00016213	0.942857	0.0166667
TCONS_00016238	TCONS_00016233	1	0.00277778
TCONS_00016238	TCONS_00020868	0.942857	0.0166667
TCONS_00040557	TCONS_00040544	0.942857	0.0166667
TCONS_00016250	TCONS_00016233	1	0.00277778
TCONS_00016250	TCONS_00020868	0.942857	0.0166667
TCONS_00016165	TCONS_00020793	1	0.00277778
TCONS_00016211	TCONS_00016213	0.942857	0.0166667
TCONS_00016211	TCONS_00016233	1	0.00277778
TCONS_00016211	TCONS_00020868	0.942857	0.0166667
TCONS_00016209	TCONS_00016213	0.942857	0.0166667
TCONS_00016209	TCONS_00016233	1	0.00277778
TCONS_00016209	TCONS_00020868	0.942857	0.0166667
TCONS_00016208	TCONS_00016213	0.942857	0.0166667
TCONS_00016208	TCONS_00016233	1	0.00277778
TCONS_00016208	TCONS_00020868	0.942857	0.0166667
TCONS_00039925	TCONS_00044394	0.942857	0.0166667
TCONS_00045038	TCONS_00040617	0.941124	0.00509754
TCONS_00045041	TCONS_00040617	0.941124	0.00509754
TCONS_00022289	TCONS_00017748	0.942857	0.0166667
TCONS_00045077	TCONS_00045083	0.942857	0.0166667
TCONS_00015652	TCONS_00015670	0.942857	0.0166667
TCONS_00039857	TCONS_00039877	0.942857	0.0166667
TCONS_00045056	TCONS_00045049	0.941124	0.00509754
TCONS_00039869	TCONS_00039877	0.942857	0.0166667
TCONS_00039872	TCONS_00044395	0.942857	0.0166667
TCONS_00015568	TCONS_00007798	0.942857	0.0166667
TCONS_00015567	TCONS_00007798	1	0.00277778
TCONS_00015578	TCONS_00015580	0.927634	0.00766584
TCONS_00044930	TCONS_00040545	1	0.00277778
TCONS_00022156	TCONS_00017610	0.941124	0.00509754
TCONS_00040219	TCONS_00044656	0.942857	0.0166667
TCONS_00040270	TCONS_00044713	0.942857	0.0166667
TCONS_00040252	TCONS_00040231	0.942857	0.0166667
TCONS_00040227	TCONS_00040231	1	0.00277778
TCONS_00040227	TCONS_00044656	0.942857	0.0166667
TCONS_00040098	TCONS_00044536	0.942857	0.0166667
TCONS_00045282	TCONS_00045280	0.942857	0.0166667
TCONS_00045253	TCONS_00045245	0.942857	0.0166667
TCONS_00015846	TCONS_00015888	0.942857	0.0166667
TCONS_00045300	TCONS_00045323	0.92	0.009344
TCONS_00045294	TCONS_00040833	0.927634	0.00766584
TCONS_00045294	TCONS_00045280	1	0.00277778
TCONS_00045179	TCONS_00045194	0.941124	0.00509754
TCONS_00045167	TCONS_00045193	1	0
TCONS_00045227	TCONS_00045194	0.942857	0.0166667
TCONS_00053897	TCONS_00047219	1	0.00277778
TCONS_00053889	TCONS_00047219	1	0.00277778
TCONS_00008666	TCONS_00000807	0.927634	0.00766584
TCONS_00031236	TCONS_00025482	1	0.00277778
TCONS_00031239	TCONS_00025484	0.942857	0.0166667
TCONS_00008698	TCONS_00000807	0.927634	0.00766584
TCONS_00008687	TCONS_00000807	0.927634	0.00766584
TCONS_00053876	TCONS_00047222	0.941124	0.00509754
TCONS_00031281	TCONS_00025484	0.942857	0.0166667
TCONS_00031183	TCONS_00031184	0.927634	0.00766584
TCONS_00008625	TCONS_00000708	0.927634	0.00766584
TCONS_00031192	TCONS_00025441	0.942857	0.0166667
TCONS_00053861	TCONS_00047219	0.942857	0.0166667
TCONS_00053859	TCONS_00053850	0.927634	0.00766584
TCONS_00008645	TCONS_00008644	0.942857	0.0166667
TCONS_00008640	TCONS_00008644	0.942857	0.0166667
TCONS_00031212	TCONS_00025482	0.942857	0.0166667
TCONS_00053849	TCONS_00053850	0.927634	0.00766584
TCONS_00008657	TCONS_00000774	0.942857	0.0166667
TCONS_00053842	TCONS_00053850	0.927634	0.00766584
TCONS_00008518	TCONS_00000664	0.942857	0.0166667
TCONS_00031119	TCONS_00031125	1	0.00277778
TCONS_00008548	TCONS_00008546	0.942857	0.0166667
TCONS_00008548	TCONS_00008549	0.942857	0.0166667
TCONS_00008543	TCONS_00000664	0.942857	0.0166667
TCONS_00008543	TCONS_00008546	0.942857	0.0166667
TCONS_00031127	TCONS_00025360	0.942857	0.0166667
TCONS_00008565	TCONS_00000664	0.942857	0.0166667
TCONS_00008566	TCONS_00008546	0.942857	0.0166667
TCONS_00008566	TCONS_00008549	0.942857	0.0166667
TCONS_00031094	TCONS_00031061	1	0.00277778
TCONS_00031079	TCONS_00031110	0.942857	0.0166667
TCONS_00053785	TCONS_00053779	0.985611	0.000309086
TCONS_00031489	TCONS_00031446	0.942857	0.0166667
TCONS_00031487	TCONS_00031446	0.942857	0.0166667
TCONS_00031488	TCONS_00025636	0.927634	0.00766584
TCONS_00031488	TCONS_00031446	0.927634	0.00766584
TCONS_00026511	TCONS_00026543	1	0.00277778
TCONS_00031476	TCONS_00031503	0.942857	0.0166667
TCONS_00003942	TCONS_00003949	0.942857	0.0166667
TCONS_00054132	TCONS_00047490	1	1.84889e-32
TCONS_00026557	TCONS_00026543	0.942857	0.0166667
TCONS_00049020	TCONS_00049025	0.942857	0.0166667
TCONS_00049021	TCONS_00049025	1	0.00277778
TCONS_00008863	TCONS_00008848	0.942857	0.0166667
TCONS_00054037	TCONS_00054068	0.941124	0.00509754
TCONS_00008876	TCONS_00008848	0.942857	0.0166667
TCONS_00008877	TCONS_00008848	1	0.00277778
TCONS_00008873	TCONS_00008849	0.942857	0.0166667
TCONS_00026469	TCONS_00032377	0.942857	0.0166667
TCONS_00054079	TCONS_00054067	0.985611	0.000309086
TCONS_00026502	TCONS_00032400	1	0.00277778
TCONS_00026495	TCONS_00032400	0.942857	0.0166667
TCONS_00008843	TCONS_00008848	1	0.00277778
TCONS_00008845	TCONS_00008849	0.942857	0.0166667
TCONS_00008832	TCONS_00008849	0.942857	0.0166667
TCONS_00008742	TCONS_00000833	0.942857	0.0166667
TCONS_00008190	TCONS_00000387	0.985611	0.000309086
TCONS_00008212	TCONS_00000409	1	0.00277778
TCONS_00008207	TCONS_00000387	0.941176	0.00508854
TCONS_00008210	TCONS_00000409	0.942857	0.0166667
TCONS_00030850	TCONS_00030874	1	0.00277778
TCONS_00008228	TCONS_00000409	1	0.00277778
TCONS_00013141	TCONS_00005463	0.942857	0.0166667
TCONS_00008071	TCONS_00000246	0.942857	0.0166667
TCONS_00035599	TCONS_00035640	0.942857	0.0166667
TCONS_00013178	TCONS_00005516	0.942857	0.0166667
TCONS_00013179	TCONS_00013219	1	0.00277778
TCONS_00008140	TCONS_00000329	1	0.00277778
TCONS_00035509	TCONS_00029833	0.942857	0.0166667
TCONS_00035507	TCONS_00029870	0.942857	0.0166667
TCONS_00035506	TCONS_00029870	0.942857	0.0166667
TCONS_00035497	TCONS_00029870	0.942857	0.0166667
TCONS_00035532	TCONS_00029833	0.941124	0.00509754
TCONS_00035524	TCONS_00029833	0.942857	0.0166667
TCONS_00035555	TCONS_00029877	0.942857	0.0166667
TCONS_00030722	TCONS_00030689	0.942857	0.0166667
TCONS_00030622	TCONS_00030621	1	0.00277778
TCONS_00007997	TCONS_00008026	0.942857	0.0166667
TCONS_00030656	TCONS_00036378	0.941124	0.00509754
TCONS_00030648	TCONS_00036308	0.942857	0.0166667
TCONS_00053306	TCONS_00053326	1	0
TCONS_00030694	TCONS_00024904	0.942857	0.0166667
TCONS_00030677	TCONS_00024904	0.942857	0.0166667
TCONS_00008033	TCONS_00008040	0.942857	0.0166667
TCONS_00008432	TCONS_00008455	0.927634	0.00766584
TCONS_00008420	TCONS_00008455	0.927634	0.00766584
TCONS_00031051	TCONS_00031061	0.942857	0.0166667
TCONS_00031051	TCONS_00031074	0.942857	0.0166667
TCONS_00031053	TCONS_00031074	0.942857	0.0166667
TCONS_00053730	TCONS_00047080	0.927634	0.00766584
TCONS_00031064	TCONS_00031061	1	0.00277778
TCONS_00008479	TCONS_00008455	0.985611	0.000309086
TCONS_00030945	TCONS_00030972	0.942857	0.0166667
TCONS_00008354	TCONS_00000479	0.942857	0.0166667
TCONS_00008376	TCONS_00000479	1	0.00277778
TCONS_00030991	TCONS_00030972	0.942857	0.0166667
TCONS_00030985	TCONS_00030972	0.942857	0.0166667
TCONS_00053651	TCONS_00053656	1	0.00277778
TCONS_00053646	TCONS_00053632	1	0.00277778
TCONS_00053637	TCONS_00053632	0.942857	0.0166667
TCONS_00008291	TCONS_00000461	0.985611	0.000309086
TCONS_00008329	TCONS_00000461	0.927634	0.00766584
TCONS_00053619	TCONS_00046959	0.942857	0.0166667
TCONS_00053633	TCONS_00053632	1	0.00277778
TCONS_00030860	TCONS_00025138	0.941124	0.00509754
TCONS_00030861	TCONS_00030890	0.942857	0.0166667
TCONS_00030898	TCONS_00030890	0.942857	0.0166667
TCONS_00030917	TCONS_00030890	0.942857	0.0166667
TCONS_00035179	TCONS_00035203	0.942857	0.0166667
TCONS_00012768	TCONS_00005081	0.941176	0.00508854
TCONS_00035202	TCONS_00035203	1	0.00277778
TCONS_00035191	TCONS_00035203	1	0.00277778
TCONS_00007624	TCONS_00015442	0.942857	0.0166667
TCONS_00012783	TCONS_00012771	1	0
TCONS_00012804	TCONS_00005081	0.927634	0.00766584
TCONS_00035252	TCONS_00035267	0.942857	0.0166667
TCONS_00035098	TCONS_00029447	0.942857	0.0166667
TCONS_00012693	TCONS_00012701	0.942857	0.0166667
TCONS_00035126	TCONS_00035097	0.927634	0.00766584
TCONS_00012720	TCONS_00012701	1	0.00277778
TCONS_00035112	TCONS_00035097	0.927634	0.00766584
TCONS_00012733	TCONS_00012747	0.941124	0.00509754
TCONS_00012730	TCONS_00012701	0.942857	0.0166667
TCONS_00012748	TCONS_00004989	0.942857	0.0166667
TCONS_00012750	TCONS_00012747	0.941124	0.00509754
TCONS_00030326	TCONS_00036047	0.985611	0.000309086
TCONS_00030308	TCONS_00036022	0.941124	0.00509754
TCONS_00052930	TCONS_00046384	1	0.00277778
TCONS_00052974	TCONS_00046384	0.942857	0.0166667
TCONS_00052973	TCONS_00046384	1	0.00277778
TCONS_00030267	TCONS_00035988	1	0
TCONS_00030276	TCONS_00036047	0.927634	0.00766584
TCONS_00052866	TCONS_00052829	1	0
TCONS_00030300	TCONS_00036022	0.941124	0.00509754
TCONS_00030296	TCONS_00036047	0.927634	0.00766584
TCONS_00030297	TCONS_00036047	0.927634	0.00766584
TCONS_00030176	TCONS_00030136	0.942857	0.0166667
TCONS_00035005	TCONS_00035041	1	0.00277778
TCONS_00007446	TCONS_00007465	0.942857	0.0166667
TCONS_00007432	TCONS_00007438	0.941124	0.00509754
TCONS_00007466	TCONS_00007465	0.942857	0.0166667
TCONS_00007455	TCONS_00007465	0.942857	0.0166667
TCONS_00035075	TCONS_00035041	1	0.00277778
TCONS_00035057	TCONS_00035041	1	0.00277778
TCONS_00030562	TCONS_00030552	0.927634	0.00766584
TCONS_00030560	TCONS_00036252	1	0.00277778
TCONS_00007920	TCONS_00000057	0.942857	0.0166667
TCONS_00007920	TCONS_00000113	0.927634	0.00766584
TCONS_00007943	TCONS_00000110	0.985611	0.000309086
TCONS_00007940	TCONS_00007954	0.942857	0.0166667
TCONS_00030598	TCONS_00030621	0.942857	0.0166667
TCONS_00030593	TCONS_00030552	0.985611	0.000309086
TCONS_00030620	TCONS_00036308	0.942857	0.0166667
TCONS_00030609	TCONS_00030621	0.942857	0.0166667
TCONS_00007979	TCONS_00000110	0.985611	0.000309086
TCONS_00012937	TCONS_00005187	1	0.00277778
TCONS_00012927	TCONS_00012921	1	0.00277778
TCONS_00012938	TCONS_00005187	0.942857	0.0166667
TCONS_00007875	TCONS_00007864	0.942857	0.0166667
TCONS_00012958	TCONS_00012973	1	0.00277778
TCONS_00007868	TCONS_00007864	0.942857	0.0166667
TCONS_00007896	TCONS_00000110	0.985611	0.000309086
TCONS_00012912	TCONS_00005166	0.941124	0.00509754
TCONS_00007818	TCONS_00015580	0.985611	0.000309086
TCONS_00007842	TCONS_00000011	0.985611	0.000309086
TCONS_00007837	TCONS_00000011	0.941176	0.00508854
TCONS_00007846	TCONS_00000011	0.927634	0.00766584
TCONS_00007856	TCONS_00007864	0.942857	0.0166667
TCONS_00053050	TCONS_00053088	0.942857	0.0166667
TCONS_00030408	TCONS_00036128	0.935484	0.00610923
TCONS_00053080	TCONS_00053088	0.942857	0.0166667
TCONS_00053083	TCONS_00053088	0.942857	0.0166667
TCONS_00030464	TCONS_00036128	0.941124	0.00509754
TCONS_00053077	TCONS_00053087	0.941124	0.00509754
TCONS_00053062	TCONS_00053084	0.941124	0.00509754
TCONS_00012376	TCONS_00012377	0.942857	0.0166667
TCONS_00034777	TCONS_00034749	0.942857	0.0166667
TCONS_00034775	TCONS_00034749	0.942857	0.0166667
TCONS_00012398	TCONS_00004651	1	0.00277778
TCONS_00012344	TCONS_00004555	0.941176	0.00508854
TCONS_00034572	TCONS_00028982	0.942857	0.0166667
TCONS_00034574	TCONS_00029015	0.942857	0.0166667
TCONS_00012229	TCONS_00012225	0.942857	0.0166667
TCONS_00034610	TCONS_00029015	0.942857	0.0166667
TCONS_00012264	TCONS_00012268	0.927634	0.00766584
TCONS_00012275	TCONS_00012268	0.927634	0.00766584
TCONS_00012282	TCONS_00012268	0.927634	0.00766584
TCONS_00012558	TCONS_00004823	1	0.00277778
TCONS_00012555	TCONS_00004823	0.942857	0.0166667
TCONS_00012574	TCONS_00004823	1	0.00277778
TCONS_00012566	TCONS_00004802	0.942857	0.0166667
TCONS_00012580	TCONS_00004823	0.942857	0.0166667
TCONS_00034998	TCONS_00035036	0.942857	0.0166667
TCONS_00012489	TCONS_00004712	1	0.00277778

## Sheet: 小于等于-0.9
pcg_gene	linc_gene	spearman_corr	p_value
TCONS_00000378	TCONS_00000387	-0.970588	0.00128486
TCONS_00022838	TCONS_00018204	-0.927634	0.00766584
TCONS_00045553	TCONS_00045573	-0.942857	0.0166667
TCONS_00022863	TCONS_00018272	-0.941124	0.00509754
TCONS_00022884	TCONS_00022922	-0.942857	0.0166667
TCONS_00045604	TCONS_00045623	-0.927634	0.00766584
TCONS_00045599	TCONS_00045573	-0.942857	0.0166667
TCONS_00045601	TCONS_00052202	-0.985611	0.000309086
TCONS_00045606	TCONS_00045573	-0.942857	0.0166667
TCONS_00045605	TCONS_00045573	-0.942857	0.0166667
TCONS_00045613	TCONS_00052202	-0.985611	0.000309086
TCONS_00045614	TCONS_00045573	-0.942857	0.0166667
TCONS_00028060	TCONS_00033597	-0.941124	0.00509754
TCONS_00028058	TCONS_00033597	-0.941124	0.00509754
TCONS_00022726	TCONS_00018109	-0.942857	0.0166667
TCONS_00000316	TCONS_00000320	-0.942857	0.0166667
TCONS_00000314	TCONS_00000263	-0.942857	0.0166667
TCONS_00022749	TCONS_00018108	-0.942857	0.0166667
TCONS_00022749	TCONS_00018109	-1	0.00277778
TCONS_00022744	TCONS_00018108	-0.942857	0.0166667
TCONS_00050466	TCONS_00050481	-1	0.00277778
TCONS_00000350	TCONS_00000320	-0.942857	0.0166667
TCONS_00045545	TCONS_00045573	-0.985611	0.000309086
TCONS_00000358	TCONS_00000387	-0.985611	0.000309086
TCONS_00000359	TCONS_00008204	-0.942857	0.0166667
TCONS_00000360	TCONS_00000387	-0.927634	0.00766584
TCONS_00027961	TCONS_00033519	-0.927634	0.00766584
TCONS_00027962	TCONS_00033492	-0.985611	0.000309086
TCONS_00027960	TCONS_00033519	-0.942857	0.0166667
TCONS_00050356	TCONS_00056841	-0.942857	0.0166667
TCONS_00005212	TCONS_00012973	-0.942857	0.0166667
TCONS_00027985	TCONS_00033519	-0.942857	0.0166667
TCONS_00027988	TCONS_00033519	-1	0.00277778
TCONS_00050340	TCONS_00050349	-0.942857	0.0166667
TCONS_00050342	TCONS_00050349	-0.942857	0.0166667
TCONS_00000274	TCONS_00000320	-0.941124	0.00509754
TCONS_00022722	TCONS_00018108	-0.942857	0.0166667
TCONS_00022698	TCONS_00018108	-1	0.00277778
TCONS_00022698	TCONS_00018109	-0.942857	0.0166667
TCONS_00005163	TCONS_00005144	-0.942857	0.0166667
TCONS_00005176	TCONS_00005187	-0.942857	0.0166667
TCONS_00050328	TCONS_00056841	-0.985611	0.000309086
TCONS_00005114	TCONS_00005081	-0.927634	0.00766584
TCONS_00005113	TCONS_00005081	-0.927634	0.00766584
TCONS_00045798	TCONS_00045810	-1	0.00277778
TCONS_00023123	TCONS_00023085	-0.942857	0.0166667
TCONS_00023117	TCONS_00023085	-0.927634	0.00766584
TCONS_00045821	TCONS_00045810	-0.942857	0.0166667
TCONS_00045823	TCONS_00045811	-1	0.00277778
TCONS_00022997	TCONS_00018406	-0.942857	0.0166667
TCONS_00000532	TCONS_00008455	-0.985611	0.000309086
TCONS_00000517	TCONS_00000521	-0.942857	0.0166667
TCONS_00000561	TCONS_00008455	-0.927634	0.00766584
TCONS_00000563	TCONS_00008460	-0.927634	0.00766584
TCONS_00000565	TCONS_00008455	-0.927634	0.00766584
TCONS_00000552	TCONS_00008455	-0.927634	0.00766584
TCONS_00000558	TCONS_00008455	-0.927634	0.00766584
TCONS_00000598	TCONS_00008455	-0.927634	0.00766584
TCONS_00000589	TCONS_00008455	-0.985611	0.000309086
TCONS_00000585	TCONS_00000575	-0.942857	0.0166667
TCONS_00000583	TCONS_00000575	-0.942857	0.0166667
TCONS_00000577	TCONS_00000575	-0.942857	0.0166667
TCONS_00022913	TCONS_00022929	-0.942857	0.0166667
TCONS_00022930	TCONS_00022929	-1	0.00277778
TCONS_00022939	TCONS_00022924	-0.942857	0.0166667
TCONS_00050539	TCONS_00057040	-0.942857	0.0166667
TCONS_00000474	TCONS_00000479	-1	0.00277778
TCONS_00000472	TCONS_00008374	-0.942857	0.0166667
TCONS_00022954	TCONS_00022929	-0.942857	0.0166667
TCONS_00022956	TCONS_00018298	-0.927634	0.00766584
TCONS_00022957	TCONS_00022929	-0.942857	0.0166667
TCONS_00022960	TCONS_00018298	-0.942857	0.0166667
TCONS_00000484	TCONS_00008374	-0.942857	0.0166667
TCONS_00045676	TCONS_00052239	-1	0.00277778
TCONS_00028130	TCONS_00033712	-0.927634	0.00766584
TCONS_00028139	TCONS_00033684	-1	0.00277778
TCONS_00050476	TCONS_00050481	-0.942857	0.0166667
TCONS_00028165	TCONS_00033712	-0.927634	0.00766584
TCONS_00028166	TCONS_00033712	-0.927634	0.00766584
TCONS_00028156	TCONS_00033712	-0.927634	0.00766584
TCONS_00028180	TCONS_00033712	-0.927634	0.00766584
TCONS_00028177	TCONS_00033712	-0.927634	0.00766584
TCONS_00028179	TCONS_00033712	-0.927634	0.00766584
TCONS_00028153	TCONS_00033712	-0.927634	0.00766584
TCONS_00004837	TCONS_00004823	-1	0.00277778
TCONS_00004838	TCONS_00004846	-1	0.00277778
TCONS_00004829	TCONS_00004846	-0.942857	0.0166667
TCONS_00049948	TCONS_00056506	-0.927634	0.00766584
TCONS_00027560	TCONS_00033204	-0.927634	0.00766584
TCONS_00027594	TCONS_00033204	-0.927634	0.00766584
TCONS_00027617	TCONS_00033204	-0.985611	0.000309086
TCONS_00027612	TCONS_00033204	-0.924062	0.00843099
TCONS_00004786	TCONS_00004802	-0.942857	0.0166667
TCONS_00049926	TCONS_00056506	-0.927634	0.00766584
TCONS_00004795	TCONS_00004802	-0.942857	0.0166667
TCONS_00022654	TCONS_00018033	-0.942857	0.0166667
TCONS_00022650	TCONS_00018033	-0.942857	0.0166667
TCONS_00045410	TCONS_00052059	-0.942857	0.0166667
TCONS_00045412	TCONS_00052059	-0.942857	0.0166667
TCONS_00045411	TCONS_00052059	-0.942857	0.0166667
TCONS_00045472	TCONS_00045465	-0.942857	0.0166667
TCONS_00000130	TCONS_00000113	-0.927634	0.00766584
TCONS_00000148	TCONS_00000110	-0.985611	0.000309086
TCONS_00000146	TCONS_00000110	-0.927634	0.00766584
TCONS_00045354	TCONS_00045380	-0.942857	0.0166667
TCONS_00000166	TCONS_00000188	-0.941124	0.00509754
TCONS_00022608	TCONS_00018033	-0.942857	0.0166667
TCONS_00027822	TCONS_00027826	-0.941124	0.00509754
TCONS_00000097	TCONS_00000110	-0.927634	0.00766584
TCONS_00000120	TCONS_00007954	-0.942857	0.0166667
TCONS_00000119	TCONS_00000110	-0.927634	0.00766584
TCONS_00004983	TCONS_00004989	-1	0.00277778
TCONS_00005007	TCONS_00005035	-0.941124	0.00509754
TCONS_00000008	TCONS_00000011	-0.927634	0.00766584
TCONS_00000034	TCONS_00007864	-0.942857	0.0166667
TCONS_00004924	TCONS_00012701	-0.942857	0.0166667
TCONS_00027273	TCONS_00032936	-0.942857	0.0166667
TCONS_00049619	TCONS_00049665	-0.942857	0.0166667
TCONS_00049595	TCONS_00049627	-0.927634	0.00766584
TCONS_00049677	TCONS_00049665	-0.942857	0.0166667
TCONS_00049658	TCONS_00049627	-0.985611	0.000309086
TCONS_00049556	TCONS_00056182	-0.942857	0.0166667
TCONS_00049545	TCONS_00056182	-0.942857	0.0166667
TCONS_00027209	TCONS_00027205	-0.942857	0.0166667
TCONS_00049543	TCONS_00056182	-0.942857	0.0166667
TCONS_00054719	TCONS_00048025	-0.942857	0.0166667
TCONS_00027228	TCONS_00027205	-0.942857	0.0166667
TCONS_00032069	TCONS_00026112	-1	0.00277778
TCONS_00054683	TCONS_00047978	-1	0.00277778
TCONS_00054682	TCONS_00047978	-1	0.00277778
TCONS_00009516	TCONS_00001559	-0.942857	0.0166667
TCONS_00032089	TCONS_00026151	-0.942857	0.0166667
TCONS_00054658	TCONS_00047978	-0.942857	0.0166667
TCONS_00054663	TCONS_00047947	-0.985611	0.000309086
TCONS_00004413	TCONS_00012195	-0.942857	0.0166667
TCONS_00009529	TCONS_00001559	-0.942857	0.0166667
TCONS_00027125	TCONS_00032834	-0.942857	0.0166667
TCONS_00054710	TCONS_00047994	-1	0.00277778
TCONS_00032112	TCONS_00032124	-0.942857	0.0166667
TCONS_00027142	TCONS_00032834	-0.942857	0.0166667
TCONS_00054695	TCONS_00054715	-0.941124	0.00509754
TCONS_00032012	TCONS_00026112	-1	0.00277778
TCONS_00054657	TCONS_00047978	-1	0.00277778
TCONS_00054655	TCONS_00047978	-0.942857	0.0166667
TCONS_00054652	TCONS_00047947	-0.985611	0.000309086
TCONS_00054635	TCONS_00047947	-0.985611	0.000309086
TCONS_00054634	TCONS_00047947	-0.985611	0.000309086
TCONS_00009383	TCONS_00001439	-0.942857	0.0166667
TCONS_00009408	TCONS_00001439	-1	0.00277778
TCONS_00009415	TCONS_00001439	-0.927634	0.00766584
TCONS_00009413	TCONS_00001439	-0.942857	0.0166667
TCONS_00004711	TCONS_00004712	-0.942857	0.0166667
TCONS_00049771	TCONS_00056384	-1	0.00277778
TCONS_00049825	TCONS_00056384	-0.942857	0.0166667
TCONS_00027348	TCONS_00033059	-1	0.00277778
TCONS_00027348	TCONS_00033062	-1	0.00277778
TCONS_00027346	TCONS_00033059	-0.942857	0.0166667
TCONS_00027346	TCONS_00033062	-0.942857	0.0166667
TCONS_00027344	TCONS_00033065	-0.942857	0.0166667
TCONS_00004586	TCONS_00012377	-0.942857	0.0166667
TCONS_00004588	TCONS_00012375	-0.942857	0.0166667
TCONS_00004594	TCONS_00012377	-0.942857	0.0166667
TCONS_00027349	TCONS_00033065	-0.941124	0.00509754
TCONS_00004623	TCONS_00004651	-0.942857	0.0166667
TCONS_00049688	TCONS_00049665	-0.927634	0.00766584
TCONS_00049750	TCONS_00056329	-0.941124	0.00509754
TCONS_00027300	TCONS_00027309	-0.985611	0.000309086
TCONS_00004560	TCONS_00004544	-0.941124	0.00509754
TCONS_00004577	TCONS_00004551	-0.942857	0.0166667
TCONS_00026761	TCONS_00026726	-0.942857	0.0166667
TCONS_00026813	TCONS_00026850	-0.942857	0.0166667
TCONS_00026808	TCONS_00026850	-0.942857	0.0166667
TCONS_00026809	TCONS_00026850	-0.942857	0.0166667
TCONS_00009145	TCONS_00009133	-0.942857	0.0166667
TCONS_00009144	TCONS_00009133	-0.942857	0.0166667
TCONS_00004061	TCONS_00011815	-0.942857	0.0166667
TCONS_00009148	TCONS_00009133	-0.942857	0.0166667
TCONS_00009157	TCONS_00009133	-0.942857	0.0166667
TCONS_00009158	TCONS_00009133	-0.942857	0.0166667
TCONS_00009151	TCONS_00009133	-0.942857	0.0166667
TCONS_00026719	TCONS_00026726	-0.942857	0.0166667
TCONS_00049123	TCONS_00055759	-0.941124	0.00509754
TCONS_00054315	TCONS_00047657	-0.942857	0.0166667
TCONS_00009052	TCONS_00009084	-0.942857	0.0166667
TCONS_00009051	TCONS_00001094	-0.942857	0.0166667
TCONS_00054173	TCONS_00054163	-0.941124	0.00509754
TCONS_00054256	TCONS_00047611	-0.941124	0.00509754
TCONS_00009119	TCONS_00009133	-0.942857	0.0166667
TCONS_00008986	TCONS_00009014	-0.942857	0.0166667
TCONS_00031504	TCONS_00031503	-0.942857	0.0166667
TCONS_00049089	TCONS_00049102	-0.942857	0.0166667
TCONS_00049099	TCONS_00049102	-1	0.00277778
TCONS_00026588	TCONS_00032490	-0.942857	0.0166667
TCONS_00004321	TCONS_00004297	-0.942857	0.0166667
TCONS_00027016	TCONS_00027018	-0.942857	0.0166667
TCONS_00049307	TCONS_00049303	-0.985611	0.000309086
TCONS_00054446	TCONS_00054474	-0.927634	0.00766584
TCONS_00009289	TCONS_00001310	-0.927634	0.00766584
TCONS_00009325	TCONS_00001310	-0.927634	0.00766584
TCONS_00026904	TCONS_00032652	-0.942857	0.0166667
TCONS_00004225	TCONS_00004205	-0.942857	0.0166667
TCONS_00009263	TCONS_00001300	-0.985611	0.000309086
TCONS_00009174	TCONS_00009209	-0.942857	0.0166667
TCONS_00049284	TCONS_00055943	-0.985611	0.000309086
TCONS_00049287	TCONS_00055943	-1	0.00277778
TCONS_00019628	TCONS_00024195	-0.942857	0.0166667
TCONS_00019539	TCONS_00019557	-1	0.00277778
TCONS_00047200	TCONS_00053850	-0.927634	0.00766584
TCONS_00047190	TCONS_00053850	-0.985611	0.000309086
TCONS_00047173	TCONS_00053850	-0.985611	0.000309086
TCONS_00019555	TCONS_00019557	-0.942857	0.0166667
TCONS_00047179	TCONS_00047222	-0.941124	0.00509754
TCONS_00041989	TCONS_00042020	-1	0.00277778
TCONS_00047183	TCONS_00047222	-0.924062	0.00843099
TCONS_00047174	TCONS_00053850	-0.985611	0.000309086
TCONS_00047175	TCONS_00053850	-0.927634	0.00766584
TCONS_00019580	TCONS_00019557	-1	0.00277778
TCONS_00019577	TCONS_00019557	-0.942857	0.0166667
TCONS_00019614	TCONS_00024195	-0.942857	0.0166667
TCONS_00042026	TCONS_00042020	-0.942857	0.0166667
TCONS_00019603	TCONS_00024195	-0.942857	0.0166667
TCONS_00019601	TCONS_00024195	-0.942857	0.0166667
TCONS_00019466	TCONS_00024052	-0.942857	0.0166667
TCONS_00047172	TCONS_00053850	-0.985611	0.000309086
TCONS_00017604	TCONS_00017610	-0.941124	0.00509754
TCONS_00017603	TCONS_00022105	-0.927634	0.00766584
TCONS_00047139	TCONS_00053773	-0.942857	0.0166667
TCONS_00047157	TCONS_00053773	-0.942857	0.0166667
TCONS_00017614	TCONS_00017610	-0.941124	0.00509754
TCONS_00001920	TCONS_00001904	-0.942857	0.0166667
TCONS_00047042	TCONS_00047055	-0.942857	0.0166667
TCONS_00001929	TCONS_00009867	-0.927634	0.00766584
TCONS_00024341	TCONS_00024391	-0.941124	0.00509754
TCONS_00047084	TCONS_00053710	-1	0.00277778
TCONS_00024373	TCONS_00019743	-0.942857	0.0166667
TCONS_00017563	TCONS_00022035	-0.942857	0.0166667
TCONS_00017561	TCONS_00022051	-0.942857	0.0166667
TCONS_00024365	TCONS_00019737	-0.942857	0.0166667
TCONS_00024344	TCONS_00024391	-0.941124	0.00509754
TCONS_00001839	TCONS_00009831	-1	0.00277778
TCONS_00001890	TCONS_00001904	-0.942857	0.0166667
TCONS_00001885	TCONS_00001904	-1	0.00277778
TCONS_00019836	TCONS_00019857	-0.927634	0.00766584
TCONS_00019846	TCONS_00019857	-0.942857	0.0166667
TCONS_00019704	TCONS_00019737	-0.942857	0.0166667
TCONS_00019688	TCONS_00024298	-0.942857	0.0166667
TCONS_00019736	TCONS_00024298	-1	0.00277778
TCONS_00019727	TCONS_00024298	-0.927634	0.00766584
TCONS_00019754	TCONS_00024398	-0.942857	0.0166667
TCONS_00019748	TCONS_00019724	-0.942857	0.0166667
TCONS_00019761	TCONS_00019732	-0.942857	0.0166667
TCONS_00019761	TCONS_00024398	-0.942857	0.0166667
TCONS_00019760	TCONS_00024391	-0.941124	0.00509754
TCONS_00042192	TCONS_00042203	-0.941124	0.00509754
TCONS_00019769	TCONS_00024391	-0.941124	0.00509754
TCONS_00017752	TCONS_00017748	-0.942857	0.0166667
TCONS_00019680	TCONS_00024298	-0.942857	0.0166667
TCONS_00019677	TCONS_00024298	-0.942857	0.0166667
TCONS_00019681	TCONS_00019698	-0.942857	0.0166667
TCONS_00019673	TCONS_00024298	-0.942857	0.0166667
TCONS_00017353	TCONS_00017357	-1	0.00277778
TCONS_00019109	TCONS_00023735	-1	0.00277778
TCONS_00041640	TCONS_00041657	-0.942857	0.0166667
TCONS_00019201	TCONS_00023817	-0.942857	0.0166667
TCONS_00024010	TCONS_00019404	-0.942857	0.0166667
TCONS_00001619	TCONS_00009559	-0.942857	0.0166667
TCONS_00001644	TCONS_00009649	-0.942857	0.0166667
TCONS_00024028	TCONS_00024052	-0.942857	0.0166667
TCONS_00017218	TCONS_00017240	-1	0.00277778
TCONS_00019065	TCONS_00023735	-0.942857	0.0166667
TCONS_00024069	TCONS_00024052	-0.942857	0.0166667
TCONS_00024067	TCONS_00024061	-0.911765	0.0113347
TCONS_00024066	TCONS_00024061	-0.985611	0.000309086
TCONS_00024063	TCONS_00024061	-0.911765	0.0113347
TCONS_00024059	TCONS_00024052	-0.942857	0.0166667
TCONS_00001528	TCONS_00001559	-0.942857	0.0166667
TCONS_00001556	TCONS_00009508	-0.942857	0.0166667
TCONS_00001587	TCONS_00009559	-0.942857	0.0166667
TCONS_00023998	TCONS_00019404	-0.927634	0.00766584
TCONS_00001492	TCONS_00009508	-1	0.00277778
TCONS_00001496	TCONS_00001506	-0.924062	0.00843099
TCONS_00017532	TCONS_00022051	-1	0.00277778
TCONS_00019424	TCONS_00024052	-1	0.00277778
TCONS_00019437	TCONS_00019404	-0.941124	0.00509754
TCONS_00019452	TCONS_00024052	-1	0.00277778
TCONS_00047013	TCONS_00053630	-0.927634	0.00766584
TCONS_00047011	TCONS_00053632	-0.942857	0.0166667
TCONS_00047015	TCONS_00053630	-0.927634	0.00766584
TCONS_00019359	TCONS_00019376	-0.942857	0.0166667
TCONS_00019336	TCONS_00019376	-0.942857	0.0166667
TCONS_00047007	TCONS_00053656	-0.942857	0.0166667
TCONS_00024132	TCONS_00019536	-0.942857	0.0166667
TCONS_00001776	TCONS_00009751	-0.927634	0.00766584
TCONS_00001777	TCONS_00009751	-0.927634	0.00766584
TCONS_00001796	TCONS_00001744	-0.942857	0.0166667
TCONS_00017363	TCONS_00017357	-1	0.00277778
TCONS_00017362	TCONS_00021874	-0.942857	0.0166667
TCONS_00017358	TCONS_00017401	-0.942857	0.0166667
TCONS_00024172	TCONS_00019557	-0.942857	0.0166667
TCONS_00001801	TCONS_00001744	-0.942857	0.0166667
TCONS_00046931	TCONS_00053581	-0.942857	0.0166667
TCONS_00017383	TCONS_00017401	-0.942857	0.0166667
TCONS_00024200	TCONS_00024195	-0.942857	0.0166667
TCONS_00024201	TCONS_00024195	-0.985611	0.000309086
TCONS_00017399	TCONS_00017401	-0.942857	0.0166667
TCONS_00001825	TCONS_00009817	-0.942857	0.0166667
TCONS_00017404	TCONS_00021877	-0.985611	0.000309086
TCONS_00001679	TCONS_00001659	-0.942857	0.0166667
TCONS_00001686	TCONS_00001659	-0.942857	0.0166667
TCONS_00001693	TCONS_00001659	-0.942857	0.0166667
TCONS_00024102	TCONS_00024117	-1	0.00277778
TCONS_00001653	TCONS_00001659	-0.942857	0.0166667
TCONS_00001660	TCONS_00009653	-0.942857	0.0166667
TCONS_00046361	TCONS_00046384	-0.942857	0.0166667
TCONS_00046378	TCONS_00046384	-0.942857	0.0166667
TCONS_00023584	TCONS_00018949	-0.942857	0.0166667
TCONS_00001165	TCONS_00009133	-0.942857	0.0166667
TCONS_00023616	TCONS_00018948	-0.942857	0.0166667
TCONS_00046313	TCONS_00046272	-0.942857	0.0166667
TCONS_00001179	TCONS_00009209	-0.942857	0.0166667
TCONS_00023638	TCONS_00018948	-0.942857	0.0166667
TCONS_00001083	TCONS_00009084	-0.942857	0.0166667
TCONS_00001103	TCONS_00001094	-0.942857	0.0166667
TCONS_00018961	TCONS_00018948	-0.942857	0.0166667
TCONS_00018986	TCONS_00018973	-0.942857	0.0166667
TCONS_00017121	TCONS_00017098	-0.942857	0.0166667
TCONS_00017114	TCONS_00021634	-0.942857	0.0166667
TCONS_00018997	TCONS_00018973	-0.942857	0.0166667
TCONS_00041573	TCONS_00041574	-0.942857	0.0166667
TCONS_00046612	TCONS_00046592	-0.941124	0.00509754
TCONS_00017026	TCONS_00017012	-1	0.00277778
TCONS_00017015	TCONS_00017012	-1	0.00277778
TCONS_00046481	TCONS_00053084	-0.941124	0.00509754
TCONS_00046488	TCONS_00053084	-0.941124	0.00509754
TCONS_00016965	TCONS_00016950	-1	0.00277778
TCONS_00023824	TCONS_00023817	-0.942857	0.0166667
TCONS_00016967	TCONS_00016950	-0.942857	0.0166667
TCONS_00023845	TCONS_00023817	-1	0.00277778
TCONS_00001468	TCONS_00001439	-1	0.00277778
TCONS_00001450	TCONS_00001439	-0.942857	0.0166667
TCONS_00001338	TCONS_00001300	-0.985611	0.000309086
TCONS_00023721	TCONS_00019051	-1	0.00277778
TCONS_00001353	TCONS_00001310	-0.927634	0.00766584
TCONS_00046473	TCONS_00053084	-0.941124	0.00509754
TCONS_00001355	TCONS_00009303	-0.942857	0.0166667
TCONS_00023736	TCONS_00019051	-0.942857	0.0166667
TCONS_00023752	TCONS_00023735	-1	0.00277778
TCONS_00001282	TCONS_00001300	-0.927634	0.00766584
TCONS_00001283	TCONS_00001300	-0.927634	0.00766584
TCONS_00046025	TCONS_00046008	-0.942857	0.0166667
TCONS_00000810	TCONS_00000807	-0.911765	0.0113347
TCONS_00023303	TCONS_00018670	-0.942857	0.0166667
TCONS_00045963	TCONS_00045976	-0.942857	0.0166667
TCONS_00045952	TCONS_00052484	-0.942857	0.0166667
TCONS_00045857	TCONS_00045889	-1	0.00277778
TCONS_00045874	TCONS_00052431	-0.941124	0.00509754
TCONS_00045860	TCONS_00045889	-1	0.00277778
TCONS_00023192	TCONS_00018582	-0.942857	0.0166667
TCONS_00023184	TCONS_00023191	-1	0.00277778
TCONS_00023210	TCONS_00023191	-0.942857	0.0166667
TCONS_00000777	TCONS_00000807	-0.927634	0.00766584
TCONS_00000781	TCONS_00000809	-1	0.00277778
TCONS_00045901	TCONS_00045889	-1	0.00277778
TCONS_00023235	TCONS_00018582	-0.942857	0.0166667
TCONS_00045881	TCONS_00045892	-0.942857	0.0166667
TCONS_00005499	TCONS_00013209	-0.941124	0.00509754
TCONS_00005513	TCONS_00013219	-0.927634	0.00766584
TCONS_00000634	TCONS_00008546	-1	0.00277778
TCONS_00005532	TCONS_00013216	-0.942857	0.0166667
TCONS_00005530	TCONS_00013245	-0.941124	0.00509754
TCONS_00005533	TCONS_00013216	-0.927634	0.00766584
TCONS_00000650	TCONS_00000677	-0.942857	0.0166667
TCONS_00005538	TCONS_00005515	-0.941124	0.00509754
TCONS_00000683	TCONS_00000664	-1	0.00277778
TCONS_00005552	TCONS_00005594	-0.941124	0.00509754
TCONS_00005477	TCONS_00005463	-0.942857	0.0166667
TCONS_00046219	TCONS_00046226	-0.942857	0.0166667
TCONS_00046224	TCONS_00046226	-0.942857	0.0166667
TCONS_00023414	TCONS_00018805	-0.942857	0.0166667
TCONS_00023414	TCONS_00023409	-0.927634	0.00766584
TCONS_00023415	TCONS_00023409	-0.927634	0.00766584
TCONS_00023413	TCONS_00023409	-0.985611	0.000309086
TCONS_00023421	TCONS_00018805	-0.927634	0.00766584
TCONS_00023421	TCONS_00023409	-0.970588	0.00128486
TCONS_00023422	TCONS_00018805	-0.985611	0.000309086
TCONS_00023422	TCONS_00023409	-0.911765	0.0113347
TCONS_00001001	TCONS_00001023	-0.942857	0.0166667
TCONS_00046111	TCONS_00052657	-0.942857	0.0166667
TCONS_00046064	TCONS_00052648	-0.942857	0.0166667
TCONS_00023446	TCONS_00018805	-0.942857	0.0166667
TCONS_00023446	TCONS_00023409	-0.927634	0.00766584
TCONS_00023445	TCONS_00023409	-0.985611	0.000309086
TCONS_00046143	TCONS_00052657	-0.942857	0.0166667
TCONS_00046141	TCONS_00052657	-1	0.00277778
TCONS_00046142	TCONS_00052657	-0.942857	0.0166667
TCONS_00046114	TCONS_00052648	-0.942857	0.0166667
TCONS_00046114	TCONS_00052657	-1	0.00277778
TCONS_00000946	TCONS_00008849	-0.942857	0.0166667
TCONS_00046050	TCONS_00052648	-0.942857	0.0166667
TCONS_00000960	TCONS_00008848	-0.942857	0.0166667
TCONS_00023393	TCONS_00023409	-0.985611	0.000309086
TCONS_00023403	TCONS_00023409	-0.985611	0.000309086
TCONS_00023384	TCONS_00023409	-0.985611	0.000309086
TCONS_00038669	TCONS_00038683	-0.942857	0.0166667
TCONS_00036822	TCONS_00036824	-0.942857	0.0166667
TCONS_00014320	TCONS_00006502	-0.942857	0.0166667
TCONS_00014332	TCONS_00014315	-0.942857	0.0166667
TCONS_00014335	TCONS_00014312	-0.942857	0.0166667
TCONS_00036768	TCONS_00036797	-0.942857	0.0166667
TCONS_00036659	TCONS_00041225	-0.942857	0.0166667
TCONS_00036652	TCONS_00041225	-0.942857	0.0166667
TCONS_00036721	TCONS_00036743	-0.942857	0.0166667
TCONS_00036718	TCONS_00036742	-1	0.00277778
TCONS_00014616	TCONS_00014596	-0.942857	0.0166667
TCONS_00014611	TCONS_00014583	-1	0.00277778
TCONS_00014536	TCONS_00006809	-0.942857	0.0166667
TCONS_00009680	TCONS_00009669	-0.927634	0.00766584
TCONS_00056487	TCONS_00056488	-0.942857	0.0166667
TCONS_00056485	TCONS_00056488	-0.942857	0.0166667
TCONS_00056504	TCONS_00056488	-0.942857	0.0166667
TCONS_00014518	TCONS_00006809	-0.942857	0.0166667
TCONS_00014518	TCONS_00014500	-0.942857	0.0166667
TCONS_00036945	TCONS_00036967	-0.942857	0.0166667
TCONS_00009606	TCONS_00009649	-1	0.00277778
TCONS_00009628	TCONS_00009649	-1	0.00277778
TCONS_00009629	TCONS_00009649	-0.942857	0.0166667
TCONS_00009614	TCONS_00001659	-0.942857	0.0166667
TCONS_00009619	TCONS_00001659	-1	0.00277778
TCONS_00009632	TCONS_00009669	-0.927634	0.00766584
TCONS_00032198	TCONS_00032218	-0.942857	0.0166667
TCONS_00009652	TCONS_00009649	-1	0.00277778
TCONS_00038816	TCONS_00043330	-0.941124	0.00509754
TCONS_00009654	TCONS_00009649	-0.942857	0.0166667
TCONS_00009655	TCONS_00001652	-0.927634	0.00766584
TCONS_00009655	TCONS_00009649	-0.942857	0.0166667
TCONS_00009664	TCONS_00009649	-0.942857	0.0166667
TCONS_00009667	TCONS_00009669	-0.985611	0.000309086
TCONS_00009552	TCONS_00001559	-0.942857	0.0166667
TCONS_00009551	TCONS_00009559	-0.942857	0.0166667
TCONS_00009543	TCONS_00001559	-0.942857	0.0166667
TCONS_00009572	TCONS_00009559	-1	0.00277778
TCONS_00009563	TCONS_00009559	-1	0.00277778
TCONS_00014492	TCONS_00006727	-1	0.00277778
TCONS_00036910	TCONS_00036897	-0.941124	0.00509754
TCONS_00036909	TCONS_00036897	-0.941124	0.00509754
TCONS_00009583	TCONS_00009559	-0.942857	0.0166667
TCONS_00014509	TCONS_00014500	-0.942857	0.0166667
TCONS_00009576	TCONS_00009559	-0.942857	0.0166667
TCONS_00036418	TCONS_00036432	-0.941124	0.00509754
TCONS_00038239	TCONS_00038249	-0.941124	0.00509754
TCONS_00036317	TCONS_00036360	-0.942857	0.0166667
TCONS_00036317	TCONS_00036364	-0.942857	0.0166667
TCONS_00036314	TCONS_00036354	-0.985611	0.000309086
TCONS_00036352	TCONS_00036362	-0.942857	0.0166667
TCONS_00036353	TCONS_00036362	-0.942857	0.0166667
TCONS_00036381	TCONS_00036364	-0.942857	0.0166667
TCONS_00036380	TCONS_00036360	-0.942857	0.0166667
TCONS_00036380	TCONS_00036364	-0.942857	0.0166667
TCONS_00036374	TCONS_00036362	-0.942857	0.0166667
TCONS_00036376	TCONS_00036356	-0.942857	0.0166667
TCONS_00038190	TCONS_00038169	-0.942857	0.0166667
TCONS_00038098	TCONS_00038104	-0.942857	0.0166667
TCONS_00036279	TCONS_00030621	-0.942857	0.0166667
TCONS_00036278	TCONS_00030621	-0.942857	0.0166667
TCONS_00036283	TCONS_00030621	-0.942857	0.0166667
TCONS_00038112	TCONS_00042644	-0.942857	0.0166667
TCONS_00038092	TCONS_00038104	-0.942857	0.0166667
TCONS_00018768	TCONS_00023409	-0.985611	0.000309086
TCONS_00018804	TCONS_00018805	-0.942857	0.0166667
TCONS_00018804	TCONS_00023409	-0.927634	0.00766584
TCONS_00036243	TCONS_00030552	-0.927634	0.00766584
TCONS_00018817	TCONS_00018778	-0.942857	0.0166667
TCONS_00036646	TCONS_00036664	-0.942857	0.0166667
TCONS_00036600	TCONS_00036595	-1	0.00277778
TCONS_00036598	TCONS_00036597	-0.942857	0.0166667
TCONS_00036614	TCONS_00036595	-0.942857	0.0166667
TCONS_00036614	TCONS_00036596	-0.927634	0.00766584
TCONS_00036614	TCONS_00036627	-0.942857	0.0166667
TCONS_00036613	TCONS_00036595	-0.942857	0.0166667
TCONS_00036605	TCONS_00036595	-1	0.00277778
TCONS_00036626	TCONS_00036627	-0.942857	0.0166667
TCONS_00038386	TCONS_00043026	-0.942857	0.0166667
TCONS_00038394	TCONS_00043026	-0.942857	0.0166667
TCONS_00038300	TCONS_00038308	-0.942857	0.0166667
TCONS_00014144	TCONS_00006289	-0.942857	0.0166667
TCONS_00036456	TCONS_00036476	-1	0.00277778
TCONS_00037828	TCONS_00037810	-0.942857	0.0166667
TCONS_00036051	TCONS_00036047	-0.927634	0.00766584
TCONS_00037823	TCONS_00037810	-0.942857	0.0166667
TCONS_00020443	TCONS_00015647	-0.942857	0.0166667
TCONS_00035886	TCONS_00030136	-1	0.00277778
TCONS_00035913	TCONS_00035926	-0.942857	0.0166667
TCONS_00035907	TCONS_00035926	-0.942857	0.0166667
TCONS_00042893	TCONS_00042906	-0.942857	0.0166667
TCONS_00020455	TCONS_00015647	-0.942857	0.0166667
TCONS_00042918	TCONS_00042906	-0.942857	0.0166667
TCONS_00035949	TCONS_00035978	-0.942857	0.0166667
TCONS_00013480	TCONS_00005709	-0.942857	0.0166667
TCONS_00020435	TCONS_00015647	-1	0.00277778
TCONS_00035857	TCONS_00030134	-0.927634	0.00766584
TCONS_00013483	TCONS_00005709	-1	0.00277778
TCONS_00018293	TCONS_00022929	-0.942857	0.0166667
TCONS_00018290	TCONS_00018298	-1	0.00277778
TCONS_00018288	TCONS_00022929	-0.942857	0.0166667
TCONS_00018287	TCONS_00018272	-0.941124	0.00509754
TCONS_00020263	TCONS_00020228	-0.942857	0.0166667
TCONS_00020262	TCONS_00024829	-0.942857	0.0166667
TCONS_00018314	TCONS_00022929	-0.942857	0.0166667
TCONS_00020293	TCONS_00024826	-0.942857	0.0166667
TCONS_00042770	TCONS_00038169	-0.942857	0.0166667
TCONS_00018328	TCONS_00018352	-0.942857	0.0166667
TCONS_00018365	TCONS_00018353	-0.942857	0.0166667
TCONS_00018687	TCONS_00018670	-1	0.00277778
TCONS_00018736	TCONS_00023410	-0.985611	0.000309086
TCONS_00018671	TCONS_00018670	-0.942857	0.0166667
TCONS_00036228	TCONS_00030552	-0.927634	0.00766584
TCONS_00036223	TCONS_00030552	-0.985611	0.000309086
TCONS_00013751	TCONS_00005966	-0.942857	0.0166667
TCONS_00043131	TCONS_00043111	-0.941124	0.00509754
TCONS_00043141	TCONS_00043111	-0.924062	0.00843099
TCONS_00013760	TCONS_00005966	-0.942857	0.0166667
TCONS_00037996	TCONS_00042535	-0.942857	0.0166667
TCONS_00037995	TCONS_00042535	-0.942857	0.0166667
TCONS_00043034	TCONS_00043026	-0.942857	0.0166667
TCONS_00043032	TCONS_00043026	-0.942857	0.0166667
TCONS_00020642	TCONS_00015900	-0.927634	0.00766584
TCONS_00036109	TCONS_00030416	-1	0.00277778
TCONS_00043095	TCONS_00043111	-0.941124	0.00509754
TCONS_00043016	TCONS_00043026	-0.942857	0.0166667
TCONS_00020014	TCONS_00020001	-0.942857	0.0166667
TCONS_00020002	TCONS_00024621	-0.942857	0.0166667
TCONS_00020032	TCONS_00020001	-1	0.00277778
TCONS_00042525	TCONS_00042535	-0.942857	0.0166667
TCONS_00042351	TCONS_00037785	-0.942857	0.0166667
TCONS_00018017	TCONS_00018033	-0.942857	0.0166667
TCONS_00018018	TCONS_00018033	-0.942857	0.0166667
TCONS_00018029	TCONS_00018033	-1	0.00277778
TCONS_00018036	TCONS_00018033	-1	0.00277778
TCONS_00018040	TCONS_00018044	-0.942857	0.0166667
TCONS_00019994	TCONS_00020001	-0.985611	0.000309086
TCONS_00019985	TCONS_00020001	-0.942857	0.0166667
TCONS_00019882	TCONS_00019857	-0.942857	0.0166667
TCONS_00035844	TCONS_00030136	-0.927634	0.00766584
TCONS_00037638	TCONS_00042203	-0.942857	0.0166667
TCONS_00013332	TCONS_00005620	-0.942857	0.0166667
TCONS_00013337	TCONS_00005620	-0.942857	0.0166667
TCONS_00042701	TCONS_00038169	-0.927634	0.00766584
TCONS_00042637	TCONS_00038104	-1	0.00277778
TCONS_00042637	TCONS_00042644	-0.942857	0.0166667
TCONS_00020193	TCONS_00024809	-0.942857	0.0166667
TCONS_00013267	TCONS_00013235	-0.941124	0.00509754
TCONS_00037459	TCONS_00042020	-0.942857	0.0166667
TCONS_00013289	TCONS_00013245	-0.941124	0.00509754
TCONS_00037478	TCONS_00042020	-0.942857	0.0166667
TCONS_00018271	TCONS_00018280	-0.942857	0.0166667
TCONS_00042661	TCONS_00038104	-0.942857	0.0166667
TCONS_00042661	TCONS_00042644	-1	0.00277778
TCONS_00042663	TCONS_00042644	-0.942857	0.0166667
TCONS_00020246	TCONS_00024826	-0.942857	0.0166667
TCONS_00020246	TCONS_00024829	-0.942857	0.0166667
TCONS_00035740	TCONS_00035736	-0.942857	0.0166667
TCONS_00020233	TCONS_00020245	-0.927634	0.00766584
TCONS_00020231	TCONS_00024826	-0.942857	0.0166667
TCONS_00020231	TCONS_00024829	-0.942857	0.0166667
TCONS_00020234	TCONS_00024826	-0.942857	0.0166667
TCONS_00020234	TCONS_00024829	-0.942857	0.0166667
TCONS_00035727	TCONS_00035736	-0.942857	0.0166667
TCONS_00042550	TCONS_00042535	-0.942857	0.0166667
TCONS_00018168	TCONS_00018204	-0.942857	0.0166667
TCONS_00013223	TCONS_00013208	-0.927634	0.00766584
TCONS_00013204	TCONS_00013215	-0.941124	0.00509754
TCONS_00013204	TCONS_00013217	-0.941124	0.00509754
TCONS_00033718	TCONS_00033712	-0.927634	0.00766584
TCONS_00028812	TCONS_00034373	-1	0.00277778
TCONS_00056235	TCONS_00049665	-0.942857	0.0166667
TCONS_00056240	TCONS_00049665	-0.942857	0.0166667
TCONS_00011218	TCONS_00003310	-0.942857	0.0166667
TCONS_00005978	TCONS_00005966	-0.927634	0.00766584
TCONS_00033668	TCONS_00033684	-0.942857	0.0166667
TCONS_00028769	TCONS_00028768	-0.942857	0.0166667
TCONS_00028772	TCONS_00028768	-0.942857	0.0166667
TCONS_00011146	TCONS_00011118	-0.942857	0.0166667
TCONS_00011140	TCONS_00011118	-0.927634	0.00766584
TCONS_00057876	TCONS_00057883	-0.942857	0.0166667
TCONS_00057871	TCONS_00051497	-0.942857	0.0166667
TCONS_00033608	TCONS_00033597	-0.941124	0.00509754
TCONS_00005942	TCONS_00005966	-0.942857	0.0166667
TCONS_00011103	TCONS_00011097	-0.942857	0.0166667
TCONS_00011105	TCONS_00011117	-0.942857	0.0166667
TCONS_00011109	TCONS_00003220	-0.927634	0.00766584
TCONS_00005902	TCONS_00005905	-0.927634	0.00766584
TCONS_00005904	TCONS_00005905	-0.942857	0.0166667
TCONS_00028703	TCONS_00034263	-1	0.00277778
TCONS_00058290	TCONS_00058322	-0.927634	0.00766584
TCONS_00006246	TCONS_00014066	-0.942857	0.0166667
TCONS_00029033	TCONS_00034593	-1	0.00277778
TCONS_00006259	TCONS_00014066	-1	0.00277778
TCONS_00028920	TCONS_00028961	-0.942857	0.0166667
TCONS_00058192	TCONS_00058159	-0.942857	0.0166667
TCONS_00058197	TCONS_00058157	-1	0.00277778
TCONS_00058193	TCONS_00058159	-0.942857	0.0166667
TCONS_00056370	TCONS_00049809	-0.942857	0.0166667
TCONS_00056364	TCONS_00056393	-0.927634	0.00766584
TCONS_00056363	TCONS_00056384	-0.942857	0.0166667
TCONS_00056367	TCONS_00049809	-0.985611	0.000309086
TCONS_00056367	TCONS_00056384	-0.927634	0.00766584
TCONS_00056360	TCONS_00049802	-0.942857	0.0166667
TCONS_00056344	TCONS_00056329	-0.941124	0.00509754
TCONS_00056344	TCONS_00056384	-0.942857	0.0166667
TCONS_00056343	TCONS_00056329	-0.941124	0.00509754
TCONS_00058139	TCONS_00058157	-0.942857	0.0166667
TCONS_00058141	TCONS_00058144	-0.941124	0.00509754
TCONS_00056410	TCONS_00049809	-0.942857	0.0166667
TCONS_00056410	TCONS_00056384	-1	0.00277778
TCONS_00051494	TCONS_00051485	-0.942857	0.0166667
TCONS_00056408	TCONS_00056393	-0.927634	0.00766584
TCONS_00056387	TCONS_00049805	-0.942857	0.0166667
TCONS_00058080	TCONS_00051674	-0.985611	0.000309086
TCONS_00058081	TCONS_00051660	-0.942857	0.0166667
TCONS_00058096	TCONS_00058122	-0.941124	0.00509754
TCONS_00028876	TCONS_00034465	-0.942857	0.0166667
TCONS_00028879	TCONS_00034465	-1	0.00277778
TCONS_00028874	TCONS_00034465	-0.942857	0.0166667
TCONS_00058076	TCONS_00051660	-1	0.00277778
TCONS_00051425	TCONS_00051459	-1	0.00277778
TCONS_00005599	TCONS_00005620	-0.985611	0.000309086
TCONS_00057518	TCONS_00051106	-0.927634	0.00766584
TCONS_00005624	TCONS_00005620	-0.942857	0.0166667
TCONS_00005631	TCONS_00005620	-0.942857	0.0166667
TCONS_00055729	TCONS_00055723	-0.942857	0.0166667
TCONS_00055726	TCONS_00055723	-0.942857	0.0166667
TCONS_00055734	TCONS_00055723	-1	0.00277778
TCONS_00010755	TCONS_00002843	-0.941124	0.00509754
TCONS_00055755	TCONS_00049102	-0.942857	0.0166667
TCONS_00033261	TCONS_00033250	-0.942857	0.0166667
TCONS_00010822	TCONS_00010837	-0.942857	0.0166667
TCONS_00055740	TCONS_00055723	-0.942857	0.0166667
TCONS_00010709	TCONS_00002790	-1	0.00277778
TCONS_00033190	TCONS_00033204	-0.927634	0.00766584
TCONS_00010736	TCONS_00002790	-0.942857	0.0166667
TCONS_00010744	TCONS_00002790	-1	0.00277778
TCONS_00010743	TCONS_00002790	-0.942857	0.0166667
TCONS_00055709	TCONS_00049102	-0.985611	0.000309086
TCONS_00055722	TCONS_00049102	-0.942857	0.0166667
TCONS_00055717	TCONS_00049102	-0.942857	0.0166667
TCONS_00057403	TCONS_00050952	-0.942857	0.0166667
TCONS_00057402	TCONS_00050952	-0.942857	0.0166667
TCONS_00055679	TCONS_00049045	-0.927634	0.00766584
TCONS_00051050	TCONS_00057475	-0.942857	0.0166667
TCONS_00051064	TCONS_00057503	-0.942857	0.0166667
TCONS_00005870	TCONS_00005865	-0.942857	0.0166667
TCONS_00005867	TCONS_00005865	-0.942857	0.0166667
TCONS_00055938	TCONS_00055943	-0.942857	0.0166667
TCONS_00033438	TCONS_00027935	-0.942857	0.0166667
TCONS_00011038	TCONS_00011073	-0.942857	0.0166667
TCONS_00055958	TCONS_00055943	-0.942857	0.0166667
TCONS_00011054	TCONS_00003108	-0.941124	0.00509754
TCONS_00055953	TCONS_00055939	-0.942857	0.0166667
TCONS_00033409	TCONS_00027826	-0.941124	0.00509754
TCONS_00051030	TCONS_00057502	-0.942857	0.0166667
TCONS_00051029	TCONS_00051066	-0.941124	0.00509754
TCONS_00051040	TCONS_00051066	-1	0.00277778
TCONS_00050972	TCONS_00057388	-0.927634	0.00766584
TCONS_00050979	TCONS_00050984	-0.942857	0.0166667
TCONS_00050963	TCONS_00050984	-0.942857	0.0166667
TCONS_00050998	TCONS_00057423	-0.942857	0.0166667
TCONS_00028475	TCONS_00028479	-0.927634	0.00766584
TCONS_00057665	TCONS_00057652	-0.927634	0.00766584
TCONS_00057644	TCONS_00057652	-0.942857	0.0166667
TCONS_00005725	TCONS_00005739	-0.942857	0.0166667
TCONS_00050937	TCONS_00050914	-1	0
TCONS_00050934	TCONS_00057388	-0.942857	0.0166667
TCONS_00010394	TCONS_00010391	-1	0.00277778
TCONS_00010407	TCONS_00002485	-0.942857	0.0166667
TCONS_00010389	TCONS_00010391	-1	0.00277778
TCONS_00057113	TCONS_00057115	-0.942857	0.0166667
TCONS_00032811	TCONS_00032834	-1	0.00277778
TCONS_00010271	TCONS_00002291	-1	0.00277778
TCONS_00056934	TCONS_00050457	-0.941124	0.00509754
TCONS_00010267	TCONS_00010240	-0.942857	0.0166667
TCONS_00039408	TCONS_00043997	-0.942857	0.0166667
TCONS_00039381	TCONS_00043997	-0.927634	0.00766584
TCONS_00039388	TCONS_00043997	-1	0.00277778
TCONS_00039415	TCONS_00039420	-0.942857	0.0166667
TCONS_00056957	TCONS_00050481	-0.942857	0.0166667
TCONS_00010646	TCONS_00010654	-0.941124	0.00509754
TCONS_00057354	TCONS_00050952	-0.942857	0.0166667
TCONS_00057351	TCONS_00050952	-0.942857	0.0166667
TCONS_00033057	TCONS_00033059	-0.942857	0.0166667
TCONS_00033057	TCONS_00033062	-0.942857	0.0166667
TCONS_00010574	TCONS_00010608	-1	0.00277778
TCONS_00033073	TCONS_00033059	-0.942857	0.0166667
TCONS_00033073	TCONS_00033062	-0.942857	0.0166667
TCONS_00033075	TCONS_00027394	-0.942857	0.0166667
TCONS_00033081	TCONS_00027394	-0.942857	0.0166667
TCONS_00033047	TCONS_00033059	-0.942857	0.0166667
TCONS_00033047	TCONS_00033062	-0.942857	0.0166667
TCONS_00033048	TCONS_00033059	-0.942857	0.0166667
TCONS_00033048	TCONS_00033062	-0.942857	0.0166667
TCONS_00033045	TCONS_00033059	-0.942857	0.0166667
TCONS_00033045	TCONS_00033062	-0.942857	0.0166667
TCONS_00033001	TCONS_00027309	-0.985611	0.000309086
TCONS_00014852	TCONS_00014850	-0.942857	0.0166667
TCONS_00014851	TCONS_00014850	-0.942857	0.0166667
TCONS_00039081	TCONS_00043607	-0.942857	0.0166667
TCONS_00039067	TCONS_00043598	-0.942857	0.0166667
TCONS_00039130	TCONS_00039112	-1	0.00277778
TCONS_00014889	TCONS_00014898	-0.942857	0.0166667
TCONS_00010009	TCONS_00010039	-0.942857	0.0166667
TCONS_00014905	TCONS_00014912	-0.942857	0.0166667
TCONS_00014771	TCONS_00014794	-1	0.00277778
TCONS_00014797	TCONS_00014794	-0.942857	0.0166667
TCONS_00014799	TCONS_00014794	-0.942857	0.0166667
TCONS_00014801	TCONS_00014794	-0.942857	0.0166667
TCONS_00014793	TCONS_00007054	-0.942857	0.0166667
TCONS_00014793	TCONS_00014810	-0.985611	0.000309086
TCONS_00014805	TCONS_00007033	-0.942857	0.0166667
TCONS_00014809	TCONS_00014803	-0.941124	0.00509754
TCONS_00037171	TCONS_00037155	-0.942857	0.0166667
TCONS_00014823	TCONS_00007054	-0.942857	0.0166667
TCONS_00014823	TCONS_00014810	-0.927634	0.00766584
TCONS_00032455	TCONS_00032456	-0.942857	0.0166667
TCONS_00032492	TCONS_00026677	-0.942857	0.0166667
TCONS_00039001	TCONS_00043550	-1	0.00277778
TCONS_00032384	TCONS_00032400	-0.942857	0.0166667
TCONS_00009858	TCONS_00001904	-0.942857	0.0166667
TCONS_00032431	TCONS_00026543	-0.942857	0.0166667
TCONS_00009773	TCONS_00001744	-0.942857	0.0166667
TCONS_00038893	TCONS_00043508	-0.927634	0.00766584
TCONS_00038979	TCONS_00043550	-1	0.00277778
TCONS_00009820	TCONS_00009831	-0.942857	0.0166667
TCONS_00009845	TCONS_00001904	-0.942857	0.0166667
TCONS_00038951	TCONS_00038955	-1	0.00277778
TCONS_00039330	TCONS_00043905	-0.927634	0.00766584
TCONS_00010216	TCONS_00010240	-0.942857	0.0166667
TCONS_00039324	TCONS_00043905	-0.985611	0.000309086
TCONS_00015089	TCONS_00015086	-0.942857	0.0166667
TCONS_00010214	TCONS_00010240	-0.942857	0.0166667
TCONS_00010229	TCONS_00010240	-0.942857	0.0166667
TCONS_00039375	TCONS_00043925	-0.941124	0.00509754
TCONS_00039357	TCONS_00043901	-0.942857	0.0166667
TCONS_00010247	TCONS_00002289	-1	0.00277778
TCONS_00039257	TCONS_00043790	-0.942857	0.0166667
TCONS_00039277	TCONS_00039312	-0.942857	0.0166667
TCONS_00039276	TCONS_00039312	-0.942857	0.0166667
TCONS_00015069	TCONS_00015086	-1	0.00277778
TCONS_00014956	TCONS_00014973	-0.927634	0.00766584
TCONS_00014970	TCONS_00014973	-0.942857	0.0166667
TCONS_00032599	TCONS_00026788	-0.942857	0.0166667
TCONS_00032600	TCONS_00026788	-0.942857	0.0166667
TCONS_00032594	TCONS_00026788	-0.942857	0.0166667
TCONS_00056820	TCONS_00050349	-0.942857	0.0166667
TCONS_00010114	TCONS_00002161	-1	0.00277778
TCONS_00056805	TCONS_00056817	-0.927634	0.00766584
TCONS_00056853	TCONS_00056841	-0.942857	0.0166667
TCONS_00056845	TCONS_00050349	-0.942857	0.0166667
TCONS_00039200	TCONS_00039211	-1	0.00277778
TCONS_00039199	TCONS_00039212	-0.942857	0.0166667
TCONS_00010035	TCONS_00010039	-0.942857	0.0166667
TCONS_00010058	TCONS_00010039	-0.942857	0.0166667
TCONS_00010056	TCONS_00010039	-0.942857	0.0166667
TCONS_00010057	TCONS_00010039	-0.942857	0.0166667
TCONS_00039236	TCONS_00039211	-0.942857	0.0166667
TCONS_00039236	TCONS_00039212	-0.942857	0.0166667
TCONS_00039234	TCONS_00039211	-1	0.00277778
TCONS_00039207	TCONS_00043790	-0.942857	0.0166667
TCONS_00039213	TCONS_00039212	-0.927634	0.00766584
TCONS_00025467	TCONS_00025482	-0.942857	0.0166667
TCONS_00025387	TCONS_00025360	-0.942857	0.0166667
TCONS_00025425	TCONS_00025441	-0.942857	0.0166667
TCONS_00025424	TCONS_00025441	-0.927634	0.00766584
TCONS_00025417	TCONS_00031184	-0.985611	0.000309086
TCONS_00025448	TCONS_00025482	-1	0.00277778
TCONS_00025447	TCONS_00025482	-0.942857	0.0166667
TCONS_00025310	TCONS_00031108	-0.942857	0.0166667
TCONS_00025309	TCONS_00031108	-0.942857	0.0166667
TCONS_00025342	TCONS_00031108	-0.942857	0.0166667
TCONS_00048028	TCONS_00048025	-0.942857	0.0166667
TCONS_00048028	TCONS_00054715	-0.941124	0.00509754
TCONS_00002902	TCONS_00010850	-0.941124	0.00509754
TCONS_00003110	TCONS_00003102	-0.942857	0.0166667
TCONS_00003063	TCONS_00010970	-0.985611	0.000309086
TCONS_00025092	TCONS_00030874	-1	0.00277778
TCONS_00024994	TCONS_00024949	-0.927634	0.00766584
TCONS_00024996	TCONS_00024949	-0.971008	0.00124859
TCONS_00002470	TCONS_00010391	-0.942857	0.0166667
TCONS_00047602	TCONS_00047611	-0.941124	0.00509754
TCONS_00002482	TCONS_00002485	-0.942857	0.0166667
TCONS_00002483	TCONS_00002485	-1	0.00277778
TCONS_00002492	TCONS_00010459	-0.942857	0.0166667
TCONS_00007148	TCONS_00014911	-0.942857	0.0166667
TCONS_00007151	TCONS_00014898	-0.942857	0.0166667
TCONS_00052423	TCONS_00052431	-0.942857	0.0166667
TCONS_00007142	TCONS_00014912	-0.942857	0.0166667
TCONS_00029881	TCONS_00029870	-1	0.00277778
TCONS_00029878	TCONS_00029870	-1	0.00277778
TCONS_00029897	TCONS_00029871	-0.942857	0.0166667
TCONS_00029886	TCONS_00035551	-0.942857	0.0166667
TCONS_00029888	TCONS_00029877	-0.942857	0.0166667
TCONS_00002465	TCONS_00002485	-1	0.00277778
TCONS_00007070	TCONS_00014803	-0.941124	0.00509754
TCONS_00007093	TCONS_00014850	-0.942857	0.0166667
TCONS_00052398	TCONS_00045810	-0.942857	0.0166667
TCONS_00007108	TCONS_00014850	-0.942857	0.0166667
TCONS_00007106	TCONS_00014850	-0.942857	0.0166667
TCONS_00047599	TCONS_00047611	-0.941124	0.00509754
TCONS_00047975	TCONS_00047978	-0.942857	0.0166667
TCONS_00047973	TCONS_00047978	-0.942857	0.0166667
TCONS_00047885	TCONS_00054583	-0.942857	0.0166667
TCONS_00025277	TCONS_00031061	-0.942857	0.0166667
TCONS_00025277	TCONS_00031074	-0.942857	0.0166667
TCONS_00047945	TCONS_00047947	-0.985611	0.000309086
TCONS_00047938	TCONS_00047947	-0.927634	0.00766584
TCONS_00047939	TCONS_00047947	-0.927634	0.00766584
TCONS_00025168	TCONS_00030911	-0.942857	0.0166667
TCONS_00025162	TCONS_00025138	-0.941124	0.00509754
TCONS_00002704	TCONS_00002699	-0.942857	0.0166667
TCONS_00025183	TCONS_00030958	-0.970588	0.00128486
TCONS_00047813	TCONS_00054474	-0.942857	0.0166667
TCONS_00002728	TCONS_00002699	-0.942857	0.0166667
TCONS_00047865	TCONS_00047875	-0.942857	0.0166667
TCONS_00030057	TCONS_00035736	-0.942857	0.0166667
TCONS_00052663	TCONS_00052657	-0.942857	0.0166667
TCONS_00002622	TCONS_00010608	-0.942857	0.0166667
TCONS_00002624	TCONS_00010608	-0.942857	0.0166667
TCONS_00002646	TCONS_00010608	-0.942857	0.0166667
TCONS_00007348	TCONS_00007323	-0.942857	0.0166667
TCONS_00002639	TCONS_00010608	-0.942857	0.0166667
TCONS_00052706	TCONS_00052721	-0.942857	0.0166667
TCONS_00052604	TCONS_00052627	-0.942857	0.0166667
TCONS_00052600	TCONS_00052628	-1	0.00277778
TCONS_00030028	TCONS_00035736	-0.941124	0.00509754
TCONS_00052619	TCONS_00052627	-0.942857	0.0166667
TCONS_00052625	TCONS_00052649	-0.942857	0.0166667
TCONS_00007217	TCONS_00007230	-0.942857	0.0166667
TCONS_00024607	TCONS_00024621	-0.942857	0.0166667
TCONS_00002179	TCONS_00002161	-0.942857	0.0166667
TCONS_00002183	TCONS_00002161	-1	0.00277778
TCONS_00024636	TCONS_00024668	-0.942857	0.0166667
TCONS_00047228	TCONS_00047217	-0.942857	0.0166667
TCONS_00047228	TCONS_00053853	-0.942857	0.0166667
TCONS_00047226	TCONS_00053850	-0.927634	0.00766584
TCONS_00052166	TCONS_00052178	-0.942857	0.0166667
TCONS_00047225	TCONS_00053899	-0.942857	0.0166667
TCONS_00002082	TCONS_00002129	-0.942857	0.0166667
TCONS_00029546	TCONS_00035203	-1	0.00277778
TCONS_00029578	TCONS_00035203	-0.942857	0.0166667
TCONS_00029578	TCONS_00035267	-0.942857	0.0166667
TCONS_00029565	TCONS_00035203	-1	0.00277778
TCONS_00002162	TCONS_00002161	-0.942857	0.0166667
TCONS_00052169	TCONS_00052178	-0.942857	0.0166667
TCONS_00002163	TCONS_00002161	-0.942857	0.0166667
TCONS_00047237	TCONS_00047218	-0.942857	0.0166667
TCONS_00052071	TCONS_00045464	-0.927634	0.00766584
TCONS_00052071	TCONS_00045465	-0.927634	0.00766584
TCONS_00006757	TCONS_00014500	-0.942857	0.0166667
TCONS_00052043	TCONS_00045439	-0.942857	0.0166667
TCONS_00052043	TCONS_00052059	-0.942857	0.0166667
TCONS_00052054	TCONS_00045464	-1	0.00277778
TCONS_00002027	TCONS_00010039	-0.942857	0.0166667
TCONS_00006781	TCONS_00006795	-0.942857	0.0166667
TCONS_00052051	TCONS_00045464	-0.942857	0.0166667
TCONS_00002045	TCONS_00010049	-0.942857	0.0166667
TCONS_00002047	TCONS_00010039	-1	0.00277778
TCONS_00024470	TCONS_00019857	-0.942857	0.0166667
TCONS_00002069	TCONS_00010039	-1	0.00277778
TCONS_00006826	TCONS_00006795	-0.942857	0.0166667
TCONS_00052096	TCONS_00045464	-0.985611	0.000309086
TCONS_00052083	TCONS_00045439	-1	0.00277778
TCONS_00006702	TCONS_00006727	-0.942857	0.0166667
TCONS_00029431	TCONS_00029397	-0.941124	0.00509754
TCONS_00029431	TCONS_00035036	-0.942857	0.0166667
TCONS_00006717	TCONS_00014501	-0.942857	0.0166667
TCONS_00006733	TCONS_00014498	-0.942857	0.0166667
TCONS_00006734	TCONS_00014498	-0.942857	0.0166667
TCONS_00029440	TCONS_00035096	-0.941124	0.00509754
TCONS_00006743	TCONS_00006727	-0.942857	0.0166667
TCONS_00024858	TCONS_00024829	-0.942857	0.0166667
TCONS_00047507	TCONS_00054114	-0.942857	0.0166667
TCONS_00024884	TCONS_00024904	-0.942857	0.0166667
TCONS_00024788	TCONS_00024809	-0.942857	0.0166667
TCONS_00024791	TCONS_00024809	-0.942857	0.0166667
TCONS_00052367	TCONS_00045810	-1	0.00277778
TCONS_00047460	TCONS_00054068	-0.941124	0.00509754
TCONS_00024827	TCONS_00024829	-0.942857	0.0166667
TCONS_00047478	TCONS_00054067	-0.942857	0.0166667
TCONS_00052388	TCONS_00045810	-0.942857	0.0166667
TCONS_00052385	TCONS_00045810	-1	0.00277778
TCONS_00047477	TCONS_00054067	-0.942857	0.0166667
TCONS_00002275	TCONS_00002291	-0.942857	0.0166667
TCONS_00002287	TCONS_00002289	-0.942857	0.0166667
TCONS_00007031	TCONS_00014803	-0.941124	0.00509754
TCONS_00002278	TCONS_00002289	-0.942857	0.0166667
TCONS_00002292	TCONS_00010240	-0.942857	0.0166667
TCONS_00029606	TCONS_00035267	-0.942857	0.0166667
TCONS_00029597	TCONS_00035267	-1	0.00277778
TCONS_00006927	TCONS_00014648	-0.927634	0.00766584
TCONS_00051785	TCONS_00058159	-0.942857	0.0166667
TCONS_00051780	TCONS_00058157	-0.942857	0.0166667
TCONS_00051768	TCONS_00058159	-0.942857	0.0166667
TCONS_00051762	TCONS_00058157	-0.942857	0.0166667
TCONS_00051683	TCONS_00051674	-0.927634	0.00766584
TCONS_00051732	TCONS_00058158	-0.942857	0.0166667
TCONS_00051737	TCONS_00058159	-0.942857	0.0166667
TCONS_00051740	TCONS_00051764	-0.942857	0.0166667
TCONS_00029194	TCONS_00034751	-0.942857	0.0166667
TCONS_00006448	TCONS_00014232	-0.927634	0.00766584
TCONS_00051622	TCONS_00051614	-0.942857	0.0166667
TCONS_00029410	TCONS_00035041	-0.942857	0.0166667
TCONS_00029402	TCONS_00035041	-0.942857	0.0166667
TCONS_00029405	TCONS_00035041	-0.942857	0.0166667
TCONS_00052022	TCONS_00045439	-0.942857	0.0166667
TCONS_00029362	TCONS_00035041	-0.942857	0.0166667
TCONS_00029382	TCONS_00035041	-1	0.00277778
TCONS_00029383	TCONS_00035041	-0.942857	0.0166667
TCONS_00029381	TCONS_00035041	-1	0.00277778
TCONS_00051955	TCONS_00058398	-0.942857	0.0166667
TCONS_00051911	TCONS_00058322	-0.927634	0.00766584
TCONS_00006585	TCONS_00006591	-1	0.00277778
TCONS_00006498	TCONS_00014315	-1	0.00277778
TCONS_00006494	TCONS_00014315	-0.942857	0.0166667
TCONS_00029242	TCONS_00034836	-0.927634	0.00766584
TCONS_00039500	TCONS_00039476	-0.942857	0.0166667
TCONS_00039501	TCONS_00039476	-0.942857	0.0166667
TCONS_00015234	TCONS_00007465	-0.942857	0.0166667
TCONS_00044706	TCONS_00040271	-0.942857	0.0166667
TCONS_00044708	TCONS_00044713	-0.942857	0.0166667
TCONS_00015267	TCONS_00015255	-0.927634	0.00766584
TCONS_00039511	TCONS_00039476	-0.942857	0.0166667
TCONS_00021892	TCONS_00021877	-0.942857	0.0166667
TCONS_00039419	TCONS_00044053	-0.942857	0.0166667
TCONS_00039456	TCONS_00039476	-0.941124	0.00509754
TCONS_00039459	TCONS_00044053	-0.942857	0.0166667
TCONS_00039467	TCONS_00044053	-0.942857	0.0166667
TCONS_00039471	TCONS_00039476	-0.942857	0.0166667
TCONS_00039436	TCONS_00044056	-0.911765	0.0113347
TCONS_00039443	TCONS_00044058	-1	0.00277778
TCONS_00044595	TCONS_00040170	-0.941124	0.00509754
TCONS_00015537	TCONS_00007737	-0.942857	0.0166667
TCONS_00039731	TCONS_00044216	-0.942857	0.0166667
TCONS_00015553	TCONS_00007737	-0.942857	0.0166667
TCONS_00039775	TCONS_00039774	-0.942857	0.0166667
TCONS_00022114	TCONS_00022111	-0.942857	0.0166667
TCONS_00044896	TCONS_00040544	-0.942857	0.0166667
TCONS_00044899	TCONS_00040544	-0.927634	0.00766584
TCONS_00044897	TCONS_00040545	-1	0.00277778
TCONS_00044883	TCONS_00040544	-0.942857	0.0166667
TCONS_00044872	TCONS_00044871	-0.942857	0.0166667
TCONS_00015507	TCONS_00007737	-0.942857	0.0166667
TCONS_00039704	TCONS_00044216	-0.942857	0.0166667
TCONS_00022056	TCONS_00017571	-1	0.00277778
TCONS_00022069	TCONS_00022051	-1	0.00277778
TCONS_00022075	TCONS_00022051	-0.942857	0.0166667
TCONS_00022076	TCONS_00022051	-0.942857	0.0166667
TCONS_00022064	TCONS_00022051	-0.942857	0.0166667
TCONS_00022065	TCONS_00022111	-1	0.00277778
TCONS_00022092	TCONS_00022051	-0.942857	0.0166667
TCONS_00022059	TCONS_00017543	-0.942857	0.0166667
TCONS_00022059	TCONS_00022105	-0.942857	0.0166667
TCONS_00022060	TCONS_00017543	-0.942857	0.0166667
TCONS_00022060	TCONS_00022105	-0.942857	0.0166667
TCONS_00022112	TCONS_00022111	-1	0.00277778
TCONS_00044799	TCONS_00040426	-0.941124	0.00509754
TCONS_00021555	TCONS_00017012	-0.942857	0.0166667
TCONS_00021501	TCONS_00016950	-0.942857	0.0166667
TCONS_00044214	TCONS_00044216	-0.942857	0.0166667
TCONS_00021675	TCONS_00017142	-1	0.00277778
TCONS_00021675	TCONS_00021634	-0.942857	0.0166667
TCONS_00021672	TCONS_00017142	-0.942857	0.0166667
TCONS_00021672	TCONS_00021634	-1	0.00277778
TCONS_00021674	TCONS_00021634	-0.942857	0.0166667
TCONS_00021682	TCONS_00017142	-0.942857	0.0166667
TCONS_00044407	TCONS_00039877	-0.942857	0.0166667
TCONS_00044406	TCONS_00039877	-0.942857	0.0166667
TCONS_00021694	TCONS_00017098	-0.942857	0.0166667
TCONS_00021687	TCONS_00017142	-0.942857	0.0166667
TCONS_00044401	TCONS_00039898	-0.942857	0.0166667
TCONS_00021718	TCONS_00017141	-0.941124	0.00509754
TCONS_00044446	TCONS_00044445	-1	0.00277778
TCONS_00044433	TCONS_00044445	-1	0.00277778
TCONS_00044325	TCONS_00039790	-0.942857	0.0166667
TCONS_00044357	TCONS_00039910	-0.942857	0.0166667
TCONS_00044353	TCONS_00039877	-0.942857	0.0166667
TCONS_00044365	TCONS_00039877	-0.942857	0.0166667
TCONS_00021643	TCONS_00021634	-1	0.00277778
TCONS_00043966	TCONS_00043997	-1	0.00277778
TCONS_00043955	TCONS_00043925	-0.941124	0.00509754
TCONS_00043920	TCONS_00043901	-0.942857	0.0166667
TCONS_00043920	TCONS_00043904	-0.942857	0.0166667
TCONS_00043921	TCONS_00043904	-1	0.00277778
TCONS_00043918	TCONS_00043900	-0.985611	0.000309086
TCONS_00043918	TCONS_00043901	-0.942857	0.0166667
TCONS_00043919	TCONS_00043900	-0.985611	0.000309086
TCONS_00043919	TCONS_00043901	-0.942857	0.0166667
TCONS_00043926	TCONS_00043925	-0.941124	0.00509754
TCONS_00026253	TCONS_00032174	-0.941124	0.00509754
TCONS_00021122	TCONS_00021131	-0.942857	0.0166667
TCONS_00043793	TCONS_00039212	-0.942857	0.0166667
TCONS_00043794	TCONS_00039211	-0.985611	0.000309086
TCONS_00003686	TCONS_00003674	-0.927634	0.00766584
TCONS_00003686	TCONS_00003693	-0.911765	0.0113347
TCONS_00043783	TCONS_00043790	-0.942857	0.0166667
TCONS_00026120	TCONS_00026112	-1	0.00277778
TCONS_00026117	TCONS_00026151	-0.942857	0.0166667
TCONS_00026144	TCONS_00026125	-0.942857	0.0166667
TCONS_00026143	TCONS_00026112	-0.942857	0.0166667
TCONS_00026140	TCONS_00026112	-0.942857	0.0166667
TCONS_00026155	TCONS_00026126	-0.942857	0.0166667
TCONS_00044085	TCONS_00044053	-1	0.00277778
TCONS_00044088	TCONS_00044053	-1	0.00277778
TCONS_00044048	TCONS_00044053	-0.942857	0.0166667
TCONS_00044113	TCONS_00039476	-0.942857	0.0166667
TCONS_00044117	TCONS_00039476	-0.942857	0.0166667
TCONS_00044023	TCONS_00044053	-0.942857	0.0166667
TCONS_00044013	TCONS_00044053	-0.941124	0.00509754
TCONS_00044038	TCONS_00044053	-0.942857	0.0166667
TCONS_00044041	TCONS_00044053	-0.942857	0.0166667
TCONS_00044043	TCONS_00044058	-0.942857	0.0166667
TCONS_00044002	TCONS_00043997	-1	0.00277778
TCONS_00044007	TCONS_00043997	-1	0.00277778
TCONS_00044007	TCONS_00044053	-0.942857	0.0166667
TCONS_00044007	TCONS_00044058	-0.942857	0.0166667
TCONS_00026332	TCONS_00032218	-0.942857	0.0166667
TCONS_00003804	TCONS_00011604	-0.942857	0.0166667
TCONS_00026268	TCONS_00032173	-0.927634	0.00766584
TCONS_00003746	TCONS_00003725	-0.942857	0.0166667
TCONS_00020901	TCONS_00016280	-0.942857	0.0166667
TCONS_00003309	TCONS_00003310	-0.942857	0.0166667
TCONS_00003329	TCONS_00003310	-0.942857	0.0166667
TCONS_00003333	TCONS_00003310	-1	0.00277778
TCONS_00003333	TCONS_00003311	-0.942857	0.0166667
TCONS_00003215	TCONS_00011119	-0.927634	0.00766584
TCONS_00003229	TCONS_00011118	-0.927634	0.00766584
TCONS_00003230	TCONS_00011118	-0.942857	0.0166667
TCONS_00003231	TCONS_00011118	-0.942857	0.0166667
TCONS_00003206	TCONS_00003220	-0.927634	0.00766584
TCONS_00003206	TCONS_00011139	-0.942857	0.0166667
TCONS_00043744	TCONS_00039211	-0.942857	0.0166667
TCONS_00043744	TCONS_00039212	-0.942857	0.0166667
TCONS_00043764	TCONS_00043790	-0.942857	0.0166667
TCONS_00043616	TCONS_00043598	-0.942857	0.0166667
TCONS_00020999	TCONS_00016376	-0.942857	0.0166667
TCONS_00021004	TCONS_00016394	-1	0.00277778
TCONS_00048622	TCONS_00055311	-0.927634	0.00766584
TCONS_00021032	TCONS_00016394	-1	0.00277778
TCONS_00021030	TCONS_00016396	-1	0.00277778
TCONS_00021031	TCONS_00016397	-0.942857	0.0166667
TCONS_00021026	TCONS_00016394	-0.942857	0.0166667
TCONS_00043698	TCONS_00039112	-0.942857	0.0166667
TCONS_00043578	TCONS_00043607	-0.942857	0.0166667
TCONS_00043567	TCONS_00043598	-0.942857	0.0166667
TCONS_00003486	TCONS_00011391	-0.942857	0.0166667
TCONS_00025919	TCONS_00025893	-0.942857	0.0166667
TCONS_00041265	TCONS_00036728	-0.942857	0.0166667
TCONS_00041242	TCONS_00041225	-0.942857	0.0166667
TCONS_00011961	TCONS_00004205	-0.942857	0.0166667
TCONS_00011931	TCONS_00011911	-0.927634	0.00766584
TCONS_00034332	TCONS_00028768	-0.942857	0.0166667
TCONS_00041191	TCONS_00036627	-1	0.00277778
TCONS_00041171	TCONS_00036632	-0.942857	0.0166667
TCONS_00041174	TCONS_00036627	-0.942857	0.0166667
TCONS_00011864	TCONS_00011857	-0.941124	0.00509754
TCONS_00016709	TCONS_00016733	-0.942857	0.0166667
TCONS_00041140	TCONS_00036595	-0.942857	0.0166667
TCONS_00041146	TCONS_00036596	-0.927634	0.00766584
TCONS_00041153	TCONS_00036595	-0.941124	0.00509754
TCONS_00041154	TCONS_00036595	-0.942857	0.0166667
TCONS_00041133	TCONS_00036597	-0.942857	0.0166667
TCONS_00012140	TCONS_00012138	-0.942857	0.0166667
TCONS_00034504	TCONS_00034465	-1	0.00277778
TCONS_00034523	TCONS_00034533	-0.942857	0.0166667
TCONS_00012049	TCONS_00004299	-0.941124	0.00509754
TCONS_00034445	TCONS_00028853	-0.942857	0.0166667
TCONS_00034483	TCONS_00028863	-0.942857	0.0166667
TCONS_00034482	TCONS_00028863	-1	0.00277778
TCONS_00041404	TCONS_00036824	-0.942857	0.0166667
TCONS_00041403	TCONS_00036824	-1	0.00277778
TCONS_00034376	TCONS_00034373	-0.942857	0.0166667
TCONS_00041406	TCONS_00036824	-1	0.00277778
TCONS_00041395	TCONS_00036824	-1	0.00277778
TCONS_00012042	TCONS_00004300	-1	0.00277778
TCONS_00041401	TCONS_00036826	-0.942857	0.0166667
TCONS_00058448	TCONS_00051974	-0.942857	0.0166667
TCONS_00058436	TCONS_00051974	-0.942857	0.0166667
TCONS_00058437	TCONS_00051974	-0.942857	0.0166667
TCONS_00058421	TCONS_00051974	-0.942857	0.0166667
TCONS_00040841	TCONS_00045245	-0.942857	0.0166667
TCONS_00040847	TCONS_00045280	-0.942857	0.0166667
TCONS_00011519	TCONS_00003676	-0.927634	0.00766584
TCONS_00040834	TCONS_00045245	-0.942857	0.0166667
TCONS_00040822	TCONS_00045280	-0.942857	0.0166667
TCONS_00040826	TCONS_00045245	-0.942857	0.0166667
TCONS_00011572	TCONS_00003725	-0.942857	0.0166667
TCONS_00040865	TCONS_00045280	-0.942857	0.0166667
TCONS_00058354	TCONS_00058319	-0.942857	0.0166667
TCONS_00040861	TCONS_00045280	-0.942857	0.0166667
TCONS_00040860	TCONS_00040833	-0.927634	0.00766584
TCONS_00011454	TCONS_00011431	-0.941124	0.00509754
TCONS_00016377	TCONS_00016380	-0.942857	0.0166667
TCONS_00040722	TCONS_00040769	-0.942857	0.0166667
TCONS_00040723	TCONS_00040749	-0.942857	0.0166667
TCONS_00011465	TCONS_00003590	-0.941124	0.00509754
TCONS_00033888	TCONS_00033898	-0.942857	0.0166667
TCONS_00040801	TCONS_00045192	-0.942857	0.0166667
TCONS_00033885	TCONS_00033897	-0.985611	0.000309086
TCONS_00040809	TCONS_00045245	-1	0.00277778
TCONS_00040811	TCONS_00045195	-0.927634	0.00766584
TCONS_00016406	TCONS_00016397	-1	0.00277778
TCONS_00040790	TCONS_00045194	-0.942857	0.0166667
TCONS_00040708	TCONS_00040719	-0.941124	0.00509754
TCONS_00016354	TCONS_00020962	-0.927634	0.00766584
TCONS_00041066	TCONS_00041058	-0.942857	0.0166667
TCONS_00011734	TCONS_00011731	-0.942857	0.0166667
TCONS_00034036	TCONS_00028477	-0.942857	0.0166667
TCONS_00034030	TCONS_00028479	-0.942857	0.0166667
TCONS_00040955	TCONS_00040948	-1	0.00277778
TCONS_00040955	TCONS_00045355	-0.942857	0.0166667
TCONS_00016491	TCONS_00021114	-0.942857	0.0166667
TCONS_00016493	TCONS_00021114	-1	0.00277778
TCONS_00016492	TCONS_00021114	-1	0.00277778
TCONS_00040949	TCONS_00040948	-0.942857	0.0166667
TCONS_00040922	TCONS_00045355	-0.927634	0.00766584
TCONS_00016533	TCONS_00021131	-1	0.00277778
TCONS_00016018	TCONS_00020733	-0.942857	0.0166667
TCONS_00016050	TCONS_00020735	-1	0.00277778
TCONS_00016291	TCONS_00016276	-0.942857	0.0166667
TCONS_00016296	TCONS_00016280	-0.927634	0.00766584
TCONS_00040676	TCONS_00045083	-0.942857	0.0166667
TCONS_00040659	TCONS_00045067	-0.942857	0.0166667
TCONS_00040512	TCONS_00044871	-0.942857	0.0166667
TCONS_00040516	TCONS_00044871	-0.942857	0.0166667
TCONS_00039994	TCONS_00044445	-1	0.00277778
TCONS_00039997	TCONS_00044445	-0.942857	0.0166667
TCONS_00039996	TCONS_00044445	-0.942857	0.0166667
TCONS_00039900	TCONS_00039877	-0.927634	0.00766584
TCONS_00039913	TCONS_00039910	-1	0.00277778
TCONS_00039914	TCONS_00039877	-0.942857	0.0166667
TCONS_00039927	TCONS_00044394	-0.985611	0.000309086
TCONS_00039922	TCONS_00039910	-0.942857	0.0166667
TCONS_00039986	TCONS_00044445	-1	0.00277778
TCONS_00039983	TCONS_00044445	-0.942857	0.0166667
TCONS_00022256	TCONS_00017748	-0.942857	0.0166667
TCONS_00022261	TCONS_00017748	-0.942857	0.0166667
TCONS_00045025	TCONS_00045048	-0.927634	0.00766584
TCONS_00045072	TCONS_00045094	-0.927634	0.00766584
TCONS_00045079	TCONS_00045083	-1	0.00277778
TCONS_00045058	TCONS_00045083	-0.942857	0.0166667
TCONS_00040185	TCONS_00040174	-0.942857	0.0166667
TCONS_00040266	TCONS_00040271	-0.942857	0.0166667
TCONS_00040247	TCONS_00044713	-1	0.00277778
TCONS_00040234	TCONS_00044656	-0.942857	0.0166667
TCONS_00045279	TCONS_00045304	-0.927634	0.00766584
TCONS_00045284	TCONS_00045245	-0.942857	0.0166667
TCONS_00045258	TCONS_00045245	-0.942857	0.0166667
TCONS_00045171	TCONS_00045195	-0.942857	0.0166667
TCONS_00045172	TCONS_00045192	-0.942857	0.0166667
TCONS_00045165	TCONS_00045195	-0.942857	0.0166667
TCONS_00045224	TCONS_00045245	-1	0.00277778
TCONS_00045227	TCONS_00040833	-0.927634	0.00766584
TCONS_00045200	TCONS_00045192	-0.927634	0.00766584
TCONS_00045200	TCONS_00045194	-0.927634	0.00766584
TCONS_00045203	TCONS_00040769	-0.942857	0.0166667
TCONS_00045209	TCONS_00045196	-0.942857	0.0166667
TCONS_00045208	TCONS_00045195	-0.942857	0.0166667
TCONS_00045208	TCONS_00045245	-0.942857	0.0166667
TCONS_00045215	TCONS_00045195	-0.942857	0.0166667
TCONS_00045215	TCONS_00045245	-0.942857	0.0166667
TCONS_00045214	TCONS_00045245	-0.942857	0.0166667
TCONS_00045097	TCONS_00045083	-0.942857	0.0166667
TCONS_00045137	TCONS_00040749	-0.985611	0.000309086
TCONS_00045137	TCONS_00040769	-0.985611	0.000309086
TCONS_00045103	TCONS_00040719	-0.942857	0.0166667
TCONS_00053892	TCONS_00047217	-0.942857	0.0166667
TCONS_00008675	TCONS_00008644	-0.942857	0.0166667
TCONS_00053885	TCONS_00047219	-0.942857	0.0166667
TCONS_00053873	TCONS_00047219	-0.942857	0.0166667
TCONS_00053876	TCONS_00053850	-0.985611	0.000309086
TCONS_00031262	TCONS_00025482	-0.942857	0.0166667
TCONS_00031280	TCONS_00025482	-0.942857	0.0166667
TCONS_00031151	TCONS_00031184	-0.985611	0.000309086
TCONS_00008633	TCONS_00008644	-0.942857	0.0166667
TCONS_00053855	TCONS_00053850	-0.985611	0.000309086
TCONS_00053854	TCONS_00053850	-0.927634	0.00766584
TCONS_00031212	TCONS_00025441	-1	0.00277778
TCONS_00008647	TCONS_00000774	-0.942857	0.0166667
TCONS_00008509	TCONS_00008546	-0.942857	0.0166667
TCONS_00008510	TCONS_00008546	-0.942857	0.0166667
TCONS_00031139	TCONS_00025360	-0.942857	0.0166667
TCONS_00008567	TCONS_00000708	-0.927634	0.00766584
TCONS_00008556	TCONS_00000708	-0.927634	0.00766584
TCONS_00008557	TCONS_00000708	-0.927634	0.00766584
TCONS_00031083	TCONS_00031108	-0.942857	0.0166667
TCONS_00031085	TCONS_00031108	-1	0.00277778
TCONS_00031086	TCONS_00031108	-0.942857	0.0166667
TCONS_00031076	TCONS_00031061	-1	0.00277778
TCONS_00053749	TCONS_00053773	-1	0.00277778
TCONS_00026533	TCONS_00026543	-0.942857	0.0166667
TCONS_00026508	TCONS_00032400	-1	0.00277778
TCONS_00026536	TCONS_00026543	-0.942857	0.0166667
TCONS_00026540	TCONS_00032400	-0.942857	0.0166667
TCONS_00048963	TCONS_00048961	-0.942857	0.0166667
TCONS_00003954	TCONS_00011731	-0.927634	0.00766584
TCONS_00026568	TCONS_00026543	-0.942857	0.0166667
TCONS_00048997	TCONS_00055664	-0.942857	0.0166667
TCONS_00054145	TCONS_00047525	-0.942857	0.0166667
TCONS_00054144	TCONS_00047525	-0.942857	0.0166667
TCONS_00054035	TCONS_00054067	-0.942857	0.0166667
TCONS_00008859	TCONS_00008848	-0.927634	0.00766584
TCONS_00031408	TCONS_00031446	-0.927634	0.00766584
TCONS_00008879	TCONS_00008849	-0.942857	0.0166667
TCONS_00008876	TCONS_00008849	-0.942857	0.0166667
TCONS_00008873	TCONS_00008848	-0.942857	0.0166667
TCONS_00026468	TCONS_00032400	-0.942857	0.0166667
TCONS_00026504	TCONS_00032377	-0.942857	0.0166667
TCONS_00026499	TCONS_00026543	-1	0.00277778
TCONS_00054039	TCONS_00054067	-0.942857	0.0166667
TCONS_00008845	TCONS_00008848	-0.942857	0.0166667
TCONS_00008835	TCONS_00008848	-1	0.00277778
TCONS_00030789	TCONS_00024949	-0.942857	0.0166667
TCONS_00008194	TCONS_00000387	-0.927634	0.00766584
TCONS_00008196	TCONS_00000387	-0.985611	0.000309086
TCONS_00008183	TCONS_00000387	-0.927634	0.00766584
TCONS_00008217	TCONS_00000387	-0.927634	0.00766584
TCONS_00035567	TCONS_00035551	-1	0.00277778
TCONS_00008082	TCONS_00000263	-1	0.00277778
TCONS_00008087	TCONS_00008040	-0.942857	0.0166667
TCONS_00035598	TCONS_00035640	-0.942857	0.0166667
TCONS_00008132	TCONS_00000329	-0.942857	0.0166667
TCONS_00008117	TCONS_00000320	-1	0.00277778
TCONS_00013179	TCONS_00013209	-0.941124	0.00509754
TCONS_00013196	TCONS_00013215	-0.942857	0.0166667
TCONS_00013198	TCONS_00013245	-0.924062	0.00843099
TCONS_00035491	TCONS_00029833	-0.942857	0.0166667
TCONS_00035517	TCONS_00029871	-0.942857	0.0166667
TCONS_00035503	TCONS_00029833	-0.942857	0.0166667
TCONS_00035507	TCONS_00035551	-0.942857	0.0166667
TCONS_00035540	TCONS_00029870	-1	0.00277778
TCONS_00053393	TCONS_00046742	-0.942857	0.0166667
TCONS_00030644	TCONS_00036362	-0.942857	0.0166667
TCONS_00030643	TCONS_00036362	-0.942857	0.0166667
TCONS_00008035	TCONS_00008040	-0.942857	0.0166667
TCONS_00030701	TCONS_00024904	-0.942857	0.0166667
TCONS_00008054	TCONS_00008040	-0.942857	0.0166667
TCONS_00053336	TCONS_00053330	-0.970588	0.00128486
TCONS_00053697	TCONS_00053710	-0.942857	0.0166667
TCONS_00008434	TCONS_00000521	-0.942857	0.0166667
TCONS_00008449	TCONS_00000602	-0.941124	0.00509754
TCONS_00031054	TCONS_00031061	-1	0.00277778
TCONS_00030946	TCONS_00030972	-0.942857	0.0166667
TCONS_00008347	TCONS_00000479	-0.942857	0.0166667
TCONS_00030956	TCONS_00030972	-1	0.00277778
TCONS_00008370	TCONS_00008392	-1	0.00277778
TCONS_00030982	TCONS_00030972	-1	0.00277778
TCONS_00053665	TCONS_00047055	-0.942857	0.0166667
TCONS_00053644	TCONS_00053630	-0.985611	0.000309086
TCONS_00053642	TCONS_00053632	-0.942857	0.0166667
TCONS_00053651	TCONS_00053630	-0.927634	0.00766584
TCONS_00008301	TCONS_00008322	-0.941124	0.00509754
TCONS_00053625	TCONS_00053632	-0.942857	0.0166667
TCONS_00030904	TCONS_00030890	-0.942857	0.0166667
TCONS_00030903	TCONS_00030890	-0.942857	0.0166667
TCONS_00030893	TCONS_00025147	-0.924062	0.00843099
TCONS_00030891	TCONS_00030890	-0.942857	0.0166667
TCONS_00053540	TCONS_00046872	-0.942857	0.0166667
TCONS_00035176	TCONS_00035203	-0.942857	0.0166667
TCONS_00035158	TCONS_00035203	-1	0.00277778
TCONS_00035159	TCONS_00035203	-1	0.00277778
TCONS_00012763	TCONS_00005081	-0.927634	0.00766584
TCONS_00035187	TCONS_00035203	-0.942857	0.0166667
TCONS_00030347	TCONS_00036071	-1	0.00277778
TCONS_00012812	TCONS_00005081	-0.985611	0.000309086
TCONS_00007635	TCONS_00007617	-0.942857	0.0166667
TCONS_00007657	TCONS_00015442	-1	0.00277778
TCONS_00012807	TCONS_00005081	-0.985611	0.000309086
TCONS_00035237	TCONS_00035203	-1	0.00277778
TCONS_00035242	TCONS_00035203	-0.942857	0.0166667
TCONS_00035242	TCONS_00035267	-0.942857	0.0166667
TCONS_00012721	TCONS_00004991	-0.942857	0.0166667
TCONS_00012719	TCONS_00012701	-1	0.00277778
TCONS_00012736	TCONS_00004989	-0.942857	0.0166667
TCONS_00052950	TCONS_00046384	-1	0.00277778
TCONS_00052919	TCONS_00046384	-0.942857	0.0166667
TCONS_00030333	TCONS_00036047	-0.927634	0.00766584
TCONS_00030331	TCONS_00036071	-0.942857	0.0166667
TCONS_00052934	TCONS_00046384	-0.942857	0.0166667
TCONS_00052931	TCONS_00046384	-1	0.00277778
TCONS_00030275	TCONS_00036047	-0.927634	0.00766584
TCONS_00030292	TCONS_00036047	-0.927634	0.00766584
TCONS_00030165	TCONS_00030136	-0.942857	0.0166667
TCONS_00030166	TCONS_00030136	-0.942857	0.0166667
TCONS_00035013	TCONS_00035041	-1	0.00277778
TCONS_00035012	TCONS_00035041	-0.942857	0.0166667
TCONS_00030158	TCONS_00030136	-0.942857	0.0166667
TCONS_00035019	TCONS_00029373	-0.942857	0.0166667
TCONS_00035044	TCONS_00035041	-0.941124	0.00509754
TCONS_00012639	TCONS_00004846	-0.942857	0.0166667
TCONS_00007460	TCONS_00007422	-0.942857	0.0166667
TCONS_00007458	TCONS_00007465	-0.942857	0.0166667
TCONS_00035073	TCONS_00035096	-0.924062	0.00843099
TCONS_00052824	TCONS_00046272	-0.942857	0.0166667
TCONS_00052819	TCONS_00046272	-1	0.00277778
TCONS_00030561	TCONS_00030552	-0.927634	0.00766584
TCONS_00007905	TCONS_00007954	-0.942857	0.0166667
TCONS_00007938	TCONS_00007954	-1	0.00277778
TCONS_00007924	TCONS_00000113	-0.927634	0.00766584
TCONS_00007965	TCONS_00007954	-1	0.00277778
TCONS_00007955	TCONS_00000110	-0.927634	0.00766584
TCONS_00007962	TCONS_00000110	-0.985611	0.000309086
TCONS_00030618	TCONS_00030621	-0.942857	0.0166667
TCONS_00030619	TCONS_00036354	-0.927634	0.00766584
TCONS_00012929	TCONS_00005166	-0.924062	0.00843099
TCONS_00035428	TCONS_00029729	-1	0.00277778
TCONS_00012889	TCONS_00012921	-1	0.00277778
TCONS_00012918	TCONS_00012921	-0.942857	0.0166667
TCONS_00012920	TCONS_00012921	-0.942857	0.0166667
TCONS_00012915	TCONS_00012921	-0.942857	0.0166667
TCONS_00012899	TCONS_00012921	-1	0.00277778
TCONS_00012900	TCONS_00012921	-1	0.00277778
TCONS_00007865	TCONS_00000057	-0.942857	0.0166667
TCONS_00035265	TCONS_00035267	-0.942857	0.0166667
TCONS_00030383	TCONS_00036126	-0.942857	0.0166667
TCONS_00035274	TCONS_00035267	-0.942857	0.0166667
TCONS_00035278	TCONS_00035267	-0.942857	0.0166667
TCONS_00035277	TCONS_00035267	-0.942857	0.0166667
TCONS_00035272	TCONS_00035267	-1	0.00277778
TCONS_00007744	TCONS_00007737	-0.942857	0.0166667
TCONS_00007740	TCONS_00007737	-0.942857	0.0166667
TCONS_00034722	TCONS_00034749	-0.942857	0.0166667
TCONS_00012315	TCONS_00004544	-0.941124	0.00509754
TCONS_00034576	TCONS_00034593	-1	0.00277778
TCONS_00034600	TCONS_00029015	-0.942857	0.0166667
TCONS_00007388	TCONS_00015192	-0.95533	0.00294851
TCONS_00012603	TCONS_00004823	-0.942857	0.0166667
TCONS_00034818	TCONS_00034836	-0.911765	0.0113347
