# Supplementary material for: Transcriptomic Identification of Long Noncoding RNAs Modulating MPK3/MPK6-Centered Immune Networks in Arabidopsis
Source: Int J Mol Sci. 2025 Aug 28;26(17):8331. doi: 10.3390/ijms26178331 (PMC12427685; doi:10.3390/ijms26178331)
Supplement: Supplementary file 1 [file ijms-26-08331-s001.zip › Table S11 DElncRNA-PCG pairs in different treatment groups..xlsx]

## Sheet: blue
lnc	pcg
TCONS_00018033	TCONS_00022654
TCONS_00018033	TCONS_00022650
TCONS_00018033	TCONS_00022604
TCONS_00018033	TCONS_00022608
TCONS_00018033	TCONS_00022623
TCONS_00018033	TCONS_00022628
TCONS_00024195	TCONS_00019628
TCONS_00024195	TCONS_00019612
TCONS_00024195	TCONS_00019614
TCONS_00024195	TCONS_00019603
TCONS_00024195	TCONS_00019601
TCONS_00024195	TCONS_00024200
TCONS_00024195	TCONS_00024201
TCONS_00024195	TCONS_00024205
TCONS_00018033	TCONS_00018065
TCONS_00018033	TCONS_00018017
TCONS_00018033	TCONS_00018018
TCONS_00018033	TCONS_00018029
TCONS_00018033	TCONS_00018036
TCONS_00018033	TCONS_00018032
TCONS_00027394	TCONS_00033075
TCONS_00027394	TCONS_00033081

## Sheet: pink
lnc	pcg
TCONS_00000320	TCONS_00000316
TCONS_00000320	TCONS_00000316
TCONS_00000320	TCONS_00000316
TCONS_00000320	TCONS_00000316
TCONS_00000320	TCONS_00000316
TCONS_00000320	TCONS_00000316
TCONS_00000320	TCONS_00000316
TCONS_00000320	TCONS_00000316
TCONS_00018108	TCONS_00022770
TCONS_00018108	TCONS_00022770
TCONS_00018108	TCONS_00022770
TCONS_00018108	TCONS_00022770
TCONS_00018108	TCONS_00022770
TCONS_00018108	TCONS_00022770
TCONS_00018108	TCONS_00022770
TCONS_00018108	TCONS_00022770
TCONS_00018108	TCONS_00022770
TCONS_00018108	TCONS_00022770
TCONS_00018108	TCONS_00022770
TCONS_00018108	TCONS_00022770
TCONS_00018108	TCONS_00022770
TCONS_00018108	TCONS_00022770
TCONS_00018108	TCONS_00022770
TCONS_00018108	TCONS_00022770
TCONS_00018108	TCONS_00022770
TCONS_00018108	TCONS_00022770
TCONS_00018108	TCONS_00022770
TCONS_00018108	TCONS_00022770
TCONS_00018108	TCONS_00022749
TCONS_00018108	TCONS_00022749
TCONS_00018108	TCONS_00022749
TCONS_00018108	TCONS_00022749
TCONS_00018108	TCONS_00022749
TCONS_00018108	TCONS_00022749
TCONS_00018108	TCONS_00022749
TCONS_00018108	TCONS_00022749
TCONS_00018108	TCONS_00022744
TCONS_00018108	TCONS_00022744
TCONS_00018108	TCONS_00022744
TCONS_00018108	TCONS_00022780
TCONS_00000320	TCONS_00000350
TCONS_00000320	TCONS_00000350
TCONS_00000320	TCONS_00000350
TCONS_00000320	TCONS_00000350
TCONS_00000320	TCONS_00000350
TCONS_00000320	TCONS_00000350
TCONS_00000320	TCONS_00000350
TCONS_00000320	TCONS_00000350
TCONS_00000320	TCONS_00000350
TCONS_00000320	TCONS_00000350
TCONS_00000320	TCONS_00000274
TCONS_00000320	TCONS_00000274
TCONS_00018108	TCONS_00022722
TCONS_00018108	TCONS_00022722
TCONS_00018108	TCONS_00022722
TCONS_00018108	TCONS_00022722
TCONS_00018108	TCONS_00022722
TCONS_00018108	TCONS_00022722
TCONS_00018108	TCONS_00022722
TCONS_00018108	TCONS_00022722
TCONS_00018108	TCONS_00022722
TCONS_00018108	TCONS_00022722
TCONS_00018108	TCONS_00022698
TCONS_00018108	TCONS_00022698
TCONS_00000320	TCONS_00000275
TCONS_00045810	TCONS_00045795
TCONS_00045810	TCONS_00045795
TCONS_00045810	TCONS_00045795
TCONS_00045810	TCONS_00045795
TCONS_00045810	TCONS_00045795
TCONS_00045810	TCONS_00045795
TCONS_00045810	TCONS_00045795
TCONS_00045810	TCONS_00045795
TCONS_00045810	TCONS_00045795
TCONS_00045810	TCONS_00045795
TCONS_00045810	TCONS_00045795
TCONS_00045810	TCONS_00045798
TCONS_00045810	TCONS_00045798
TCONS_00045810	TCONS_00045798
TCONS_00045810	TCONS_00045798
TCONS_00045810	TCONS_00045798
TCONS_00045810	TCONS_00045798
TCONS_00045810	TCONS_00045798
TCONS_00045810	TCONS_00045798
TCONS_00045810	TCONS_00045798
TCONS_00045810	TCONS_00045798
TCONS_00045810	TCONS_00045798
TCONS_00045810	TCONS_00045798
TCONS_00045810	TCONS_00045798
TCONS_00045810	TCONS_00045798
TCONS_00045810	TCONS_00045798
TCONS_00045810	TCONS_00045798
TCONS_00045810	TCONS_00045798
TCONS_00045810	TCONS_00045798
TCONS_00045810	TCONS_00045798
TCONS_00045810	TCONS_00045798
TCONS_00045810	TCONS_00045781
TCONS_00045810	TCONS_00045781
TCONS_00045810	TCONS_00045781
TCONS_00045810	TCONS_00045781
TCONS_00045810	TCONS_00045781
TCONS_00045810	TCONS_00045781
TCONS_00045810	TCONS_00045832
TCONS_00045810	TCONS_00045832
TCONS_00045810	TCONS_00045832
TCONS_00045810	TCONS_00045832
TCONS_00045810	TCONS_00045832
TCONS_00045810	TCONS_00045832
TCONS_00045810	TCONS_00045832
TCONS_00045810	TCONS_00045832
TCONS_00045810	TCONS_00045832
TCONS_00045810	TCONS_00045832
TCONS_00045810	TCONS_00045832
TCONS_00045810	TCONS_00045832
TCONS_00045810	TCONS_00045821
TCONS_00045810	TCONS_00045827
TCONS_00045810	TCONS_00045827
TCONS_00045810	TCONS_00045827
TCONS_00045810	TCONS_00045827
TCONS_00045810	TCONS_00045827
TCONS_00045810	TCONS_00045827
TCONS_00045810	TCONS_00045827
TCONS_00045810	TCONS_00045827
TCONS_00045810	TCONS_00045827
TCONS_00045810	TCONS_00045827
TCONS_00033250	TCONS_00027650
TCONS_00033250	TCONS_00027650
TCONS_00033250	TCONS_00027650
TCONS_00033250	TCONS_00027650
TCONS_00033250	TCONS_00027650
TCONS_00033250	TCONS_00027650
TCONS_00033250	TCONS_00027650
TCONS_00033250	TCONS_00027650
TCONS_00033250	TCONS_00027650
TCONS_00033250	TCONS_00027650
TCONS_00033250	TCONS_00027650
TCONS_00027400	TCONS_00027409
TCONS_00027400	TCONS_00027409
TCONS_00022035	TCONS_00017563
TCONS_00022035	TCONS_00017563
TCONS_00022035	TCONS_00017559
TCONS_00022035	TCONS_00017559
TCONS_00022035	TCONS_00017559
TCONS_00022035	TCONS_00017559
TCONS_00022035	TCONS_00017559
TCONS_00022035	TCONS_00017559
TCONS_00022035	TCONS_00017559
TCONS_00022035	TCONS_00017559
TCONS_00022035	TCONS_00017559
TCONS_00022035	TCONS_00017559
TCONS_00022035	TCONS_00017559
TCONS_00022035	TCONS_00017559
TCONS_00022035	TCONS_00017559
TCONS_00022035	TCONS_00017559
TCONS_00022035	TCONS_00017559
TCONS_00022035	TCONS_00017561
TCONS_00022035	TCONS_00017561
TCONS_00022035	TCONS_00017561
TCONS_00022035	TCONS_00017561
TCONS_00022035	TCONS_00017561
TCONS_00022035	TCONS_00017561
TCONS_00022035	TCONS_00017561
TCONS_00022035	TCONS_00017561
TCONS_00022035	TCONS_00017561
TCONS_00022035	TCONS_00017561
TCONS_00022035	TCONS_00017561
TCONS_00022035	TCONS_00017561
TCONS_00019768	TCONS_00019734
TCONS_00019768	TCONS_00019734
TCONS_00019768	TCONS_00019734
TCONS_00019768	TCONS_00019734
TCONS_00019768	TCONS_00019734
TCONS_00019768	TCONS_00019736
TCONS_00019768	TCONS_00019736
TCONS_00019768	TCONS_00019738
TCONS_00019768	TCONS_00019738
TCONS_00019768	TCONS_00019738
TCONS_00019768	TCONS_00019738
TCONS_00019768	TCONS_00019738
TCONS_00019768	TCONS_00019738
TCONS_00019768	TCONS_00019738
TCONS_00019768	TCONS_00019738
TCONS_00019768	TCONS_00019784
TCONS_00019768	TCONS_00019784
TCONS_00019768	TCONS_00019784
TCONS_00019768	TCONS_00019780
TCONS_00019768	TCONS_00019780
TCONS_00019768	TCONS_00019780
TCONS_00019768	TCONS_00019780
TCONS_00022035	TCONS_00017528
TCONS_00022035	TCONS_00017528
TCONS_00022035	TCONS_00017542
TCONS_00022035	TCONS_00017542
TCONS_00022035	TCONS_00017542
TCONS_00022035	TCONS_00017542
TCONS_00022035	TCONS_00017542
TCONS_00022035	TCONS_00017542
TCONS_00022035	TCONS_00017542
TCONS_00022035	TCONS_00017542
TCONS_00022035	TCONS_00017542
TCONS_00022035	TCONS_00017542
TCONS_00022035	TCONS_00017542
TCONS_00022035	TCONS_00017534
TCONS_00022035	TCONS_00017534
TCONS_00022035	TCONS_00017534
TCONS_00022035	TCONS_00017549
TCONS_00022035	TCONS_00017549
TCONS_00022035	TCONS_00017549
TCONS_00022035	TCONS_00017549
TCONS_00022035	TCONS_00017549
TCONS_00022035	TCONS_00017549
TCONS_00022035	TCONS_00017549
TCONS_00022035	TCONS_00017549
TCONS_00022035	TCONS_00017549
TCONS_00022035	TCONS_00017549
TCONS_00022035	TCONS_00017549
TCONS_00022035	TCONS_00017549
TCONS_00022035	TCONS_00017549
TCONS_00022035	TCONS_00017549
TCONS_00008848	TCONS_00000911
TCONS_00008848	TCONS_00000911
TCONS_00008848	TCONS_00000911
TCONS_00008848	TCONS_00000911
TCONS_00008848	TCONS_00000911
TCONS_00008848	TCONS_00000911
TCONS_00008848	TCONS_00000908
TCONS_00008848	TCONS_00000908
TCONS_00008848	TCONS_00000908
TCONS_00008848	TCONS_00000908
TCONS_00008848	TCONS_00000908
TCONS_00008848	TCONS_00000908
TCONS_00008848	TCONS_00000959
TCONS_00008848	TCONS_00000959
TCONS_00008848	TCONS_00000959
TCONS_00008848	TCONS_00000959
TCONS_00008848	TCONS_00000960
TCONS_00014066	TCONS_00014088
TCONS_00014066	TCONS_00014088
TCONS_00014066	TCONS_00014088
TCONS_00014066	TCONS_00014088
TCONS_00014066	TCONS_00014088
TCONS_00014066	TCONS_00014088
TCONS_00014066	TCONS_00014088
TCONS_00014066	TCONS_00014088
TCONS_00014066	TCONS_00014088
TCONS_00014066	TCONS_00014088
TCONS_00014066	TCONS_00014088
TCONS_00014066	TCONS_00014088
TCONS_00014066	TCONS_00014088
TCONS_00014066	TCONS_00014088
TCONS_00014066	TCONS_00014088
TCONS_00014066	TCONS_00014088
TCONS_00014066	TCONS_00014088
TCONS_00014066	TCONS_00014088
TCONS_00014066	TCONS_00014088
TCONS_00014066	TCONS_00014088
TCONS_00014066	TCONS_00014088
TCONS_00014066	TCONS_00014088
TCONS_00014066	TCONS_00014088
TCONS_00014066	TCONS_00014088
TCONS_00014066	TCONS_00014091
TCONS_00014066	TCONS_00014091
TCONS_00014066	TCONS_00014080
TCONS_00014066	TCONS_00014080
TCONS_00014066	TCONS_00014080
TCONS_00014066	TCONS_00014080
TCONS_00014066	TCONS_00014080
TCONS_00014066	TCONS_00014080
TCONS_00014066	TCONS_00014080
TCONS_00014066	TCONS_00014080
TCONS_00014066	TCONS_00014080
TCONS_00014066	TCONS_00014080
TCONS_00014066	TCONS_00014080
TCONS_00014066	TCONS_00014080
TCONS_00014066	TCONS_00014080
TCONS_00014066	TCONS_00014080
TCONS_00014066	TCONS_00014080
TCONS_00014066	TCONS_00014080
TCONS_00014066	TCONS_00014080
TCONS_00014066	TCONS_00014080
TCONS_00014066	TCONS_00014080
TCONS_00014066	TCONS_00014080
TCONS_00014066	TCONS_00014080
TCONS_00014066	TCONS_00014080
TCONS_00005620	TCONS_00013332
TCONS_00005620	TCONS_00013350
TCONS_00005620	TCONS_00013350
TCONS_00005620	TCONS_00013350
TCONS_00005620	TCONS_00013350
TCONS_00005620	TCONS_00013350
TCONS_00005620	TCONS_00013350
TCONS_00005620	TCONS_00013350
TCONS_00005620	TCONS_00013337
TCONS_00005620	TCONS_00013333
TCONS_00005620	TCONS_00013333
TCONS_00005620	TCONS_00013395
TCONS_00005620	TCONS_00013395
TCONS_00005620	TCONS_00013395
TCONS_00005620	TCONS_00013395
TCONS_00005620	TCONS_00013395
TCONS_00005620	TCONS_00013395
TCONS_00005620	TCONS_00013395
TCONS_00005620	TCONS_00013395
TCONS_00005620	TCONS_00013402
TCONS_00005620	TCONS_00013402
TCONS_00005620	TCONS_00013402
TCONS_00005620	TCONS_00013402
TCONS_00005620	TCONS_00013402
TCONS_00005620	TCONS_00013402
TCONS_00005620	TCONS_00013402
TCONS_00005620	TCONS_00013402
TCONS_00005620	TCONS_00013402
TCONS_00005620	TCONS_00013402
TCONS_00005620	TCONS_00013402
TCONS_00005620	TCONS_00013402
TCONS_00005620	TCONS_00013402
TCONS_00005620	TCONS_00013397
TCONS_00005620	TCONS_00013397
TCONS_00005620	TCONS_00013397
TCONS_00005620	TCONS_00013397
TCONS_00005620	TCONS_00013397
TCONS_00005620	TCONS_00013397
TCONS_00005620	TCONS_00013397
TCONS_00005620	TCONS_00013397
TCONS_00005620	TCONS_00013397
TCONS_00005620	TCONS_00013397
TCONS_00005620	TCONS_00013397
TCONS_00005620	TCONS_00013400
TCONS_00005620	TCONS_00013400
TCONS_00005620	TCONS_00013400
TCONS_00005620	TCONS_00013400
TCONS_00005620	TCONS_00013400
TCONS_00005620	TCONS_00013400
TCONS_00005620	TCONS_00013400
TCONS_00005620	TCONS_00013400
TCONS_00005620	TCONS_00013400
TCONS_00005620	TCONS_00013400
TCONS_00005620	TCONS_00013400
TCONS_00005620	TCONS_00013400
TCONS_00005620	TCONS_00013400
TCONS_00005620	TCONS_00013396
TCONS_00005620	TCONS_00013396
TCONS_00005620	TCONS_00013396
TCONS_00005620	TCONS_00013396
TCONS_00005620	TCONS_00013396
TCONS_00005620	TCONS_00013396
TCONS_00005620	TCONS_00013396
TCONS_00005620	TCONS_00013396
TCONS_00005620	TCONS_00013396
TCONS_00005620	TCONS_00013396
TCONS_00005620	TCONS_00013396
TCONS_00005620	TCONS_00013396
TCONS_00005620	TCONS_00013396
TCONS_00005620	TCONS_00013396
TCONS_00005620	TCONS_00013398
TCONS_00005620	TCONS_00013398
TCONS_00005620	TCONS_00013398
TCONS_00005620	TCONS_00013398
TCONS_00005620	TCONS_00013398
TCONS_00005620	TCONS_00013398
TCONS_00005620	TCONS_00013398
TCONS_00005620	TCONS_00013398
TCONS_00005620	TCONS_00013398
TCONS_00005620	TCONS_00013398
TCONS_00005620	TCONS_00013398
TCONS_00005620	TCONS_00013398
TCONS_00005620	TCONS_00013404
TCONS_00005620	TCONS_00013404
TCONS_00005620	TCONS_00013404
TCONS_00005620	TCONS_00013404
TCONS_00005620	TCONS_00013404
TCONS_00005620	TCONS_00013404
TCONS_00005620	TCONS_00013404
TCONS_00005620	TCONS_00013404
TCONS_00005620	TCONS_00013404
TCONS_00005620	TCONS_00013404
TCONS_00005620	TCONS_00013404
TCONS_00005620	TCONS_00013404
TCONS_00005620	TCONS_00013404
TCONS_00005620	TCONS_00013404
TCONS_00005620	TCONS_00013401
TCONS_00005620	TCONS_00013401
TCONS_00005620	TCONS_00013401
TCONS_00005620	TCONS_00013401
TCONS_00005620	TCONS_00013401
TCONS_00005620	TCONS_00013401
TCONS_00005620	TCONS_00013401
TCONS_00005620	TCONS_00013401
TCONS_00005620	TCONS_00013401
TCONS_00005620	TCONS_00013401
TCONS_00005620	TCONS_00013401
TCONS_00005620	TCONS_00013401
TCONS_00005620	TCONS_00013401
TCONS_00005620	TCONS_00013419
TCONS_00005620	TCONS_00013419
TCONS_00005620	TCONS_00013419
TCONS_00005620	TCONS_00013419
TCONS_00005620	TCONS_00013419
TCONS_00005620	TCONS_00013417
TCONS_00005620	TCONS_00013417
TCONS_00005620	TCONS_00013417
TCONS_00005620	TCONS_00013417
TCONS_00018108	TCONS_00018119
TCONS_00018108	TCONS_00018119
TCONS_00018108	TCONS_00018119
TCONS_00018108	TCONS_00018119
TCONS_00018108	TCONS_00018119
TCONS_00018108	TCONS_00018119
TCONS_00018140	TCONS_00018165
TCONS_00018140	TCONS_00018165
TCONS_00018140	TCONS_00018165
TCONS_00018140	TCONS_00018165
TCONS_00018140	TCONS_00018165
TCONS_00018140	TCONS_00018165
TCONS_00018140	TCONS_00018165
TCONS_00018140	TCONS_00018165
TCONS_00018108	TCONS_00018096
TCONS_00018108	TCONS_00018096
TCONS_00014066	TCONS_00006246
TCONS_00014066	TCONS_00006246
TCONS_00014066	TCONS_00006246
TCONS_00014066	TCONS_00006246
TCONS_00014066	TCONS_00006246
TCONS_00014066	TCONS_00006246
TCONS_00014066	TCONS_00006246
TCONS_00014066	TCONS_00006259
TCONS_00014066	TCONS_00006259
TCONS_00014066	TCONS_00006259
TCONS_00014066	TCONS_00006259
TCONS_00014066	TCONS_00006259
TCONS_00014066	TCONS_00006259
TCONS_00028863	TCONS_00028876
TCONS_00028863	TCONS_00028876
TCONS_00028863	TCONS_00028876
TCONS_00028863	TCONS_00028879
TCONS_00028863	TCONS_00028879
TCONS_00028863	TCONS_00028879
TCONS_00028863	TCONS_00028879
TCONS_00028863	TCONS_00028874
TCONS_00028863	TCONS_00028874
TCONS_00028863	TCONS_00028874
TCONS_00028863	TCONS_00028874
TCONS_00028863	TCONS_00028874
TCONS_00005620	TCONS_00005599
TCONS_00005620	TCONS_00005599
TCONS_00005620	TCONS_00005599
TCONS_00005620	TCONS_00005599
TCONS_00005620	TCONS_00005599
TCONS_00005620	TCONS_00005599
TCONS_00005620	TCONS_00005599
TCONS_00005620	TCONS_00005599
TCONS_00005620	TCONS_00005599
TCONS_00005620	TCONS_00005599
TCONS_00005620	TCONS_00005599
TCONS_00005620	TCONS_00005599
TCONS_00005620	TCONS_00005599
TCONS_00005620	TCONS_00005599
TCONS_00005620	TCONS_00005599
TCONS_00005620	TCONS_00005601
TCONS_00005620	TCONS_00005601
TCONS_00005620	TCONS_00005601
TCONS_00005620	TCONS_00005601
TCONS_00005620	TCONS_00005601
TCONS_00005620	TCONS_00005601
TCONS_00005620	TCONS_00005601
TCONS_00005620	TCONS_00005601
TCONS_00005620	TCONS_00005601
TCONS_00005620	TCONS_00005601
TCONS_00005620	TCONS_00005601
TCONS_00005620	TCONS_00005601
TCONS_00005620	TCONS_00005624
TCONS_00005620	TCONS_00005624
TCONS_00005620	TCONS_00005624
TCONS_00005620	TCONS_00005627
TCONS_00005620	TCONS_00005627
TCONS_00005620	TCONS_00005621
TCONS_00005620	TCONS_00005621
TCONS_00005620	TCONS_00005621
TCONS_00005620	TCONS_00005621
TCONS_00005620	TCONS_00005634
TCONS_00005620	TCONS_00005634
TCONS_00005620	TCONS_00005631
TCONS_00005620	TCONS_00005631
TCONS_00033250	TCONS_00033261
TCONS_00033250	TCONS_00033261
TCONS_00033250	TCONS_00033261
TCONS_00033250	TCONS_00033261
TCONS_00033250	TCONS_00033261
TCONS_00033250	TCONS_00033261
TCONS_00033250	TCONS_00033261
TCONS_00033250	TCONS_00033261
TCONS_00033250	TCONS_00033261
TCONS_00033250	TCONS_00033261
TCONS_00005620	TCONS_00005587
TCONS_00005620	TCONS_00005587
TCONS_00005620	TCONS_00005587
TCONS_00005620	TCONS_00005587
TCONS_00005620	TCONS_00005587
TCONS_00010039	TCONS_00010009
TCONS_00010039	TCONS_00010009
TCONS_00010039	TCONS_00010009
TCONS_00010039	TCONS_00010009
TCONS_00010039	TCONS_00010009
TCONS_00010039	TCONS_00010009
TCONS_00010039	TCONS_00010009
TCONS_00010039	TCONS_00010009
TCONS_00010039	TCONS_00010009
TCONS_00010039	TCONS_00010009
TCONS_00010039	TCONS_00010009
TCONS_00010039	TCONS_00010009
TCONS_00010039	TCONS_00010009
TCONS_00010039	TCONS_00010009
TCONS_00010039	TCONS_00010009
TCONS_00010039	TCONS_00010009
TCONS_00010039	TCONS_00010009
TCONS_00010039	TCONS_00010009
TCONS_00010039	TCONS_00010009
TCONS_00010039	TCONS_00010009
TCONS_00039312	TCONS_00039346
TCONS_00039312	TCONS_00039346
TCONS_00039312	TCONS_00039346
TCONS_00039312	TCONS_00039297
TCONS_00039312	TCONS_00039318
TCONS_00039312	TCONS_00039318
TCONS_00039312	TCONS_00039318
TCONS_00039312	TCONS_00039318
TCONS_00039312	TCONS_00039318
TCONS_00039312	TCONS_00039318
TCONS_00039312	TCONS_00039318
TCONS_00039312	TCONS_00039318
TCONS_00039312	TCONS_00039318
TCONS_00039312	TCONS_00039318
TCONS_00039312	TCONS_00039318
TCONS_00039312	TCONS_00039318
TCONS_00039312	TCONS_00039318
TCONS_00039312	TCONS_00039318
TCONS_00039312	TCONS_00039318
TCONS_00039312	TCONS_00039277
TCONS_00039312	TCONS_00039277
TCONS_00039312	TCONS_00039277
TCONS_00039312	TCONS_00039277
TCONS_00039312	TCONS_00039277
TCONS_00039312	TCONS_00039277
TCONS_00039312	TCONS_00039277
TCONS_00039312	TCONS_00039277
TCONS_00039312	TCONS_00039277
TCONS_00039312	TCONS_00039277
TCONS_00039312	TCONS_00039277
TCONS_00039312	TCONS_00039276
TCONS_00039312	TCONS_00039276
TCONS_00039312	TCONS_00039276
TCONS_00039312	TCONS_00039276
TCONS_00039312	TCONS_00039276
TCONS_00039312	TCONS_00039276
TCONS_00039312	TCONS_00039276
TCONS_00039312	TCONS_00039276
TCONS_00039312	TCONS_00039276
TCONS_00039312	TCONS_00039276
TCONS_00039312	TCONS_00039276
TCONS_00010039	TCONS_00010035
TCONS_00010039	TCONS_00010035
TCONS_00010039	TCONS_00010035
TCONS_00010039	TCONS_00010035
TCONS_00010039	TCONS_00010035
TCONS_00010039	TCONS_00010035
TCONS_00010039	TCONS_00010035
TCONS_00010039	TCONS_00010035
TCONS_00010039	TCONS_00010035
TCONS_00010039	TCONS_00010035
TCONS_00010039	TCONS_00010035
TCONS_00010039	TCONS_00010035
TCONS_00010039	TCONS_00010035
TCONS_00010039	TCONS_00010035
TCONS_00010039	TCONS_00010035
TCONS_00010039	TCONS_00010035
TCONS_00010039	TCONS_00010035
TCONS_00010039	TCONS_00010035
TCONS_00010039	TCONS_00010035
TCONS_00010039	TCONS_00010035
TCONS_00010039	TCONS_00010035
TCONS_00010039	TCONS_00010035
TCONS_00010039	TCONS_00010058
TCONS_00010039	TCONS_00010056
TCONS_00010039	TCONS_00010056
TCONS_00010039	TCONS_00010056
TCONS_00010039	TCONS_00010056
TCONS_00010039	TCONS_00010056
TCONS_00010039	TCONS_00010056
TCONS_00010039	TCONS_00010056
TCONS_00010039	TCONS_00010056
TCONS_00010039	TCONS_00010057
TCONS_00010039	TCONS_00010057
TCONS_00010039	TCONS_00010057
TCONS_00010039	TCONS_00010057
TCONS_00010039	TCONS_00010057
TCONS_00010039	TCONS_00010057
TCONS_00025636	TCONS_00025628
TCONS_00025636	TCONS_00025628
TCONS_00025636	TCONS_00025628
TCONS_00025636	TCONS_00025628
TCONS_00025636	TCONS_00025628
TCONS_00025636	TCONS_00025628
TCONS_00025636	TCONS_00025628
TCONS_00025636	TCONS_00025628
TCONS_00025636	TCONS_00025628
TCONS_00025636	TCONS_00025628
TCONS_00025636	TCONS_00025628
TCONS_00025636	TCONS_00025628
TCONS_00025636	TCONS_00025628
TCONS_00025636	TCONS_00025628
TCONS_00025636	TCONS_00025673
TCONS_00025636	TCONS_00025673
TCONS_00025636	TCONS_00025673
TCONS_00025636	TCONS_00025673
TCONS_00025636	TCONS_00025673
TCONS_00045810	TCONS_00052398
TCONS_00045810	TCONS_00052398
TCONS_00045810	TCONS_00052398
TCONS_00045810	TCONS_00052398
TCONS_00045810	TCONS_00052398
TCONS_00045810	TCONS_00052398
TCONS_00045810	TCONS_00052398
TCONS_00030911	TCONS_00025168
TCONS_00030911	TCONS_00025168
TCONS_00030911	TCONS_00025168
TCONS_00030911	TCONS_00025126
TCONS_00030911	TCONS_00025126
TCONS_00030911	TCONS_00025126
TCONS_00030911	TCONS_00025126
TCONS_00010039	TCONS_00002027
TCONS_00010039	TCONS_00002027
TCONS_00010039	TCONS_00002027
TCONS_00010039	TCONS_00002027
TCONS_00010039	TCONS_00002027
TCONS_00010039	TCONS_00002027
TCONS_00010039	TCONS_00002027
TCONS_00010039	TCONS_00002027
TCONS_00010039	TCONS_00002045
TCONS_00010039	TCONS_00002045
TCONS_00010039	TCONS_00002045
TCONS_00010039	TCONS_00002045
TCONS_00010039	TCONS_00002045
TCONS_00010039	TCONS_00002045
TCONS_00010039	TCONS_00002045
TCONS_00010039	TCONS_00002045
TCONS_00010039	TCONS_00002047
TCONS_00010039	TCONS_00002047
TCONS_00010039	TCONS_00002047
TCONS_00010039	TCONS_00002047
TCONS_00010039	TCONS_00002047
TCONS_00010039	TCONS_00002047
TCONS_00010039	TCONS_00002047
TCONS_00010039	TCONS_00002047
TCONS_00010039	TCONS_00002047
TCONS_00010039	TCONS_00002047
TCONS_00010039	TCONS_00002047
TCONS_00010039	TCONS_00002047
TCONS_00010039	TCONS_00002069
TCONS_00010039	TCONS_00002069
TCONS_00010039	TCONS_00002069
TCONS_00010039	TCONS_00002069
TCONS_00010039	TCONS_00002069
TCONS_00010039	TCONS_00002069
TCONS_00010039	TCONS_00002069
TCONS_00010039	TCONS_00002069
TCONS_00010039	TCONS_00002069
TCONS_00010039	TCONS_00002069
TCONS_00010039	TCONS_00002069
TCONS_00010039	TCONS_00002069
TCONS_00010039	TCONS_00002069
TCONS_00010039	TCONS_00002069
TCONS_00010039	TCONS_00002069
TCONS_00010039	TCONS_00002069
TCONS_00010039	TCONS_00002069
TCONS_00010039	TCONS_00002069
TCONS_00010039	TCONS_00002069
TCONS_00010039	TCONS_00002069
TCONS_00010039	TCONS_00002069
TCONS_00010039	TCONS_00002069
TCONS_00045810	TCONS_00052367
TCONS_00045810	TCONS_00052367
TCONS_00045810	TCONS_00052367
TCONS_00045810	TCONS_00052367
TCONS_00045810	TCONS_00052367
TCONS_00045810	TCONS_00052367
TCONS_00045810	TCONS_00052367
TCONS_00045810	TCONS_00052367
TCONS_00045810	TCONS_00052367
TCONS_00045810	TCONS_00052367
TCONS_00045810	TCONS_00052367
TCONS_00045810	TCONS_00052367
TCONS_00045810	TCONS_00052367
TCONS_00045810	TCONS_00052367
TCONS_00045810	TCONS_00052367
TCONS_00045810	TCONS_00052367
TCONS_00045810	TCONS_00052367
TCONS_00045810	TCONS_00052367
TCONS_00045810	TCONS_00052367
TCONS_00045810	TCONS_00052388
TCONS_00045810	TCONS_00052388
TCONS_00045810	TCONS_00052385
TCONS_00045810	TCONS_00052385
TCONS_00045810	TCONS_00052385
TCONS_00045810	TCONS_00052385
TCONS_00045810	TCONS_00052385
TCONS_00045810	TCONS_00052385
TCONS_00045810	TCONS_00052385
TCONS_00045810	TCONS_00052385
TCONS_00045810	TCONS_00052385
TCONS_00045810	TCONS_00052385
TCONS_00034836	TCONS_00029212
TCONS_00034836	TCONS_00029232
TCONS_00034836	TCONS_00029232
TCONS_00034836	TCONS_00029231
TCONS_00034836	TCONS_00029231
TCONS_00034836	TCONS_00029231
TCONS_00034836	TCONS_00029242
TCONS_00034836	TCONS_00029242
TCONS_00034836	TCONS_00029242
TCONS_00034836	TCONS_00029242
TCONS_00022035	TCONS_00022014
TCONS_00022035	TCONS_00022003
TCONS_00022035	TCONS_00022003
TCONS_00022035	TCONS_00022003
TCONS_00022035	TCONS_00022002
TCONS_00022035	TCONS_00022002
TCONS_00022035	TCONS_00022002
TCONS_00022035	TCONS_00022002
TCONS_00039312	TCONS_00043898
TCONS_00039312	TCONS_00043898
TCONS_00039312	TCONS_00043898
TCONS_00039312	TCONS_00043898
TCONS_00039312	TCONS_00043898
TCONS_00039312	TCONS_00043898
TCONS_00039312	TCONS_00043898
TCONS_00039312	TCONS_00043898
TCONS_00039312	TCONS_00043898
TCONS_00039312	TCONS_00043898
TCONS_00039312	TCONS_00043884
TCONS_00039312	TCONS_00043884
TCONS_00039312	TCONS_00043884
TCONS_00039312	TCONS_00043884
TCONS_00039312	TCONS_00043884
TCONS_00039312	TCONS_00043884
TCONS_00039312	TCONS_00043884
TCONS_00039312	TCONS_00043884
TCONS_00039312	TCONS_00043884
TCONS_00039312	TCONS_00043884
TCONS_00039312	TCONS_00043884
TCONS_00039312	TCONS_00043884
TCONS_00039312	TCONS_00043869
TCONS_00039312	TCONS_00043869
TCONS_00039312	TCONS_00043849
TCONS_00039312	TCONS_00043849
TCONS_00039312	TCONS_00043849
TCONS_00039312	TCONS_00043849
TCONS_00039312	TCONS_00043849
TCONS_00039312	TCONS_00043854
TCONS_00039312	TCONS_00043854
TCONS_00025636	TCONS_00025694
TCONS_00025636	TCONS_00025694
TCONS_00025636	TCONS_00025694
TCONS_00025636	TCONS_00025694
TCONS_00025636	TCONS_00025694
TCONS_00025636	TCONS_00025694
TCONS_00025636	TCONS_00025694
TCONS_00025636	TCONS_00025694
TCONS_00025636	TCONS_00025694
TCONS_00025636	TCONS_00025694
TCONS_00025636	TCONS_00025694
TCONS_00025636	TCONS_00025694
TCONS_00025636	TCONS_00025694
TCONS_00025636	TCONS_00025694
TCONS_00025636	TCONS_00025694
TCONS_00025636	TCONS_00025694
TCONS_00025636	TCONS_00025694
TCONS_00025636	TCONS_00025694
TCONS_00025636	TCONS_00025694
TCONS_00025636	TCONS_00025694
TCONS_00025636	TCONS_00025694
TCONS_00025636	TCONS_00025693
TCONS_00025636	TCONS_00025693
TCONS_00025636	TCONS_00025693
TCONS_00028863	TCONS_00034428
TCONS_00028863	TCONS_00034428
TCONS_00028863	TCONS_00034483
TCONS_00028863	TCONS_00034483
TCONS_00028863	TCONS_00034483
TCONS_00028863	TCONS_00034482
TCONS_00025636	TCONS_00031488
TCONS_00025636	TCONS_00031488
TCONS_00008848	TCONS_00008863
TCONS_00008848	TCONS_00008863
TCONS_00008848	TCONS_00008863
TCONS_00008848	TCONS_00008863
TCONS_00008848	TCONS_00008863
TCONS_00008848	TCONS_00008863
TCONS_00008848	TCONS_00008863
TCONS_00008848	TCONS_00008863
TCONS_00008848	TCONS_00008863
TCONS_00008848	TCONS_00008863
TCONS_00008848	TCONS_00008863
TCONS_00008848	TCONS_00008859
TCONS_00008848	TCONS_00008859
TCONS_00008848	TCONS_00008859
TCONS_00008848	TCONS_00008859
TCONS_00008848	TCONS_00008859
TCONS_00008848	TCONS_00008859
TCONS_00008848	TCONS_00008859
TCONS_00008848	TCONS_00008859
TCONS_00008848	TCONS_00008859
TCONS_00008848	TCONS_00008859
TCONS_00008848	TCONS_00008876
TCONS_00008848	TCONS_00008876
TCONS_00008848	TCONS_00008877
TCONS_00008848	TCONS_00008873
TCONS_00008848	TCONS_00008873
TCONS_00008848	TCONS_00008873
TCONS_00008848	TCONS_00008873
TCONS_00008848	TCONS_00008843
TCONS_00008848	TCONS_00008843
TCONS_00008848	TCONS_00008843
TCONS_00008848	TCONS_00008843
TCONS_00008848	TCONS_00008845
TCONS_00008848	TCONS_00008845
TCONS_00008848	TCONS_00008845
TCONS_00008848	TCONS_00008845
TCONS_00008848	TCONS_00008845
TCONS_00008848	TCONS_00008845
TCONS_00008848	TCONS_00008835
TCONS_00008848	TCONS_00008835
TCONS_00008848	TCONS_00008835
TCONS_00008848	TCONS_00008835
TCONS_00008848	TCONS_00008835
TCONS_00008848	TCONS_00008835
TCONS_00008848	TCONS_00008835
TCONS_00008848	TCONS_00008835
TCONS_00000320	TCONS_00008117
TCONS_00034836	TCONS_00034818
TCONS_00034836	TCONS_00034818
TCONS_00034836	TCONS_00034818
TCONS_00034836	TCONS_00034818
TCONS_00034836	TCONS_00034818
TCONS_00034836	TCONS_00034818
TCONS_00034836	TCONS_00034818
TCONS_00034836	TCONS_00034818
TCONS_00034836	TCONS_00034818
TCONS_00034836	TCONS_00034818
TCONS_00034836	TCONS_00034818
TCONS_00034836	TCONS_00034818
TCONS_00034836	TCONS_00034818
TCONS_00034836	TCONS_00034818
TCONS_00034836	TCONS_00034818
TCONS_00034836	TCONS_00034818
TCONS_00034836	TCONS_00034818
TCONS_00034836	TCONS_00034818
TCONS_00034836	TCONS_00034818
TCONS_00034836	TCONS_00034818
TCONS_00034836	TCONS_00034818
TCONS_00034836	TCONS_00034818

## Sheet: turquoise
lnc	pcg
TCONS_00045573	TCONS_00045589
TCONS_00045573	TCONS_00045553
TCONS_00045573	TCONS_00045560
TCONS_00045573	TCONS_00045619
TCONS_00045573	TCONS_00045599
TCONS_00045573	TCONS_00045606
TCONS_00045573	TCONS_00045605
TCONS_00045573	TCONS_00045614
TCONS_00045573	TCONS_00045543
TCONS_00045573	TCONS_00045545
TCONS_00045573	TCONS_00045540
TCONS_00005187	TCONS_00005176
TCONS_00057040	TCONS_00050562
TCONS_00057040	TCONS_00050539
TCONS_00000479	TCONS_00000474
TCONS_00000479	TCONS_00000478
TCONS_00045439	TCONS_00045431
TCONS_00045439	TCONS_00045474
TCONS_00045439	TCONS_00045469
TCONS_00045439	TCONS_00045468
TCONS_00009433	TCONS_00009429
TCONS_00009209	TCONS_00009236
TCONS_00009209	TCONS_00009174
TCONS_00009209	TCONS_00009173
TCONS_00009209	TCONS_00009205
TCONS_00053850	TCONS_00047200
TCONS_00053850	TCONS_00047190
TCONS_00053850	TCONS_00047191
TCONS_00053850	TCONS_00047173
TCONS_00053850	TCONS_00047179
TCONS_00053850	TCONS_00047183
TCONS_00053850	TCONS_00047174
TCONS_00053850	TCONS_00047175
TCONS_00053850	TCONS_00047172
TCONS_00053850	TCONS_00047171
TCONS_00009649	TCONS_00001644
TCONS_00009433	TCONS_00001472
TCONS_00009649	TCONS_00001666
TCONS_00009649	TCONS_00001681
TCONS_00009649	TCONS_00001679
TCONS_00009649	TCONS_00001674
TCONS_00009649	TCONS_00001685
TCONS_00009209	TCONS_00001179
TCONS_00036897	TCONS_00041462
TCONS_00043111	TCONS_00038480
TCONS_00006463	TCONS_00014301
TCONS_00043111	TCONS_00038483
TCONS_00056488	TCONS_00056487
TCONS_00056488	TCONS_00056485
TCONS_00056488	TCONS_00056481
TCONS_00009649	TCONS_00009685
TCONS_00009649	TCONS_00009686
TCONS_00056488	TCONS_00056504
TCONS_00009649	TCONS_00009606
TCONS_00009649	TCONS_00009628
TCONS_00009649	TCONS_00009629
TCONS_00009649	TCONS_00009614
TCONS_00009649	TCONS_00009619
TCONS_00009649	TCONS_00009652
TCONS_00009649	TCONS_00009654
TCONS_00009649	TCONS_00009655
TCONS_00009649	TCONS_00009664
TCONS_00036897	TCONS_00036890
TCONS_00036897	TCONS_00036910
TCONS_00036897	TCONS_00036909
TCONS_00041130	TCONS_00036599
TCONS_00041130	TCONS_00036575
TCONS_00043111	TCONS_00043131
TCONS_00043111	TCONS_00043141
TCONS_00043111	TCONS_00043084
TCONS_00043111	TCONS_00043090
TCONS_00043111	TCONS_00043091
TCONS_00043111	TCONS_00043095
TCONS_00003220	TCONS_00011132
TCONS_00003220	TCONS_00011146
TCONS_00003220	TCONS_00011142
TCONS_00003220	TCONS_00011145
TCONS_00003220	TCONS_00011143
TCONS_00003220	TCONS_00011109
TCONS_00028863	TCONS_00028876
TCONS_00028863	TCONS_00028879
TCONS_00028863	TCONS_00028874
TCONS_00051066	TCONS_00057517
TCONS_00051066	TCONS_00051029
TCONS_00051066	TCONS_00051040
TCONS_00057040	TCONS_00057005
TCONS_00057040	TCONS_00057048
TCONS_00024904	TCONS_00024929
TCONS_00053850	TCONS_00047226
TCONS_00045573	TCONS_00052190
TCONS_00045573	TCONS_00052177
TCONS_00045439	TCONS_00052043
TCONS_00045439	TCONS_00052061
TCONS_00045439	TCONS_00052083
TCONS_00024904	TCONS_00024884
TCONS_00058158	TCONS_00051772
TCONS_00058158	TCONS_00051774
TCONS_00058158	TCONS_00051773
TCONS_00058158	TCONS_00051771
TCONS_00058158	TCONS_00051732
TCONS_00045439	TCONS_00052022
TCONS_00040544	TCONS_00044896
TCONS_00040544	TCONS_00044899
TCONS_00040544	TCONS_00044883
TCONS_00040544	TCONS_00044912
TCONS_00016213	TCONS_00020846
TCONS_00016233	TCONS_00020846
TCONS_00016213	TCONS_00020847
TCONS_00016213	TCONS_00020849
TCONS_00016233	TCONS_00020849
TCONS_00016213	TCONS_00020855
TCONS_00016213	TCONS_00020850
TCONS_00016233	TCONS_00020850
TCONS_00016213	TCONS_00020851
TCONS_00016233	TCONS_00020851
TCONS_00016213	TCONS_00020871
TCONS_00016233	TCONS_00020871
TCONS_00016233	TCONS_00020863
TCONS_00016213	TCONS_00020864
TCONS_00016233	TCONS_00020881
TCONS_00016233	TCONS_00020882
TCONS_00016233	TCONS_00020876
TCONS_00003220	TCONS_00003230
TCONS_00003220	TCONS_00003231
TCONS_00003220	TCONS_00003249
TCONS_00003220	TCONS_00003242
TCONS_00003220	TCONS_00003206
TCONS_00016394	TCONS_00021004
TCONS_00016394	TCONS_00021032
TCONS_00016394	TCONS_00021026
TCONS_00036609	TCONS_00041185
TCONS_00041130	TCONS_00041148
TCONS_00028863	TCONS_00034428
TCONS_00028863	TCONS_00034483
TCONS_00028863	TCONS_00034482
TCONS_00036826	TCONS_00041378
TCONS_00036826	TCONS_00041401
TCONS_00033898	TCONS_00033888
TCONS_00016394	TCONS_00016401
TCONS_00011731	TCONS_00011733
TCONS_00011731	TCONS_00011730
TCONS_00011731	TCONS_00011734
TCONS_00016233	TCONS_00016258
TCONS_00016213	TCONS_00016214
TCONS_00016233	TCONS_00016214
TCONS_00040544	TCONS_00040510
TCONS_00040544	TCONS_00040507
TCONS_00040544	TCONS_00040508
TCONS_00016213	TCONS_00016231
TCONS_00016233	TCONS_00016231
TCONS_00016213	TCONS_00016229
TCONS_00016233	TCONS_00016229
TCONS_00016233	TCONS_00016234
TCONS_00016213	TCONS_00016242
TCONS_00016233	TCONS_00016242
TCONS_00016213	TCONS_00016241
TCONS_00016233	TCONS_00016241
TCONS_00016213	TCONS_00016239
TCONS_00016213	TCONS_00016238
TCONS_00016233	TCONS_00016238
TCONS_00040544	TCONS_00040557
TCONS_00016233	TCONS_00016250
TCONS_00016213	TCONS_00016211
TCONS_00016233	TCONS_00016211
TCONS_00016213	TCONS_00016209
TCONS_00016233	TCONS_00016209
TCONS_00016213	TCONS_00016208
TCONS_00016233	TCONS_00016208
TCONS_00053850	TCONS_00053876
TCONS_00053850	TCONS_00053859
TCONS_00053850	TCONS_00053855
TCONS_00053850	TCONS_00053854
TCONS_00053850	TCONS_00053849
TCONS_00053850	TCONS_00053842
TCONS_00011731	TCONS_00003954
TCONS_00024904	TCONS_00030694
TCONS_00024904	TCONS_00030677
TCONS_00024904	TCONS_00030701
TCONS_00000479	TCONS_00008354
TCONS_00000479	TCONS_00008347
TCONS_00000479	TCONS_00008376
TCONS_00005187	TCONS_00012937
TCONS_00005187	TCONS_00012938
