# Supplementary material for: Transcriptomic Identification of Long Noncoding RNAs Modulating MPK3/MPK6-Centered Immune Networks in Arabidopsis
Source: Int J Mol Sci. 2025 Aug 28;26(17):8331. doi: 10.3390/ijms26178331 (PMC12427685; doi:10.3390/ijms26178331)
Supplement: Supplementary file 1 [file ijms-26-08331-s001.zip › Table S12. Disease resistance-related lncRNA.xlsx]

## Sheet: 61-lncRNA
tracking_id	class_code	nearest_ref_id	gene_id	gene_short_name	tss_id	locus	length	coverage	MPK6SR_DC3000_FPKM	MPK6SR_HRCC_FPKM	MPK6SR_MOCK_FPKM	WT_DC3000_FPKM	WT_HRCC_FPKM	WT_MOCK_FPKM
TCONS_00036826	=	AT4G04565.1	XLOC_019602	AT4G04565	TSS24180	4:1472017-1473602	512	-	0.170353	0.0460629	0.0946932	0	0.0702467	0.520533
TCONS_00053850	=	AT5G02865.1	XLOC_028527	AT5G02865	TSS35269	5:5967100-5967987	887	-	0.22612	0.172413	0.434518	0	0	0.611616
TCONS_00005187	=	AT1G56242.1	XLOC_002745	AT1G56242	TSS3386	1:21056098-21057815	1252	-	1.51204	2.14745	0.133623	128.185	158.599	6.75998
TCONS_00041130	=	AT4G03875.1	XLOC_021850	AT4G03875	TSS26971	4:630578-630795	217	-	5.8952	0	5.17877	0	0	16.0421
TCONS_00058158	=	AT5G65575.2	XLOC_030937	AT5G65575	TSS38179	5:26203967-26207981	716	-	12.0044	9.9024	5.9428	28.5013	26.125	8.58111
TCONS_00000479	=	AT1G04323.1	XLOC_000241	AT1G04323	TSS296	1:1446834-1447073	239	-	7.23004	2.39557	12.2083	0	2.34042	9.17588
TCONS_00056488	=	AT5G07455.1	XLOC_030037	AT5G07455	TSS37064	5:20214322-20214952	630	-	0.417715	0.177051	0.173013	0.514911	0.445404	0
TCONS_00009649	=	AT1G15002.1	XLOC_005058	AT1G15002	TSS6326	1:5168463-5170571	2056	-	5.6483	6.07193	8.35276	4.08806	2.60175	11.56
TCONS_00036897	=	AT4G04895.1	XLOC_019654	AT4G04895	TSS24239	4:2197649-2198150	501	-	0.141386	0	0.250196	0	0	0.277754
TCONS_00024904	=	AT3G01142.1	XLOC_013202	AT3G01142	TSS16336	3:46329-48296	1579	-	1.3333	1.70143	2.42355	0.731833	0.427656	2.36475
TCONS_00016394	=	AT2G13665.1	XLOC_008685	AT2G13665	TSS10793	2:5692089-5693030	941	-	10.9142	9.8541	5.58095	29.4032	28.2074	4.43313
TCONS_00033898	=	AT3G05945.1	XLOC_018010	AT3G05945	TSS22262	3:11510089-11510510	421	-	2.30299	4.90105	2.7118	12.0808	13.0342	54.2571
TCONS_00045439	=	AT5G01542.1	XLOC_024077	AT5G01542	TSS29769	5:210978-213593	2577	-	123.17	122.019	59.6648	229.684	168.134	48.74
TCONS_00051066	=	AT5G59732.1	XLOC_027112	AT5G59732	TSS33497	5:24063874-24066215	2232	-	100.333	70.8689	59.0418	234.753	216.538	74.1427
TCONS_00008393	=	AT1G04367.1	XLOC_004444	AT1G04367	TSS5533	1:1524571-1525242	671	-	0.0172737	0.02629	0.0902085	0	0.085448	0.691177
TCONS_00036609	=	AT4G03985.1	XLOC_019484	AT4G03985	TSS24040	4:729862-733510	271	-	2532.65	2769.27	662.962	2216.41	2303.29	104.499
TCONS_00024195	=	AT2G42365.4	XLOC_012872	AT2G42365	TSS15913	2:17640545-17645998	1882	-	14.2957	12.3817	5.13949	31.8582	30.9175	4.12265
TCONS_00009433	=	AT1G04997.1	XLOC_004944	AT1G04997	TSS6183	1:4526959-4527364	405	-	0.271511	0.116618	0.169651	1.52918	4.34848	0
TCONS_00027394	=	AT3G22072.1	XLOC_014464	AT3G22072	TSS17932	3:7775328-7776209	852	-	6.12754	3.4225	2.5518	8.15852	6.01175	1.87756
TCONS_00041456	=	AT4G04221.4	XLOC_022001	AT4G04221	TSS27179	4:2033167-2036495	3042	-	9.44133	6.39936	2.91155	5.85818	7.67011	1.96199
TCONS_00041464	=	AT4G04855.1	XLOC_022007	AT4G04855	TSS27186	4:2186833-2187073	240	-	4.94238	1.39276	12.4498	96.3807	5.34622	11.7192
TCONS_00003831	=	AT1G34844.3	XLOC_001970	AT1G34844	TSS2472	1:12751155-12752905	1453	-	1.39386	2.39768	1.53435	1.66454	1.54293	5.27975
TCONS_00040544	=	AT4G36032.1	XLOC_021520	AT4G36032	TSS26554	4:17044874-17047346	2382	-	35.5444	29.2048	18.7572	49.1355	58.0781	15.2176
TCONS_00016213	=	AT2G05155.1	XLOC_008541	AT2G05155	TSS10634	2:3264777-3265393	616	-	0.227699	0.722909	0.286635	6.86082	3.34071	2.357
TCONS_00016233	=	AT2G05215.1	XLOC_008559	AT2G05215	TSS10654	2:3334409-3335689	1183	-	1.525	2.14719	1.17105	15.1886	10.6009	5.94026
TCONS_00043111	=	AT4G06935.1	XLOC_022872	AT4G06935	TSS28234	4:10811262-10811897	635	-	0.0420576	0	0	1.79241	2.03633	0
TCONS_00010018	=	AT1G05397.1	XLOC_005226	AT1G05397	TSS6549	1:6271816-6272422	606	-	0	0	0.0552286	1.06121	0	0
TCONS_00003220	=	AT1G06257.1	XLOC_001633	AT1G06257	TSS2062	1:10301376-10302099	342	-	0.30285	1.71541	2.15991	0	0	2.42132
TCONS_00018033	=	AT2G08340.1	XLOC_009576	AT2G08340	TSS11877	2:12616377-12618899	636	-	117.498	123.423	43.7847	155.449	225.032	25.809
TCONS_00009209	=	AT1G04833.1	XLOC_004818	AT1G04833	TSS6027	1:3681678-3684169	2348	-	12.5327	16.0807	9.51191	35.3089	51.7728	13.81
TCONS_00006463	=	AT1G09053.1	XLOC_003501	AT1G09053	TSS4308	1:26038904-26042741	1647	-	32.2297	31.5815	15.9448	18.9603	18.6243	6.68416
TCONS_00045573	j	AT5G02680.1	XLOC_024148	AT5G02680	TSS29861	5:604917-608193	750	-	9.20658	8.64707	6.24846	23.1697	24.4712	10.2656
TCONS_00028863	=	AT3G07555.1	XLOC_015269	AT3G07555	TSS18904	3:17254394-17255802	563	-	53.2484	49.5025	24.8391	51.6747	76.2716	24.2362
TCONS_00000320	=	AT1G04183.1	XLOC_000148	AT1G04183	TSS191	1:844435-847683	2007	-	10.0999	9.63079	14.2922	11.2372	7.84922	19.741
TCONS_00008848	=	AT1G08592.1	XLOC_004660	AT1G08592	TSS5813	1:2718537-2722280	3295	-	1.688	1.67666	1.96145	1.1253	0.734279	2.13722
TCONS_00045810	=	AT5G00980.1	XLOC_024280	AT5G00980	TSS30016	5:1342499-1342973	474	-	2.80954	3.05711	3.68498	2.12422	0.947581	3.96216
TCONS_00025636	=	AT3G01995.1	XLOC_013586	AT3G01995	TSS16822	3:2392215-2394694	758	-	9.02856	9.94237	7.96648	4.96225	3.28657	9.59368
TCONS_00006110	=	AT1G08803.1	XLOC_003303	AT1G08803	TSS4059	1:24551806-24558322	201	-	0	0	0	35.9593	142.922	0
TCONS_00022035	=	AT2G08020.1	XLOC_011752	AT2G08020	TSS14521	2:10361053-10366902	518	-	0.355949	0.145908	0.636667	0.0900614	0	0.393185
TCONS_00019768	=	AT2G09495.1	XLOC_010452	AT2G09495	TSS12982	2:18095684-18099136	339	-	0.55418	0.767041	0.622776	0	0	2.22921
TCONS_00005620	=	AT1G08387.1	XLOC_003023	AT1G08387	TSS3711	1:22659660-22668651	1587	-	15.77	14.3825	3.66576	19.0296	26.5097	2.66992
TCONS_00033250	=	AT3G04615.1	XLOC_017638	AT3G04615	TSS21820	3:8678677-8679656	832	-	0.727681	0.80863	1.10039	0.591401	0.469691	2.43738
TCONS_00041630	=	AT4G05295.1	XLOC_022110	AT4G05295	TSS27307	4:4841573-4842389	816	-	0.0545114	0.0940756	0.0441961	0.0199347	0	0.467848
TCONS_00011671	=	AT1G06883.1	XLOC_006134	AT1G06883	TSS7664	1:12995686-12996713	1027	-	0.480211	0.249864	0.406739	0.176533	0.349437	0
TCONS_00014066	=	AT1G67328.1	XLOC_007435	AT1G67328	TSS9246	1:25213851-25215290	1438	-	6.57942	6.00997	5.09075	2.00508	1.04477	3.10962
TCONS_00006700	=	AT1G09217.1	XLOC_003612	AT1G09217	TSS4458	1:26794195-26794614	419	-	0	0.241813	0	0	0.53446	0
TCONS_00020408	=	AT2G03945.1	XLOC_010760	AT2G03945	TSS13384	2:171097-171472	277	-	0	0	0	2.14412	9.62415	0
TCONS_00027400	=	AT3G22121.1	XLOC_014467	AT3G22121	TSS17937	3:7794757-7796460	1371	-	557.121	589.548	523.32	464.351	349.895	817.666
TCONS_00043990	=	AT4G07815.1	XLOC_023303	AT4G07815	TSS28790	4:13716418-13716733	315	-	1.15478	0.784853	0.555945	15.5033	1.8085	17.374
TCONS_00039312	=	AT4G26542.1	XLOC_020938	AT4G26542	TSS25813	4:13394446-13398307	2764	-	7.65653	6.63508	9.46975	1.81455	0.380035	8.88745
TCONS_00018140	=	AT2G08405.1	XLOC_009639	AT2G08405	TSS11956	2:13036813-13042586	420	-	0	0.0791861	0.322838	0.862594	0	4.54101
TCONS_00010039	=	AT1G18382.1	XLOC_005235	AT1G18382	TSS6563	1:6325535-6330179	785	-	40.8393	31.8462	13.6787	92.2212	113.518	11.9251
TCONS_00034836	=	AT3G08115.1	XLOC_018570	AT3G08115	TSS22914	3:18706804-18707796	992	-	0.0365145	0.0428419	0	0.0556454	0.33524	0
TCONS_00018108	=	AT2G30362.1	XLOC_009626	AT2G30362	TSS11935	2:12936967-12939746	2324	-	8.99632	7.16845	6.164	9.05601	10.7602	4.62824
TCONS_00003955	=	AT1G06993.1	XLOC_002056	AT1G06993	TSS2565	1:13872213-13872516	303	-	2.15317	2.79098	0	0	0	0.471032
TCONS_00011731	=	AT1G06983.1	XLOC_006177	AT1G06983	TSS7712	1:13838400-13839087	447	-	5.87323	3.75013	1.53886	11.94	10.0883	0.108757
TCONS_00057040	=	AT5G08275.1	XLOC_030362	AT5G08275	TSS37451	5:22467336-22468306	616	-	49.0008	39.9621	24.2315	5.11588	1.98706	5.34113
TCONS_00036076	=	AT3G09545.1	XLOC_019206	AT3G09545	TSS23697	3:22555642-22557106	472	-	0.313865	0.281954	0	0	0	0
TCONS_00030911	=	AT3G01235.1	XLOC_016384	AT3G01235	TSS20260	3:720359-720570	211	-	18.9236	20.9737	0	4.79843	32.9672	2.81886
TCONS_00028515	=	AT3G06575.1	XLOC_015066	AT3G06575	TSS18653	3:15232193-15232689	496	-	0	0.303484	0	0	0	0
TCONS_00043152	=	AT4G06955.1	XLOC_022892	AT4G06955	TSS28261	4:10944750-10945247	497	-	0.274637	0	0.299549	0.0996995	1.34424	1.36794

## Sheet: 88-Reported lncRNA
LncRNA ID	Type	Length (nt)	Coordinate	Strand	Neighboring gene ID	Neighboring gene symbol	Reference PMID	Reference Title
NAT-lncRNA_1007	Divergent NAT-lncRNA	568	Chr5:3250255..3250822	+	AT5G10330	HPA1	31191567	Plant Aquaporins in Infection by and Immunity Against Pathogens – A Critical Review
NAT-lncRNA_1033	Divergent NAT-lncRNA	891	Chr5:5963798..5964688	+	AT5G18010	SAUR19	31311832	Mutation of a Conserved Motif of PP2C.D Phosphatases Confers SAUR Immunity and Constitutive Activity
NAT-lncRNA_1041	Divergent NAT-lncRNA	325	Chr5:7259326..7259650	+	AT5G21960	ERF016	32767839	RPW8.1 enhances the ethylene-signaling pathway to feedback-attenuate its mediated cell death and disease resistance in Arabidopsis
NAT-lncRNA_1050	Divergent NAT-lncRNA	255	Chr5:8443840..8444094	+	AT5G24660	LSU2	21798943	Independently evolved virulence effectors converge onto hubs in a plant immune system network
NAT-lncRNA_1052	Divergent NAT-lncRNA	233	Chr5:8508987..8509219	+	AT5G24780	VSP1	32670328	Revealing Shared and Distinct Genes Responding to JA and SA Signaling in Arabidopsis by Meta-Analysis
NAT-lncRNA_1080	Divergent NAT-lncRNA	162	Chr5:17099411..17099572	+	AT5G42650	AOS	34289193	Jasmonic acid and salicylic acid play minor roles in stomatal regulation by CO 2 , abscisic acid, darkness, vapor pressure deficit and ozone
NAT-lncRNA_1091	Divergent NAT-lncRNA	557	Chr5:18746827..18747383	+	AT5G46240	KAT1	28818365	The endophytic fungus Piriformospora indica enhances Arabidopsis thaliana growth and modulates Na +/K + homeostasis under salt stress conditions
NAT-lncRNA_114	Divergent NAT-lncRNA	255	Chr1:23458672..23458926	+	AT1G63240	RMB1	33615694	A novel protein complex that regulates active DNA demethylation in Arabidopsis
NAT-lncRNA_1143	Divergent NAT-lncRNA	261	Chr5:26809691..26809951	+	AT5G67190	DEAR2	16553893	Type III effectors orchestrate a complex interplay between transcriptional networks to modify basal defence responses during pathogenesis and resistance
NAT-lncRNA_1155	Divergent NAT-lncRNA	1096	Chr5:623930..624504;Chr5:624599..624785;Chr5:624886..625219	-	AT5G02760	APD7	31311832	Mutation of a Conserved Motif of PP2C.D Phosphatases Confers SAUR Immunity and Constitutive Activity
NAT-lncRNA_1160	Divergent NAT-lncRNA	373	Chr5:1444493..1444865	-	AT5G04930	ALA1	28439275	Arabidopsis ALA1 and ALA2 Mediate RNAi-Based Antiviral Immunity
NAT-lncRNA_1165	Divergent NAT-lncRNA	158	Chr5:1611782..1611939	-	AT5G05450	RH18	27456972	Recruitment of Arabidopsis RNA Helicase AtRH9 to the Viral Replication Complex by Viral Replicase to Promote Turnip Mosaic Virus Replication
NAT-lncRNA_1172	Divergent NAT-lncRNA	166	Chr5:2399288..2399453	-	AT5G07580	ERF106	16553893	Type III effectors orchestrate a complex interplay between transcriptional networks to modify basal defence responses during pathogenesis and resistance
NAT-lncRNA_1284	Divergent NAT-lncRNA	184	Chr5:25831646..25831829	-	AT5G64620	C/VIF2	25958775	Melatonin regulates carbohydrate metabolism and defenses against Pseudomonas syringae pv. tomato DC3000 infection in Arabidopsis thaliana
NAT-lncRNA_1574	Convergent NAT-lncRNA	432	Chr3:3867873..3868084;Chr3:3868174..3868370;Chr3:3868440..3868462	+	AT3G12140	EML1	21830950	EMSY-like genes are required for full RPP7-mediated race-specific immunity and basal defense in Arabidopsis
NAT-lncRNA_1587	Convergent NAT-lncRNA	212	Chr3:7845135..7845346	+	AT3G22231	PCM4	23833195	Pathogen and Circadian Controlled 1 (PCC1) regulates polar lipid content, ABA-related responses, and pathogen defence in Arabidopsis thaliana
NAT-lncRNA_1644	Convergent NAT-lncRNA	451	Chr3:5546712..5547162	-	AT3G16340	ABCG29	26520102	The ABC transporter ABCG29 is involved in H2O2 tolerance and biocontrol traits in the fungus Clonostachys rosea
NAT-lncRNA_1738	Convergent NAT-lncRNA	751	Chr4:13020220..13020447;Chr4:13021169..13021691	+	AT4G25490	CBF1	31851376	Pst DC3000 infection alleviates subsequent freezing and heat injury to host plants via a salicylic acid-dependent pathway in Arabidopsis
NAT-lncRNA_1800	Convergent NAT-lncRNA	1855	Chr4:18200700..18202554	-	AT4G39050	KIN7.4	21798943	Independently evolved virulence effectors converge onto hubs in a plant immune system network
NAT-lncRNA_1809	Convergent NAT-lncRNA	384	Chr5:2226990..2227286;Chr5:2227407..2227493	+	AT5G07180	ERL2	27446127	ERECTA and BAK1 Receptor Like Kinases Interact to Regulate Immune Responses in Arabidopsis
NAT-lncRNA_1817	Convergent NAT-lncRNA	241	Chr5:4480978..4481218	+	AT5G13900	LTPG30	17163880	Salicylic acid-mediated innate immunity in Arabidopsis is regulated by SIZ1 SUMO E3 ligase
NAT-lncRNA_1885	Convergent NAT-lncRNA	163	Chr5:6827846..6828008	-	AT5G20230	SAG14	18251883	Bacterial non-host resistance: interactions of Arabidopsis with non-adapted Pseudomonas syringae strains
NAT-lncRNA_1939	Overlapping NAT-lncRNA	323	Chr1:1141253..1141575	+	AT1G04260	MPI7	11725951	Identification of arabidopsis proteins that interact with the cauliflower mosaic virus (CaMV) movement protein
NAT-lncRNA_1956	Overlapping NAT-lncRNA	197	Chr1:6672547..6672743	+	AT1G19300	PARVUS	17149585	Suppression by ABA of salicylic acid and lignin accumulation and the expression of multiple genes, in Arabidopsis infected with Pseudomonas syringae pv. tomato
NAT-lncRNA_203	Divergent NAT-lncRNA	400	Chr1:5869413..5869812	-	AT1G17170	GSTU24	34445186	Knockdown of Quinolinate Phosphoribosyltransferase Results in Decreased Salicylic Acid-Mediated Pathogen Resistance in Arabidopsis thaliana
NAT-lncRNA_2060	Overlapping NAT-lncRNA	468	Chr1:12323637..12324104	-	AT1G33930	INA6	33221412	Arabidopsis immune-associated nucleotide-binding genes repress heat tolerance at the reproductive stage by inhibiting the unfolded protein response and promoting cell death
NAT-lncRNA_2112	Overlapping NAT-lncRNA	1631	Chr2:1149428..1151058	+	AT2G03760	SOT12	20374532	A stress-inducible sulphotransferase sulphonates salicylic acid and confers pathogen resistance in Arabidopsis
NAT-lncRNA_2182	Overlapping NAT-lncRNA	379	Chr2:11595024..11595402	-	AT2G27130	LTPG12	32150834	The Arabidopsis GPI-Anchored LTPg5 Encoded by At3g22600 Has a Role in Resistance against a Diverse Range of Pathogens
NAT-lncRNA_2247	Overlapping NAT-lncRNA	970	Chr3:10959932..10960901	+	AT3G28930	AIG2	8742710	Isolation of Arabidopsis genes that differentiate between resistance responses mediated by the RPS2 and RPM1 disease resistance genes
NAT-lncRNA_2287	Overlapping NAT-lncRNA	395	Chr3:3301730..3302124	-	AT3G10570	CYP77A6	18613973	Altered gene expression changes in Arabidopsis leaf tissues and protoplasts in response to Plum pox virus infection
NAT-lncRNA_2295	Overlapping NAT-lncRNA	656	Chr3:5539585..5540240	-	AT3G16340	ABCG29	26520102	The ABC transporter ABCG29 is involved in H2O2 tolerance and biocontrol traits in the fungus Clonostachys rosea
NAT-lncRNA_2318	Overlapping NAT-lncRNA	516	Chr3:18722206..18722721	-	AT3G50450	HR1	15155802	Origin and maintenance of a broad-spectrum disease resistance locus in Arabidopsis
NAT-lncRNA_2323	Overlapping NAT-lncRNA	907	Chr3:19431033..19431939	-	AT3G52430	PAD4	34205696	Temperature-Inducible Transgenic EDS1 and PAD4in Arabidopsis Confer an Enhanced Disease Resistance at Elevated Temperature
NAT-lncRNA_2343	Overlapping NAT-lncRNA	3998	Chr4:5637681..5641678	+	AT4G08850	MIK2	34535661	The Arabidopsis MIK2 receptor elicits immunity by sensing a conserved signature from phytocytokines and microbes
NAT-lncRNA_2371	Overlapping NAT-lncRNA	272	Chr4:12938679..12938950	+	AT4G25270	OPT70	27994613	The E-Subgroup Pentatricopeptide Repeat Protein Family in Arabidopsis thaliana and Confirmation of the Responsiveness PPR96 to Abiotic Stresses
NAT-lncRNA_2467	Overlapping NAT-lncRNA	698	Chr5:16943170..16943867	+	AT5G42380	CML37	16244149	Ascorbic acid deficiency activates cell death and disease resistance responses in Arabidopsis
NAT-lncRNA_2487	Overlapping NAT-lncRNA	1041	Chr5:24766726..24767766	+	AT5G61600	ERF104	19416906	Flg22 regulates the release of an ethylene response factor substrate from MAP kinase 6 in Arabidopsis thaliana via ethylene signaling
NAT-lncRNA_2534	Overlapping NAT-lncRNA	476	Chr5:16437860..16438335	-	AT5G41070	DRB5	30843586	The analogous and opposing roles of double-stranded RNA-binding proteins in bacterial resistance
NAT-lncRNA_2616	Overlapping NAT-lncRNA	813	Chr1:8977582..8978394	-	AT1G25550	HHO3	16553893	Type III effectors orchestrate a complex interplay between transcriptional networks to modify basal defence responses during pathogenesis and resistance
NAT-lncRNA_2667	Overlapping NAT-lncRNA	655	Chr1:30151974..30152628	-	AT1G80160	GLYI7	30635071	Plant growth-promoting rhizobacterium Pseudomonas PS01 induces salt tolerance in Arabidopsis thaliana
NAT-lncRNA_2682	Overlapping NAT-lncRNA	448	Chr2:19350304..19350751	+	AT2G47140	SDR5	18599651	A role for a menthone reductase in resistance against microbial pathogens in plants
NAT-lncRNA_2717	Overlapping NAT-lncRNA	695	Chr2:16971048..16971507;Chr2:16971616..16971850	-	AT2G40670	ARR16	33643340	Diversified Regulation of Cytokinin Levels and Signaling During Botrytis cinerea Infection in Arabidopsis
NAT-lncRNA_2723	Overlapping NAT-lncRNA	369	Chr2:17639840..17640208	-	AT2G42350	ATL40	15181213	The transcriptional innate immune response to flg22. Interplay and overlap with Avr gene-dependent defense responses and bacterial pathogenesis
NAT-lncRNA_2742	Overlapping NAT-lncRNA	1219	Chr3:3867822..3868084;Chr3:3868268..3868370;Chr3:3868440..3868513;Chr3:3868665..3868723;Chr3:3868824..3869543	+	AT3G12140	EML1	21830950	EMSY-like genes are required for full RPP7-mediated race-specific immunity and basal defense in Arabidopsis
NAT-lncRNA_2773	Overlapping NAT-lncRNA	636	Chr3:16647473..16647555;Chr3:16647645..16647698;Chr3:16648325..16648463;Chr3:16648589..16648749;Chr3:16649027..16649225	+	AT3G45390	LECRK-1.2	32345768	Arabidopsis Lectin Receptor Kinase P2K2 Is a Second Plant Receptor for Extracellular ATP and Contributes to Innate Immunity
NAT-lncRNA_2780	Overlapping NAT-lncRNA	445	Chr3:19484492..19484936	+	AT3G52530	ZRK11	30947022	Two Arabidopsis Receptor-like Cytoplasmic Kinases SZE1 and SZE2 Associate with the ZAR1-ZED1 Complex and Are Required for Effector-Triggered Immunity
NAT-lncRNA_2805	Overlapping NAT-lncRNA	893	Chr3:11034851..11035743	-	AT3G29035	NAC3	23945002	Salicylic acid determines differential senescence produced by two Turnip mosaic virus strains involving reactive oxygen species and early transcriptomic changes
NAT-lncRNA_281	Divergent NAT-lncRNA	162	Chr1:22073357..22073518	-	AT1G59970	AT5-MMP	28832648	Matrix metalloproteinases operate redundantly in Arabidopsis immunity against necrotrophic and biotrophic fungal pathogens
NAT-lncRNA_2906	Overlapping NAT-lncRNA	883	Chr5:18769140..18769216;Chr5:18770207..18771012	+	AT5G46280	MCM3	34121621	Identification of mungbean yellow mosaic India virus (MYMIV) Rep interacting partners using phage display and influence of Arabidopsis thaliana MCM3 on geminivirus DNA replication
NAT-lncRNA_2955	Overlapping NAT-lncRNA	691	Chr5:21411691..21412381	-	AT5G52830	WRKY27	19420325	The role of WRKY transcription factors in plant immunity
NAT-lncRNA_2957	Overlapping NAT-lncRNA	2578	Chr5:24259954..24262531	-	AT5G60270	LECRK-I.7	17194768	Phytotoxicity and innate immune responses induced by Nep1-like proteins
NAT-lncRNA_2958	Overlapping NAT-lncRNA	532	Chr5:24961227..24961579;Chr5:24961672..24961850	-	AT5G62160	ZIP12	17404382	Expression and functional analysis of metal transporter genes in two contrasting ecotypes of the hyperaccumulator Thlaspi caerulescens
NAT-lncRNA_2987	Overlapping NAT-lncRNA	1252	Chr1:5332421..5333672	+	AT1G15520	ABCG40	33554358	TuMV triggers stomatal closure but reduces drought tolerance in Arabidopsis
NAT-lncRNA_2988	Overlapping NAT-lncRNA	1618	Chr1:5334152..5334467;Chr1:5334577..5335878	+	AT1G15520	ABCG40	33554358	TuMV triggers stomatal closure but reduces drought tolerance in Arabidopsis
NAT-lncRNA_3183	Overlapping NAT-lncRNA	229	Chr1:27105177..27105405	-	AT1G72000	A/N-INVF	21441406	Exploring the neutral invertase–oxidative stress defence connection in Arabidopsis thaliana
NAT-lncRNA_3192	Overlapping NAT-lncRNA	358	Chr1:28144486..28144843	-	AT1G74930	ERF018	17953483	Mechanical stress induces biotic and abiotic stress responses via a novel cis-element
NAT-lncRNA_3247	Overlapping NAT-lncRNA	542	Chr2:14220504..14221045	+	AT2G33580	LKY5	32595659	Arabidopsis CPK5 Phosphorylates the Chitin Receptor LYK5 to Regulate Plant Innate Immunity
NAT-lncRNA_3369	Overlapping NAT-lncRNA	231	Chr3:4852707..4852757;Chr3:4852868..4853009;Chr3:4853108..4853145	+	AT3G14460	LRRAC1	15019616	Comparative analysis of NBS domain sequences of NBS-LRR disease resistance genes from sunflower, lettuce, and chicory
NAT-lncRNA_3370	Overlapping NAT-lncRNA	984	Chr3:4854614..4855597	+	AT3G14460	LRRAC1	15019616	Comparative analysis of NBS domain sequences of NBS-LRR disease resistance genes from sunflower, lettuce, and chicory
NAT-lncRNA_3413	Overlapping NAT-lncRNA	343	Chr3:16478269..16478611	+	AT3G45060	NRT2.6	22880003	Characterization of the Nrt2.6 gene in Arabidopsis thaliana: a link with plant response to biotic and abiotic stress
NAT-lncRNA_3416	Overlapping NAT-lncRNA	158	Chr3:16865120..16865277	+	AT3G45860	CRK4	26029224	Enhanced Arabidopsis pattern-triggered immunity by overexpression of cysteine-rich receptor-like kinases
NAT-lncRNA_3431	Overlapping NAT-lncRNA	250	Chr3:21256338..21256587	+	AT3G57430	REM4.1	25289013	Arabidopsis thaliana Remorins Interact with SnRK1 and Play a Role in Susceptibility to Beet Curly Top Virus and Beet Severe Curly Top Virus
NAT-lncRNA_3541	Overlapping NAT-lncRNA	354	Chr4:523281..523634	+	AT4G01250	WRKY22	29090631	Bacillus cereus AR156 Activates Defense Responses to Pseudomonas syringae pv. tomato in Arabidopsis thaliana Similarly to flg22
NAT-lncRNA_3672	Overlapping NAT-lncRNA	286	Chr4:18198429..18198714	-	AT4G39050	KIN7.4	21798943	Independently evolved virulence effectors converge onto hubs in a plant immune system network
NAT-lncRNA_379	Divergent NAT-lncRNA	624	Chr2:11214119..11214742	+	AT2G26330	ER	27446127	ERECTA and BAK1 Receptor Like Kinases Interact to Regulate Immune Responses in Arabidopsis
NAT-lncRNA_3820	Overlapping NAT-lncRNA	193	Chr5:16439480..16439672	-	AT5G41070	DRB5	30843586	The analogous and opposing roles of double-stranded RNA-binding proteins in bacterial resistance
NAT-lncRNA_3826	Overlapping NAT-lncRNA	248	Chr5:17807000..17807247	-	AT5G44210	ERF9	24157210	The Arabidopsis transcriptional repressor ERF9 participates in resistance against necrotrophic fungi
NAT-lncRNA_394	Divergent NAT-lncRNA	570	Chr2:14221864..14222433	+	AT2G33580	LYK5	33544927	Cell wall-derived mixed-linked β-1,3/1,4-glucans trigger immune responses and disease resistance in plants
NAT-lncRNA_3991	Overlapping NAT-lncRNA	1255	Chr4:12134940..12136194	-	AT4G23170	EP1	24755512	Contrasting Roles of the Apoplastic Aspartyl Protease APOPLASTIC, ENHANCED DISEASE SUSCEPTIBILITY1-DEPENDENT1 and LEGUME LECTIN-LIKE PROTEIN1 in Arabidopsis Systemic Acquired Resistance
NAT-lncRNA_410	Divergent NAT-lncRNA	401	Chr2:16702044..16702444	+	AT2G40000	HSRPO2	17977154	Basal resistance against Pseudomonas syringae in Arabidopsis involves WRKY53 and a protein with homology to a nematode resistance protein
NAT-lncRNA_416	Divergent NAT-lncRNA	237	Chr2:17212980..17213216	+	AT2G41290	SSL2	19121120	Phylogenetic and transcriptional analysis of a strictosidine synthase-like gene family in Arabidopsis thaliana reveals involvement in plant defence responses
NAT-lncRNA_420	Divergent NAT-lncRNA	178	Chr2:17837285..17837462	+	AT2G42870	PRP1	31311834	Arabidopsis FHY3 and FAR1 Regulate the Balance between Growth and Defense Responses under Shade Conditions
NAT-lncRNA_421	Divergent NAT-lncRNA	206	Chr2:17837658..17837863	+	AT2G42870	PRP1	31311834	Arabidopsis FHY3 and FAR1 Regulate the Balance between Growth and Defense Responses under Shade Conditions
NAT-lncRNA_496	Divergent NAT-lncRNA	242	Chr2:13014600..13014841	-	AT2G30550	DALL3	20348210	DONGLE and DEFECTIVE IN ANTHER DEHISCENCE1 lipases are not essential for wound- and pathogen-induced jasmonate biosynthesis: redundant lipases contribute to jasmonate formation
NAT-lncRNA_568	Divergent NAT-lncRNA	330	Chr3:3651333..3651662	+	AT3G11580	NGAL2	31159296	Genome Editing to Integrate Seed Size and Abiotic Stress Tolerance Traits in Arabidopsis Reveals a Role for DPA4 and SOD7 in the Regulation of Inflorescence Architecture
NAT-lncRNA_630	Divergent NAT-lncRNA	260	Chr3:17137891..17138150	+	AT3G46550	SOS5	33499195	The FLA4-FEI Pathway: A Unique and Mysterious Signaling Module Related to Cell Wall Structure and Stress Signaling
NAT-lncRNA_642	Divergent NAT-lncRNA	159	Chr3:17976671..17976829	+	AT3G48520	CYP94B3	26968098	Mutations in jasmonoyl-L-isoleucine-12-hydroxylases suppress multiple JA-dependent wound responses in Arabidopsis thaliana
NAT-lncRNA_70	Divergent NAT-lncRNA	335	Chr1:11801001..11801335	+	AT1G32640	MYC2	34575927	Jasmonic Acid-Dependent MYC Transcription Factors Bind to a Tandem G-Box Motif in the YUCCA8 and YUCCA9 Promoters to Regulate Biotic Stress Responses
NAT-lncRNA_753	Divergent NAT-lncRNA	864	Chr3:11647205..11648068	-	AT3G29770	MES11	18643994	Identification of likely orthologs of tobacco salicylic acid-binding protein 2 and their role in systemic acquired resistance in Arabidopsis thaliana
NAT-lncRNA_79	Divergent NAT-lncRNA	471	Chr1:16838307..16838777	+	AT1G44350	IL6	32162701	Stress- and pathway-specific impacts of impaired jasmonoyl-isoleucine (JA-Ile) catabolism on defense signalling and biotic stress resistance
NAT-lncRNA_793	Divergent NAT-lncRNA	200	Chr3:22027985..22028053;Chr3:22028473..22028603	-	AT3G59640	PSS1	29101280	Arabidopsis Novel Glycine-Rich Plasma Membrane PSS1 Protein Enhances Disease Resistance in Transgenic Soybean Plants
NAT-lncRNA_811	Divergent NAT-lncRNA	312	Chr4:1379459..1379770	+	AT4G03110	BRN1	20636102	A putative RNA-binding protein positively regulates salicylic acid-mediated immunity in Arabidopsis
NAT-lncRNA_865	Divergent NAT-lncRNA	258	Chr4:13022743..13023000	+	AT4G25490	CBF1	31851376	Pst DC3000 infection alleviates subsequent freezing and heat injury to host plants via a salicylic acid-dependent pathway in Arabidopsis
NAT-lncRNA_882	Divergent NAT-lncRNA	210	Chr4:15291540..15291749	+	AT4G31550	WRKY11	29689430	Transcription factors WRKY11 and WRKY17 are involved in abiotic stress responses in Arabidopsis
NAT-lncRNA_975	Divergent NAT-lncRNA	217	Chr4:18185447..18185663	-	AT4G39030	EDS5	34620426	The kinase CIPK14 functions as a negative regulator of plant immune responses to Pseudomonas syringae in Arabidopsis
			Chr4:9244066..9244654		AT4G16355
			Chr1:25057479..25058264		AT1G67105
		261	Ch5:226972..229286		AT5G01595
