# Supplementary material for: Transcriptomic Identification of Long Noncoding RNAs Modulating MPK3/MPK6-Centered Immune Networks in Arabidopsis
Source: Int J Mol Sci. 2025 Aug 28;26(17):8331. doi: 10.3390/ijms26178331 (PMC12427685; doi:10.3390/ijms26178331)
Supplement: Supplementary file 1 [file ijms-26-08331-s001.zip › Table S13. RT-qPCR primers for the target genes..xlsx]

## Sheet: Sheet1
	F	R
TCONS_00005620-F	AACCTTGTTTTAGCCCATGG
TCONS_00005620-R	GATACTATGCTTCCTTCCTC
TCONS_00028863-F	AAAACCAAGACTCTCCTTAC
TCONS_00028863-R	TCCTTCGTCTGCAGTTTCAA
AT1G61640-F	GCGGATTGTATGCACGAACT
AT1G61640-R	GAGCCATAAGTCCATCGATC
RAF43-F	ATGGATGGAGAGGTTACTTC
RAF43-R	GTCAGCTGCTGCGTACTCTG
CSU1-F	ATGCCGCAAAGACACTCGAA
CSU1-R	ATACACTCTCTGCAAAAGAC
ACT2-F	ACCTTGCTGGACGTGACCTTACTGAT
ACT2-R	GTTGTCTCGTGGATTCCAGCAGCTT
